# Supplementary material for: Proteomic dataset of wolframin-deficient mouse heart and skeletal muscles
Source: Data Brief. 2018 Oct 12;21:616–9. doi: 10.1016/j.dib.2018.10.015 (PMC6202784; doi:10.1016/j.dib.2018.10.015)
Supplement: Supplementary file 3 — Supplementary material [file mmc3.xlsx]

## Sheet: proteinGroups
Protein IDs	Majority protein IDs	Peptide counts (all)	Peptide counts (razor+unique)	Peptide counts (unique)	Protein names	Gene names	Fasta headers	Number of proteins	Peptides	Razor + unique peptides	Unique peptides	Peptides P1	Peptides P10	Peptides P11	Peptides P12	Peptides P13	Peptides P14	Peptides P15	Peptides P16	Peptides P17	Peptides P18	Peptides P19	Peptides P2	Peptides P20	Peptides P21	Peptides P22	Peptides P23	Peptides P24	Peptides P25	Peptides P26	Peptides P3	Peptides P4	Peptides P5	Peptides P6	Peptides P7	Peptides P8	Peptides P9	Razor + unique peptides P1	Razor + unique peptides P10	Razor + unique peptides P11	Razor + unique peptides P12	Razor + unique peptides P13	Razor + unique peptides P14	Razor + unique peptides P15	Razor + unique peptides P16	Razor + unique peptides P17	Razor + unique peptides P18	Razor + unique peptides P19	Razor + unique peptides P2
B2RQQ1;Q02566;B8JJH5;Q1WNP4;B8JJH3	B2RQQ1;Q02566	324;324;157;14;8	324;324;157;14;8	106;106;59;10;7	Myosin-6	Myh6	tr|B2RQQ1|B2RQQ1_MOUSE MCG133649, isoform CRA_a OS=Mus musculus GN=Myh6 PE=1 SV=1;sp|Q02566|MYH6_MOUSE Myosin-6 OS=Mus musculus GN=Myh6 PE=1 SV=2	5	324	324	106	60	303	297	273	248	275	283	270	67	57	60	125	106	57	54	59	59	57	53	59	136	62	59	142	59	295	60	303	297	273	248	275	283	270	67	57	60	125
Q9WUB3;E9PUM3	Q9WUB3;E9PUM3	170;164	170;164	132;131	Glycogen phosphorylase, muscle form;Alpha-1,4 glucan phosphorylase	Pygm	sp|Q9WUB3|PYGM_MOUSE Glycogen phosphorylase, muscle form OS=Mus musculus GN=Pygm PE=1 SV=3;tr|E9PUM3|E9PUM3_MOUSE Alpha-1,4 glucan phosphorylase OS=Mus musculus GN=Pygm PE=1 SV=1	2	170	170	132	147	81	78	82	78	81	84	76	151	137	139	98	134	123	161	135	137	131	132	118	124	147	146	119	146	80	147	81	78	82	78	81	84	76	151	137	139	98
A2RTA0;P07310	A2RTA0;P07310	82;82	82;82	77;77	Creatine kinase M-type	Ckm	tr|A2RTA0|A2RTA0_MOUSE Creatine kinase M-type OS=Mus musculus GN=Ckm PE=1 SV=1;sp|P07310|KCRM_MOUSE Creatine kinase M-type OS=Mus musculus GN=Ckm PE=1 SV=1	2	82	82	77	67	37	37	39	36	40	39	36	64	60	66	56	65	65	76	66	61	57	61	66	57	64	67	58	62	39	67	37	37	39	36	40	39	36	64	60	66	56
Q5FWB7;P05064;D3YWI1;D3Z510	Q5FWB7;P05064;D3YWI1	69;69;47;28	69;69;47;28	3;3;3;3	Fructose-bisphosphate aldolase;Fructose-bisphosphate aldolase A	Aldoa	tr|Q5FWB7|Q5FWB7_MOUSE Fructose-bisphosphate aldolase OS=Mus musculus GN=Aldoa PE=1 SV=1;sp|P05064|ALDOA_MOUSE Fructose-bisphosphate aldolase A OS=Mus musculus GN=Aldoa PE=1 SV=2;tr|D3YWI1|D3YWI1_MOUSE Fructose-bisphosphate aldolase (Fragment) OS=Mus muscu	4	69	69	3	58	39	39	39	36	40	40	36	60	60	60	53	61	54	69	54	58	52	56	54	56	55	60	54	55	39	58	39	39	39	36	40	40	36	60	60	60	53
Q497E4;P68033;F6WX90;V9GXQ2;E9Q3M9	Q497E4;P68033	60;60;4;2;1	60;60;4;2;1	0;0;0;0;0	Actin, alpha cardiac muscle 1	Actc1	tr|Q497E4|Q497E4_MOUSE Actin, alpha cardiac muscle 1 OS=Mus musculus GN=Actc1 PE=2 SV=1;sp|P68033|ACTC_MOUSE Actin, alpha cardiac muscle 1 OS=Mus musculus GN=Actc1 PE=1 SV=1	5	60	60	0	37	48	46	45	43	41	47	43	38	35	40	36	38	36	49	42	35	38	36	32	37	37	40	37	37	48	37	48	46	45	43	41	47	43	38	35	40	36
P02088;A8DUK4;E9Q223;CON__Q3SX09	P02088;A8DUK4	31;19;11;2	31;19;11;2	21;13;8;0	Hemoglobin subunit beta-1	Hbb-b1;Hbbt1	sp|P02088|HBB1_MOUSE Hemoglobin subunit beta-1 OS=Mus musculus GN=Hbb-b1 PE=1 SV=2;tr|A8DUK4|A8DUK4_MOUSE Beta-globin OS=Mus musculus GN=Hbbt1 PE=1 SV=1	4	31	31	21	23	24	24	20	22	24	24	22	23	21	24	26	25	20	30	18	20	18	23	19	27	18	20	27	20	25	23	24	24	20	22	24	24	22	23	21	24	26
Q91VB8;P01942;Q78PA4;A7M7S6;P06467	Q91VB8;P01942	27;21;1;1;1	27;21;1;1;1	25;19;0;0;0	Hemoglobin subunit alpha	haemaglobin alpha 2;Hba	tr|Q91VB8|Q91VB8_MOUSE Alpha globin 1 OS=Mus musculus GN=haemaglobin alpha 2 PE=1 SV=1;sp|P01942|HBA_MOUSE Hemoglobin subunit alpha OS=Mus musculus GN=Hba PE=1 SV=2	5	27	27	25	18	19	21	16	15	20	18	18	14	15	24	20	22	16	23	13	17	12	20	14	19	12	13	15	12	20	18	19	21	16	15	20	18	18	14	15	24	20
Q3UVB1;P04247	Q3UVB1;P04247	36;36	36;36	36;36	Myoglobin	Mb	tr|Q3UVB1|Q3UVB1_MOUSE Myoglobin OS=Mus musculus GN=Mb PE=1 SV=1;sp|P04247|MYG_MOUSE Myoglobin OS=Mus musculus GN=Mb PE=1 SV=3	2	36	36	36	23	29	30	24	26	26	27	28	22	29	23	30	32	23	24	22	22	22	22	21	33	21	22	30	22	27	23	29	30	24	26	26	27	28	22	29	23	30
P21550;Q5SX59;Q5SX60;J3QPZ9;Q5SX61	P21550;Q5SX59	73;39;18;18;13	73;39;18;18;13	62;34;15;13;10	Beta-enolase;Enolase	Eno3	sp|P21550|ENOB_MOUSE Beta-enolase OS=Mus musculus GN=Eno3 PE=1 SV=3;tr|Q5SX59|Q5SX59_MOUSE Enolase (Fragment) OS=Mus musculus GN=Eno3 PE=1 SV=1	5	73	73	62	57	34	33	36	31	34	37	31	59	53	58	46	60	52	69	53	55	49	54	57	50	55	59	49	56	34	57	34	33	36	31	34	37	31	59	53	58	46
Q546G4;P07724	Q546G4;P07724	112;112	112;112	107;107	Serum albumin	Alb	tr|Q546G4|Q546G4_MOUSE Albumin 1 OS=Mus musculus GN=Alb PE=1 SV=1;sp|P07724|ALBU_MOUSE Serum albumin OS=Mus musculus GN=Alb PE=1 SV=3	2	112	112	107	72	58	54	59	58	57	54	58	72	72	73	79	84	70	104	64	71	70	72	66	80	69	73	77	71	60	72	58	54	59	58	57	54	58	72	72	73	79
A2ASS6;Q8BUJ6;A2AT61;F6ZRX7;A2AT63;F6Q6Z0;A0A087WRP0;F6ZZ75;REV__A2AT63	A2ASS6	2785;53;11;9;9;9;5;2;2	2785;53;11;9;9;9;5;2;2	21;0;9;0;4;6;5;0;0	Titin	Ttn	sp|A2ASS6|TITIN_MOUSE Titin OS=Mus musculus GN=Ttn PE=1 SV=1	9	2785	2785	21	1088	1679	1735	1501	1753	1746	1804	1721	1394	1147	1409	693	963	1610	1441	1809	1537	1658	1555	1362	924	1548	1568	969	1415	1828	1088	1679	1735	1501	1753	1746	1804	1721	1394	1147	1409	693
D2KHZ9;P16858;A0A0A0MQF6;S4R257;S4R1N5;V9GXA7	D2KHZ9;P16858;A0A0A0MQF6;S4R257	56;56;55;46;5;3	56;56;55;46;5;3	3;3;3;3;0;0	Glyceraldehyde-3-phosphate dehydrogenase	GAPDH;Gapdh	tr|D2KHZ9|D2KHZ9_MOUSE Glyceraldehyde-3-phosphate dehydrogenase OS=Mus musculus GN=GAPDH PE=1 SV=1;sp|P16858|G3P_MOUSE Glyceraldehyde-3-phosphate dehydrogenase OS=Mus musculus GN=Gapdh PE=1 SV=2;tr|A0A0A0MQF6|A0A0A0MQF6_MOUSE Glyceraldehyde-3-phosphate deh	6	56	56	3	45	35	35	32	28	31	34	31	42	46	38	36	46	44	51	41	47	40	44	38	37	46	47	38	44	35	45	35	35	32	28	31	34	31	42	46	38	36
P56480	P56480	62	62	62	ATP synthase subunit beta, mitochondrial	Atp5b	sp|P56480|ATPB_MOUSE ATP synthase subunit beta, mitochondrial OS=Mus musculus GN=Atp5b PE=1 SV=2	1	62	62	62	37	41	41	42	39	40	39	40	39	39	39	38	43	33	61	37	38	36	38	31	40	35	34	39	37	40	37	41	41	42	39	40	39	40	39	39	39	38
P52480-2;E9Q509;G3X925;P53657	P52480-2	96;2;2;2	96;2;2;2	9;0;0;0	Pyruvate kinase PKM	Pkm	sp|P52480-2|KPYM_MOUSE Isoform M1 of Pyruvate kinase PKM OS=Mus musculus GN=Pkm	4	96	96	9	71	46	45	48	45	48	45	45	78	72	70	57	72	66	92	68	68	70	71	63	69	73	73	63	71	46	71	46	45	48	45	48	45	45	78	72	70	57
Q03265;D3Z6F5;D6RJ16	Q03265;D3Z6F5	90;87;3	90;87;3	90;87;3	ATP synthase subunit alpha, mitochondrial;ATP synthase subunit alpha	Atp5a1	sp|Q03265|ATPA_MOUSE ATP synthase subunit alpha, mitochondrial OS=Mus musculus GN=Atp5a1 PE=1 SV=1;tr|D3Z6F5|D3Z6F5_MOUSE ATP synthase subunit alpha OS=Mus musculus GN=Atp5a1 PE=1 SV=1	3	90	90	90	61	62	54	66	52	60	59	56	55	63	65	58	68	45	82	55	57	53	60	38	67	50	52	65	54	60	61	62	54	66	52	60	59	56	55	63	65	58
Q8R429;F6RQN3	Q8R429	118;5	118;5	81;5	Sarcoplasmic/endoplasmic reticulum calcium ATPase 1	Atp2a1	sp|Q8R429|AT2A1_MOUSE Sarcoplasmic/endoplasmic reticulum calcium ATPase 1 OS=Mus musculus GN=Atp2a1 PE=1 SV=1	2	118	118	81	98	19	23	19	18	20	22	19	101	97	93	71	79	89	106	96	91	96	87	83	77	97	97	74	98	21	98	19	23	19	18	20	22	19	101	97	93	71
Q545M7;P32848	Q545M7;P32848	33;33	33;33	33;33	Parvalbumin alpha	Pvalb	tr|Q545M7|Q545M7_MOUSE Parvalbumin alpha OS=Mus musculus GN=Pvalb PE=1 SV=1;sp|P32848|PRVA_MOUSE Parvalbumin alpha OS=Mus musculus GN=Pvalb PE=1 SV=3	2	33	33	33	28	0	1	1	0	3	0	0	31	25	27	23	28	26	31	26	26	26	26	26	15	28	29	22	27	0	28	0	1	1	0	3	0	0	31	25	27	23
P05977;E0CZ30	P05977;E0CZ30	44;32	44;32	14;14	Myosin light chain 1/3, skeletal muscle isoform	Myl1	sp|P05977|MYL1_MOUSE Myosin light chain 1/3, skeletal muscle isoform OS=Mus musculus GN=Myl1 PE=1 SV=2;tr|E0CZ30|E0CZ30_MOUSE Myosin light chain 1/3, skeletal muscle isoform (Fragment) OS=Mus musculus GN=Myl1 PE=1 SV=1	2	44	44	14	39	4	6	10	5	5	7	7	40	38	36	26	36	38	40	38	40	36	37	32	31	38	36	28	38	11	39	4	6	10	5	5	7	7	40	38	36	26
Q545G1;P97457	Q545G1;P97457	41;41	41;41	25;25	Myosin regulatory light chain 2, skeletal muscle isoform	Mylpf	tr|Q545G1|Q545G1_MOUSE Myosin regulatory light chain 2, skeletal muscle isoform OS=Mus musculus GN=Mylpf PE=1 SV=1;sp|P97457|MLRS_MOUSE Myosin regulatory light chain 2, skeletal muscle isoform OS=Mus musculus GN=Mylpf PE=1 SV=3	2	41	41	25	32	0	2	0	0	2	0	0	37	33	35	30	37	33	38	30	34	31	31	29	30	30	30	28	31	0	32	0	2	0	0	2	0	0	37	33	35	30
Q99KI0	Q99KI0	95	95	95	Aconitate hydratase, mitochondrial	Aco2	sp|Q99KI0|ACON_MOUSE Aconitate hydratase, mitochondrial OS=Mus musculus GN=Aco2 PE=1 SV=1	1	95	95	95	70	71	69	68	62	69	67	66	71	70	71	67	78	60	84	65	66	65	66	57	69	59	63	71	65	66	70	71	69	68	62	69	67	66	71	70	71	67
Q5NCI4;O70250	Q5NCI4;O70250	60;60	60;60	50;50	Phosphoglycerate mutase 2	Pgam2	tr|Q5NCI4|Q5NCI4_MOUSE Phosphoglycerate mutase 2 OS=Mus musculus GN=Pgam2 PE=1 SV=1;sp|O70250|PGAM2_MOUSE Phosphoglycerate mutase 2 OS=Mus musculus GN=Pgam2 PE=1 SV=3	2	60	60	50	43	22	23	22	18	23	22	22	50	44	43	40	47	40	54	36	43	39	41	39	36	45	47	36	43	21	43	22	23	22	18	23	22	22	50	44	43	40
Q5SX39	Q5SX39	316	247	94	Myosin-4	Myh4	sp|Q5SX39|MYH4_MOUSE Myosin-4 OS=Mus musculus GN=Myh4 PE=2 SV=1	1	316	247	94	231	66	71	67	64	68	69	64	273	222	246	122	219	231	273	247	241	235	227	213	139	250	252	135	251	69	176	5	7	8	6	7	8	6	216	171	197	83
P58771;Q8BP43	P58771;Q8BP43	73;64	73;64	0;0	Tropomyosin alpha-1 chain	Tpm1	sp|P58771|TPM1_MOUSE Tropomyosin alpha-1 chain OS=Mus musculus GN=Tpm1 PE=1 SV=1;tr|Q8BP43|Q8BP43_MOUSE Tropomyosin 1, alpha, isoform CRA_c OS=Mus musculus GN=Tpm1 PE=1 SV=1	2	73	73	0	55	49	52	51	49	50	50	49	62	55	63	55	58	58	64	58	56	57	63	51	55	58	60	56	61	49	55	49	52	51	49	50	50	49	62	55	63	55
P17751;H7BXC3	P17751;H7BXC3	40;30	40;30	40;30	Triosephosphate isomerase	Tpi1	sp|P17751|TPIS_MOUSE Triosephosphate isomerase OS=Mus musculus GN=Tpi1 PE=1 SV=4;tr|H7BXC3|H7BXC3_MOUSE Triosephosphate isomerase OS=Mus musculus GN=Tpi1 PE=1 SV=1	2	40	40	40	26	20	21	20	20	20	21	21	27	27	25	24	32	28	39	25	27	25	24	25	24	26	31	24	26	20	26	20	21	20	20	20	21	21	27	27	25	24
Q564E2;P06151;G5E8N5;D3Z736;D3YZQ9;D3YVR7;D3YZE4;Q548Z6;P00342	Q564E2;P06151;G5E8N5;D3Z736;D3YZQ9	53;53;51;36;34;2;2;2;2	53;53;51;36;34;2;2;2;2	51;51;49;34;32;1;1;1;1	L-lactate dehydrogenase;L-lactate dehydrogenase A chain	Ldha	tr|Q564E2|Q564E2_MOUSE L-lactate dehydrogenase OS=Mus musculus GN=Ldha PE=1 SV=1;sp|P06151|LDHA_MOUSE L-lactate dehydrogenase A chain OS=Mus musculus GN=Ldha PE=1 SV=3;tr|G5E8N5|G5E8N5_MOUSE L-lactate dehydrogenase OS=Mus musculus GN=Ldha PE=1 SV=1;tr|D3Z7	9	53	53	51	45	28	23	30	24	28	28	26	49	41	41	35	38	40	53	41	39	39	40	38	38	44	41	37	45	29	45	28	23	30	24	28	28	26	49	41	41	35
P09411;S4R2M7	P09411;S4R2M7	81;51	81;51	71;42	Phosphoglycerate kinase 1;Phosphoglycerate kinase	Pgk1	sp|P09411|PGK1_MOUSE Phosphoglycerate kinase 1 OS=Mus musculus GN=Pgk1 PE=1 SV=4;tr|S4R2M7|S4R2M7_MOUSE Phosphoglycerate kinase OS=Mus musculus GN=Pgk1 PE=1 SV=1	2	81	81	71	55	36	34	36	35	35	36	35	55	50	51	44	56	51	76	49	48	45	52	47	48	53	55	46	53	36	55	36	34	36	35	35	36	35	55	50	51	44
P48962	P48962	64	64	41	ADP/ATP translocase 1	Slc25a4	sp|P48962|ADT1_MOUSE ADP/ATP translocase 1 OS=Mus musculus GN=Slc25a4 PE=1 SV=4	1	64	64	41	46	53	53	50	50	54	53	51	41	48	44	47	45	40	51	42	44	42	43	38	49	42	46	49	43	53	46	53	53	50	50	54	53	51	41	48	44	47
P08249;A0A0G2JF23;A0A0G2JGY4	P08249	44;18;11	44;18;11	44;18;11	Malate dehydrogenase, mitochondrial	Mdh2	sp|P08249|MDHM_MOUSE Malate dehydrogenase, mitochondrial OS=Mus musculus GN=Mdh2 PE=1 SV=3	3	44	44	44	29	27	26	26	24	27	26	24	30	32	30	27	34	26	44	27	28	27	28	22	29	27	27	31	27	28	29	27	26	26	24	27	26	24	30	32	30	27
Q14BI5	Q14BI5	175	175	175	Myomesin 2	Myom2	tr|Q14BI5|Q14BI5_MOUSE Myomesin 2 OS=Mus musculus GN=Myom2 PE=1 SV=1	1	175	175	175	147	105	104	112	109	111	108	106	152	130	147	94	125	142	159	153	145	146	141	130	96	141	141	83	147	106	147	105	104	112	109	111	108	106	152	130	147	94
P16015	P16015	41	41	41	Carbonic anhydrase 3	Ca3	sp|P16015|CAH3_MOUSE Carbonic anhydrase 3 OS=Mus musculus GN=Ca3 PE=1 SV=3	1	41	41	41	32	1	0	2	1	1	2	1	29	39	36	36	39	25	38	28	29	23	29	24	37	30	28	38	30	8	32	1	0	2	1	1	2	1	29	39	36	36
Q9R0Y5;Q9R0Y5-2;Z4YN97;A0A0A6YXW8	Q9R0Y5;Q9R0Y5-2	41;41;18;15	41;41;18;15	41;41;18;15	Adenylate kinase isoenzyme 1	Ak1	sp|Q9R0Y5|KAD1_MOUSE Adenylate kinase isoenzyme 1 OS=Mus musculus GN=Ak1 PE=1 SV=1;sp|Q9R0Y5-2|KAD1_MOUSE Isoform 2 of Adenylate kinase isoenzyme 1 OS=Mus musculus GN=Ak1	4	41	41	41	32	21	21	22	19	19	20	18	35	31	31	30	33	33	41	31	31	30	29	29	32	32	34	31	32	21	32	21	21	22	19	19	20	18	35	31	31	30
P09542;A0A0G2JDW2	P09542;A0A0G2JDW2	37;34	34;31	12;12	Myosin light chain 3	Myl3	sp|P09542|MYL3_MOUSE Myosin light chain 3 OS=Mus musculus GN=Myl3 PE=1 SV=4;tr|A0A0G2JDW2|A0A0G2JDW2_MOUSE Myosin light chain 3 (Fragment) OS=Mus musculus GN=Myl3 PE=1 SV=1	2	37	34	12	6	29	28	27	26	25	25	27	15	21	14	31	25	13	13	4	5	5	4	4	33	8	6	32	6	27	3	26	25	24	23	22	22	24	12	18	11	28
P05202	P05202	67	67	67	Aspartate aminotransferase, mitochondrial	Got2	sp|P05202|AATM_MOUSE Aspartate aminotransferase, mitochondrial OS=Mus musculus GN=Got2 PE=1 SV=1	1	67	67	67	49	47	44	45	44	44	46	47	44	48	49	44	47	37	57	46	47	44	46	35	48	40	41	50	43	45	49	47	44	45	44	44	46	47	44	48	49	44
P54071;D6RIL6	P54071	58;23	58;23	57;22	Isocitrate dehydrogenase [NADP], mitochondrial	Idh2	sp|P54071|IDHP_MOUSE Isocitrate dehydrogenase [NADP], mitochondrial OS=Mus musculus GN=Idh2 PE=1 SV=3	2	58	58	57	31	41	41	37	37	37	35	39	28	37	31	42	45	24	46	25	31	24	32	22	46	23	22	46	23	34	31	41	41	37	37	37	35	39	28	37	31	42
P51667;E9Q8Y0;F6RBQ5	P51667;E9Q8Y0;F6RBQ5	32;27;17	32;27;17	10;5;5	Myosin regulatory light chain 2, ventricular/cardiac muscle isoform	Myl2	sp|P51667|MLRV_MOUSE Myosin regulatory light chain 2, ventricular/cardiac muscle isoform OS=Mus musculus GN=Myl2 PE=1 SV=3;tr|E9Q8Y0|E9Q8Y0_MOUSE Myosin regulatory light chain 2, ventricular/cardiac muscle isoform OS=Mus musculus GN=Myl2 PE=1 SV=1;tr|F6RBQ	3	32	32	10	0	26	28	28	25	25	26	26	1	15	5	30	26	2	0	0	0	0	0	1	30	0	0	29	0	25	0	26	28	28	25	25	26	26	1	15	5	30
Q9D0F9	Q9D0F9	76	76	9	Phosphoglucomutase-1	Pgm1	sp|Q9D0F9|PGM1_MOUSE Phosphoglucomutase-1 OS=Mus musculus GN=Pgm1 PE=1 SV=4	1	76	76	9	59	32	36	34	37	37	36	35	69	58	60	48	60	51	74	57	56	55	57	51	51	61	56	52	63	37	59	32	36	34	37	37	36	35	69	58	60	48
Q7TQ48;Q7TQ48-2	Q7TQ48;Q7TQ48-2	85;72	85;72	85;72	Sarcalumenin	Srl	sp|Q7TQ48|SRCA_MOUSE Sarcalumenin OS=Mus musculus GN=Srl PE=1 SV=1;sp|Q7TQ48-2|SRCA_MOUSE Isoform 2 of Sarcalumenin OS=Mus musculus GN=Srl	2	85	85	85	62	48	47	48	41	50	51	44	70	63	66	55	54	61	70	67	66	70	68	56	63	64	65	60	68	46	62	48	47	48	41	50	51	44	70	63	66	55
Q6P8J7	Q6P8J7	64	63	59	Creatine kinase S-type, mitochondrial	Ckmt2	sp|Q6P8J7|KCRS_MOUSE Creatine kinase S-type, mitochondrial OS=Mus musculus GN=Ckmt2 PE=1 SV=1	1	64	63	59	42	44	34	42	36	39	38	35	38	43	42	40	50	28	53	38	42	35	37	25	41	29	32	45	32	41	41	44	34	42	36	39	38	35	38	43	41	40
P47857	P47857	89	89	2	ATP-dependent 6-phosphofructokinase, muscle type	Pfkm	sp|P47857|PFKAM_MOUSE ATP-dependent 6-phosphofructokinase, muscle type OS=Mus musculus GN=Pfkm PE=1 SV=3	1	89	89	2	76	40	37	42	40	40	43	36	67	73	71	66	69	59	84	69	74	64	72	58	66	70	66	63	71	44	76	40	37	42	40	40	43	36	67	73	71	66
Q5EBJ0;P11404	Q5EBJ0;P11404	21;21	21;21	21;21	Fatty acid-binding protein, heart	Fabp3	tr|Q5EBJ0|Q5EBJ0_MOUSE Fatty acid binding protein 3, muscle and heart OS=Mus musculus GN=Fabp3 PE=1 SV=1;sp|P11404|FABPH_MOUSE Fatty acid-binding protein, heart OS=Mus musculus GN=Fabp3 PE=1 SV=5	2	21	21	21	12	17	16	13	13	14	15	15	13	13	12	14	14	10	16	9	12	13	13	10	15	12	11	18	13	13	12	17	16	13	13	14	15	15	13	13	12	14
Q8BMS1	Q8BMS1	79	79	79	Trifunctional enzyme subunit alpha, mitochondrial;Long-chain enoyl-CoA hydratase;Long chain 3-hydroxyacyl-CoA dehydrogenase	Hadha	sp|Q8BMS1|ECHA_MOUSE Trifunctional enzyme subunit alpha, mitochondrial OS=Mus musculus GN=Hadha PE=1 SV=1	1	79	79	79	45	54	55	59	50	55	56	52	46	55	48	51	58	42	61	42	48	44	48	37	54	41	33	58	37	56	45	54	55	59	50	55	56	52	46	55	48	51
P14152;B1ATQ3	P14152	39;10	39;10	39;10	Malate dehydrogenase, cytoplasmic	Mdh1	sp|P14152|MDHC_MOUSE Malate dehydrogenase, cytoplasmic OS=Mus musculus GN=Mdh1 PE=1 SV=3	2	39	39	39	25	18	18	19	17	19	19	18	23	29	20	29	29	17	34	20	20	20	19	20	30	22	21	28	20	19	25	18	18	19	17	19	19	18	23	29	20	29
P06745;F6SAC3;CON__Q3ZBD7	P06745;F6SAC3	64;36;13	64;36;13	64;36;13	Glucose-6-phosphate isomerase	Gpi;Gm1840	sp|P06745|G6PI_MOUSE Glucose-6-phosphate isomerase OS=Mus musculus GN=Gpi PE=1 SV=4;tr|F6SAC3|F6SAC3_MOUSE Glucose-6-phosphate isomerase OS=Mus musculus GN=Gm1840 PE=1 SV=1	3	64	64	64	50	37	36	32	33	33	33	34	53	47	46	47	50	45	57	42	48	43	45	44	47	49	47	47	50	34	50	37	36	32	33	33	33	34	53	47	46	47
Q60597	Q60597	108	108	2	2-oxoglutarate dehydrogenase, mitochondrial	Ogdh	sp|Q60597|ODO1_MOUSE 2-oxoglutarate dehydrogenase, mitochondrial OS=Mus musculus GN=Ogdh PE=1 SV=3	1	108	108	2	82	84	80	85	78	85	82	79	81	85	83	80	85	75	90	80	83	77	78	72	90	78	69	93	76	80	82	84	80	85	78	85	82	79	81	85	83	80
Q62234	Q62234	224	224	4	Myomesin-1	Myom1	sp|Q62234|MYOM1_MOUSE Myomesin-1 OS=Mus musculus GN=Myom1 PE=1 SV=2	1	224	224	4	174	110	115	123	121	116	125	117	156	138	167	130	149	167	180	179	170	171	166	156	118	171	167	104	169	119	174	110	115	123	121	116	125	117	156	138	167	130
P63017;Q504P4;D3Z5E2;D3YW43	P63017;Q504P4	83;79;16;15	83;79;16;15	58;54;12;11	Heat shock cognate 71 kDa protein	Hspa8	sp|P63017|HSP7C_MOUSE Heat shock cognate 71 kDa protein OS=Mus musculus GN=Hspa8 PE=1 SV=1;tr|Q504P4|Q504P4_MOUSE Heat shock cognate 71 kDa protein OS=Mus musculus GN=Hspa8 PE=1 SV=1	4	83	83	58	56	41	39	41	41	41	41	41	61	57	57	58	61	52	76	51	53	50	54	44	57	55	51	57	52	41	56	41	39	41	41	41	41	41	61	57	57	58
P51174	P51174	47	47	47	Long-chain specific acyl-CoA dehydrogenase, mitochondrial	Acadl	sp|P51174|ACADL_MOUSE Long-chain specific acyl-CoA dehydrogenase, mitochondrial OS=Mus musculus GN=Acadl PE=1 SV=2	1	47	47	47	30	38	36	33	33	34	35	34	30	34	31	33	37	23	37	30	32	30	30	22	35	26	21	34	28	34	30	38	36	33	33	34	35	34	30	34	31	33
Q9CZU6	Q9CZU6	46	46	30	Citrate synthase, mitochondrial	Cs	sp|Q9CZU6|CISY_MOUSE Citrate synthase, mitochondrial OS=Mus musculus GN=Cs PE=1 SV=1	1	46	46	30	31	35	31	34	31	32	32	31	28	30	33	30	34	24	36	30	32	30	30	24	31	24	24	32	23	33	31	35	31	34	31	32	32	31	28	30	33	30
F8VPN4;A0A0G2JGI9;F6XXE6;E0CYU6;E0CX86;F7CSZ6	F8VPN4;A0A0G2JGI9;F6XXE6	166;135;85;22;13;12	166;135;85;22;13;12	166;135;85;22;13;12		Agl	tr|F8VPN4|F8VPN4_MOUSE Protein Agl OS=Mus musculus GN=Agl PE=1 SV=1;tr|A0A0G2JGI9|A0A0G2JGI9_MOUSE Protein Agl OS=Mus musculus GN=Agl PE=1 SV=1;tr|F6XXE6|F6XXE6_MOUSE Protein Agl (Fragment) OS=Mus musculus GN=Agl PE=1 SV=2	6	166	166	166	144	51	55	53	61	62	62	61	142	131	141	101	122	130	150	141	138	140	137	129	116	139	128	116	143	65	144	51	55	53	61	62	62	61	142	131	141	101
Q99LC5	Q99LC5	38	38	38	Electron transfer flavoprotein subunit alpha, mitochondrial	Etfa	sp|Q99LC5|ETFA_MOUSE Electron transfer flavoprotein subunit alpha, mitochondrial OS=Mus musculus GN=Etfa PE=1 SV=2	1	38	38	38	21	23	24	23	21	23	20	23	21	22	24	24	28	20	30	21	23	21	23	17	26	19	20	27	20	21	21	23	24	23	21	23	20	23	21	22	24	24
Q9JI91;D3YY95	Q9JI91	104;15	104;15	68;2	Alpha-actinin-2	Actn2	sp|Q9JI91|ACTN2_MOUSE Alpha-actinin-2 OS=Mus musculus GN=Actn2 PE=1 SV=2	2	104	104	68	46	88	85	91	81	90	90	85	14	42	48	55	60	14	50	30	54	29	51	20	58	26	23	63	18	89	46	88	85	91	81	90	90	85	14	42	48	55
Q99JY0	Q99JY0	48	48	34	Trifunctional enzyme subunit beta, mitochondrial;3-ketoacyl-CoA thiolase	Hadhb	sp|Q99JY0|ECHB_MOUSE Trifunctional enzyme subunit beta, mitochondrial OS=Mus musculus GN=Hadhb PE=1 SV=1	1	48	48	34	35	44	43	42	39	43	42	41	30	34	35	36	39	28	36	29	35	31	37	27	40	26	25	40	27	43	35	44	43	42	39	43	42	41	30	34	35	36
P05201;F7ALS6	P05201	53;11	53;11	53;11	Aspartate aminotransferase, cytoplasmic	Got1	sp|P05201|AATC_MOUSE Aspartate aminotransferase, cytoplasmic OS=Mus musculus GN=Got1 PE=1 SV=3	2	53	53	53	40	28	29	30	28	28	29	30	40	43	38	39	42	34	49	33	37	33	36	30	45	32	32	45	38	28	40	28	29	30	28	28	29	30	40	43	38	39
P16125;D3Z7F0	P16125;D3Z7F0	36;23	34;21	34;21	L-lactate dehydrogenase B chain;L-lactate dehydrogenase	Ldhb	sp|P16125|LDHB_MOUSE L-lactate dehydrogenase B chain OS=Mus musculus GN=Ldhb PE=1 SV=2;tr|D3Z7F0|D3Z7F0_MOUSE L-lactate dehydrogenase (Fragment) OS=Mus musculus GN=Ldhb PE=1 SV=1	2	36	34	34	20	28	26	27	24	27	27	26	17	30	21	33	32	14	23	16	23	20	24	16	35	19	11	35	18	26	18	26	25	25	23	25	25	24	15	28	19	31
P02089	P02089	29	19	19	Hemoglobin subunit beta-2	Hbb-b2	sp|P02089|HBB2_MOUSE Hemoglobin subunit beta-2 OS=Mus musculus GN=Hbb-b2 PE=1 SV=2	1	29	19	19	19	19	19	18	18	17	18	19	17	18	18	20	20	16	25	17	17	16	17	17	19	15	16	19	17	17	9	9	9	8	8	7	8	9	7	8	8	10
Q9DB77	Q9DB77	36	36	36	Cytochrome b-c1 complex subunit 2, mitochondrial	Uqcrc2	sp|Q9DB77|QCR2_MOUSE Cytochrome b-c1 complex subunit 2, mitochondrial OS=Mus musculus GN=Uqcrc2 PE=1 SV=1	1	36	36	36	28	34	32	34	31	30	32	31	23	28	30	31	27	24	31	27	31	31	29	24	32	27	26	31	28	33	28	34	32	34	31	30	32	31	23	28	30	31
E9Q9T8;Q3UIK0;Q3TF37	E9Q9T8;Q3UIK0;Q3TF37	141;141;125	141;141;125	14;14;10		Mybpc3	tr|E9Q9T8|E9Q9T8_MOUSE Myosin-binding protein C, cardiac-type OS=Mus musculus GN=Mybpc3 PE=1 SV=1;tr|Q3UIK0|Q3UIK0_MOUSE Myosin-binding protein C, cardiac-type OS=Mus musculus GN=Mybpc3 PE=1 SV=1;tr|Q3TF37|Q3TF37_MOUSE Myosin-binding protein C, cardiac-typ	3	141	141	14	1	127	121	130	120	123	133	122	1	0	1	0	0	1	1	1	1	1	1	1	0	1	1	0	1	126	1	127	121	130	120	123	133	122	1	0	1	0
P45952;D6RFD7;D3Z2A5	P45952	44;8;1	44;8;1	44;8;1	Medium-chain specific acyl-CoA dehydrogenase, mitochondrial	Acadm	sp|P45952|ACADM_MOUSE Medium-chain specific acyl-CoA dehydrogenase, mitochondrial OS=Mus musculus GN=Acadm PE=1 SV=1	3	44	44	44	29	32	30	32	30	32	31	30	26	31	32	28	37	24	37	28	29	26	28	25	33	24	25	32	23	32	29	32	30	32	30	32	31	30	26	31	32	28
Q9D6R2;Q9D6R2-2	Q9D6R2;Q9D6R2-2	39;32	39;32	39;32	Isocitrate dehydrogenase [NAD] subunit alpha, mitochondrial	Idh3a	sp|Q9D6R2|IDH3A_MOUSE Isocitrate dehydrogenase [NAD] subunit alpha, mitochondrial OS=Mus musculus GN=Idh3a PE=1 SV=1;sp|Q9D6R2-2|IDH3A_MOUSE Isoform 2 of Isocitrate dehydrogenase [NAD] subunit alpha, mitochondrial OS=Mus musculus GN=Idh3a	2	39	39	39	24	26	23	23	24	24	23	25	28	26	27	27	29	24	36	24	27	26	30	21	28	26	25	29	25	23	24	26	23	23	24	24	23	25	28	26	27	27
O55143-2	O55143-2	96	65	2	Sarcoplasmic/endoplasmic reticulum calcium ATPase 2	Atp2a2	sp|O55143-2|AT2A2_MOUSE Isoform 2 of Sarcoplasmic/endoplasmic reticulum calcium ATPase 2 OS=Mus musculus GN=Atp2a2	1	96	65	2	31	73	72	69	71	77	74	71	28	32	33	69	42	31	33	28	27	29	24	24	77	29	27	71	28	79	3	54	51	51	54	57	54	52	0	6	6	48
Q8BWT1	Q8BWT1	50	50	50	3-ketoacyl-CoA thiolase, mitochondrial	Acaa2	sp|Q8BWT1|THIM_MOUSE 3-ketoacyl-CoA thiolase, mitochondrial OS=Mus musculus GN=Acaa2 PE=1 SV=3	1	50	50	50	30	40	39	43	38	41	40	40	30	32	34	36	36	24	37	26	31	27	32	27	36	24	20	38	24	40	30	40	39	43	38	41	40	40	30	32	34	36
P97807-2;P97807;H3BKG7	P97807-2;P97807	44;42;8	44;42;8	44;42;8	Fumarate hydratase, mitochondrial	Fh	sp|P97807-2|FUMH_MOUSE Isoform Cytoplasmic of Fumarate hydratase, mitochondrial OS=Mus musculus GN=Fh;sp|P97807|FUMH_MOUSE Fumarate hydratase, mitochondrial OS=Mus musculus GN=Fh PE=1 SV=3	3	44	44	44	36	34	32	36	34	35	32	33	34	38	38	36	37	30	38	35	37	37	38	27	36	30	31	39	32	34	36	34	32	36	34	35	32	33	34	38	38	36
E9PZF0;Q5NC82;Q01768	E9PZF0;Q5NC82;Q01768	28;22;22	28;22;22	13;13;13	Nucleoside diphosphate kinase;Nucleoside diphosphate kinase B	Gm20390;Nme2	tr|E9PZF0|E9PZF0_MOUSE Nucleoside diphosphate kinase OS=Mus musculus GN=Gm20390 PE=3 SV=1;tr|Q5NC82|Q5NC82_MOUSE Nucleoside diphosphate kinase OS=Mus musculus GN=Nme2 PE=1 SV=1;sp|Q01768|NDKB_MOUSE Nucleoside diphosphate kinase B OS=Mus musculus GN=Nme2 PE	3	28	28	13	20	15	16	15	16	15	13	17	19	21	22	21	23	16	24	15	20	18	17	16	22	20	19	22	18	16	20	15	16	15	16	15	13	17	19	21	22	21
P12787	P12787	10	10	10	Cytochrome c oxidase subunit 5A, mitochondrial	Cox5a	sp|P12787|COX5A_MOUSE Cytochrome c oxidase subunit 5A, mitochondrial OS=Mus musculus GN=Cox5a PE=1 SV=2	1	10	10	10	8	10	10	10	9	9	10	10	8	7	9	8	7	6	8	7	8	8	7	7	8	8	7	8	8	10	8	10	10	10	9	9	10	10	8	7	9	8
Q9DB20;F7D3P8;F6XVM5	Q9DB20	28;8;6	28;8;6	28;8;6	ATP synthase subunit O, mitochondrial	Atp5o	sp|Q9DB20|ATPO_MOUSE ATP synthase subunit O, mitochondrial OS=Mus musculus GN=Atp5o PE=1 SV=1	3	28	28	28	17	19	21	20	17	19	19	18	18	15	19	17	17	15	23	19	18	19	19	16	20	18	16	20	16	20	17	19	21	20	17	19	19	18	18	15	19	17
Q8K2B3	Q8K2B3	55	55	55	Succinate dehydrogenase [ubiquinone] flavoprotein subunit, mitochondrial	Sdha	sp|Q8K2B3|SDHA_MOUSE Succinate dehydrogenase [ubiquinone] flavoprotein subunit, mitochondrial OS=Mus musculus GN=Sdha PE=1 SV=1	1	55	55	55	41	43	39	42	42	44	43	41	33	39	43	38	37	32	45	37	40	40	39	29	38	30	33	41	32	40	41	43	39	42	42	44	43	41	33	39	43	38
Q9CZ13;A0A0A6YW82;A0A0A6YWX6;A0A0A6YVZ0	Q9CZ13	42;15;6;1	42;15;6;1	41;15;6;1	Cytochrome b-c1 complex subunit 1, mitochondrial	Uqcrc1	sp|Q9CZ13|QCR1_MOUSE Cytochrome b-c1 complex subunit 1, mitochondrial OS=Mus musculus GN=Uqcrc1 PE=1 SV=2	4	42	42	41	28	33	29	34	26	35	31	28	26	29	27	28	27	23	34	25	27	25	24	21	34	22	22	34	18	32	28	33	29	34	26	35	31	28	26	29	27	28
E9Q035;F7BAE9;F7CJN9;E9Q2Q7;P47758;E9Q939	E9Q035	84;25;23;17;8;6	84;25;23;17;8;6	8;0;0;0;8;0		Gm20425	tr|E9Q035|E9Q035_MOUSE Protein Gm20425 OS=Mus musculus GN=Gm20425 PE=4 SV=1	6	84	84	8	62	51	50	51	51	53	52	46	59	56	59	58	60	58	70	59	59	57	59	60	65	59	59	60	63	56	62	51	50	51	51	53	52	46	59	56	59	58
Q3UFJ3;P35486;P35487	Q3UFJ3;P35486	53;53;2	53;53;2	53;53;2	Pyruvate dehydrogenase E1 component subunit alpha;Pyruvate dehydrogenase E1 component subunit alpha, somatic form, mitochondrial	Pdha1	tr|Q3UFJ3|Q3UFJ3_MOUSE Pyruvate dehydrogenase E1 component subunit alpha OS=Mus musculus GN=Pdha1 PE=1 SV=1;sp|P35486|ODPA_MOUSE Pyruvate dehydrogenase E1 component subunit alpha, somatic form, mitochondrial OS=Mus musculus GN=Pdha1 PE=1 SV=1	3	53	53	53	40	41	41	44	43	42	42	40	41	42	42	42	44	39	43	40	45	42	43	36	43	36	37	43	40	43	40	41	41	44	43	42	42	40	41	42	42	42
Q52L78;P23927	Q52L78;P23927	27;27	27;27	27;27	Alpha-crystallin B chain	Cryab	tr|Q52L78|Q52L78_MOUSE Alpha-crystallin B chain OS=Mus musculus GN=Cryab PE=1 SV=1;sp|P23927|CRYAB_MOUSE Alpha-crystallin B chain OS=Mus musculus GN=Cryab PE=1 SV=2	2	27	27	27	19	22	22	22	22	23	23	21	10	21	21	25	22	12	24	17	20	16	18	16	24	14	16	25	15	22	19	22	22	22	22	23	23	21	10	21	21	25
Q9DCX2;G3X9L6;B1ASE2	Q9DCX2;G3X9L6;B1ASE2	23;22;15	23;22;15	23;22;15	ATP synthase subunit d, mitochondrial	Atp5h;Gm10250	sp|Q9DCX2|ATP5H_MOUSE ATP synthase subunit d, mitochondrial OS=Mus musculus GN=Atp5h PE=1 SV=3;tr|G3X9L6|G3X9L6_MOUSE MCG55033 OS=Mus musculus GN=Gm10250 PE=4 SV=1;tr|B1ASE2|B1ASE2_MOUSE ATP synthase subunit d, mitochondrial (Fragment) OS=Mus musculus GN=A	3	23	23	23	19	20	19	20	19	19	20	19	14	16	20	16	15	15	18	20	20	20	17	17	18	15	17	18	17	19	19	20	19	20	19	19	20	19	14	16	20	16
Q5I0W0;Q9CQQ7;A0A0G2JGX3	Q5I0W0;Q9CQQ7;A0A0G2JGX3	30;30;16	30;30;16	30;30;16	ATP synthase F(0) complex subunit B1, mitochondrial	Atp5f1	tr|Q5I0W0|Q5I0W0_MOUSE ATP synthase F(0) complex subunit B1, mitochondrial OS=Mus musculus GN=Atp5f1 PE=1 SV=1;sp|Q9CQQ7|AT5F1_MOUSE ATP synthase F(0) complex subunit B1, mitochondrial OS=Mus musculus GN=Atp5f1 PE=1 SV=1;tr|A0A0G2JGX3|A0A0G2JGX3_MOUSE ATP	3	30	30	30	24	25	26	25	23	26	25	25	23	21	23	21	22	20	25	21	23	21	24	17	23	21	20	23	22	24	24	25	26	25	23	26	25	25	23	21	23	21
Q56A15;G3UWG1;P62897;CON__P62894;P00015	Q56A15;G3UWG1;P62897	22;22;22;8;3	22;22;22;8;3	22;22;22;8;3	Cytochrome c, somatic	Cycs;Gm10108	tr|Q56A15|Q56A15_MOUSE Cytochrome c OS=Mus musculus GN=Cycs PE=2 SV=1;tr|G3UWG1|G3UWG1_MOUSE MCG115977 OS=Mus musculus GN=Gm10108 PE=3 SV=1;sp|P62897|CYC_MOUSE Cytochrome c, somatic OS=Mus musculus GN=Cycs PE=1 SV=2	5	22	22	22	16	16	15	16	14	16	14	15	15	17	16	16	19	15	22	16	17	16	17	13	17	15	15	17	15	17	16	16	15	16	14	16	14	15	15	17	16	16
K3W4R6;K3W4R7;Q6P3Z7;J3QQ13;P50752-2;P50752-3;P50752-4;P50752;A0A087WRX3;A0A087WQP1	K3W4R6;K3W4R7;Q6P3Z7;J3QQ13;P50752-2;P50752-3;P50752-4;P50752;A0A087WRX3	23;23;23;23;23;23;23;23;13;8	23;23;23;23;23;23;23;23;13;8	22;22;22;22;22;22;22;22;12;7	Troponin T, cardiac muscle	Tnnt2	tr|K3W4R6|K3W4R6_MOUSE Troponin T, cardiac muscle OS=Mus musculus GN=Tnnt2 PE=1 SV=1;tr|K3W4R7|K3W4R7_MOUSE Troponin T, cardiac muscle OS=Mus musculus GN=Tnnt2 PE=1 SV=1;tr|Q6P3Z7|Q6P3Z7_MOUSE Tnnt2 protein OS=Mus musculus GN=Tnnt2 PE=1 SV=1;tr|J3QQ13|J3QQ	10	23	23	22	0	23	23	22	21	21	23	22	1	0	1	1	1	1	1	0	0	0	0	1	1	1	0	1	1	23	0	23	23	22	21	21	23	22	1	0	1	1
Q542H7;P04117;A0A0A6YW05;A0A0A6YXB9;A0A0A6YXI2;P24526;O08716	Q542H7;P04117	28;28;1;1;1;1;1	28;28;1;1;1;1;1	28;28;1;1;1;1;1	Fatty acid-binding protein, adipocyte	Fabp4	tr|Q542H7|Q542H7_MOUSE Fabp4 protein OS=Mus musculus GN=Fabp4 PE=1 SV=1;sp|P04117|FABP4_MOUSE Fatty acid-binding protein, adipocyte OS=Mus musculus GN=Fabp4 PE=1 SV=3	7	28	28	28	20	13	15	14	13	14	16	15	18	16	21	16	17	15	26	13	16	11	15	16	16	14	14	15	15	16	20	13	15	14	13	14	16	15	18	16	21	16
Q5FW97;P17182;Q6PHC1;B1ARR7;B1ARR6	Q5FW97;P17182;Q6PHC1	54;54;42;19;7	47;47;36;18;6	26;26;21;5;0	Alpha-enolase	EG433182;Eno1	tr|Q5FW97|Q5FW97_MOUSE Alpha-enolase OS=Mus musculus GN=EG433182 PE=1 SV=1;sp|P17182|ENOA_MOUSE Alpha-enolase OS=Mus musculus GN=Eno1 PE=1 SV=3;tr|Q6PHC1|Q6PHC1_MOUSE Alpha-enolase OS=Mus musculus GN=Eno1 PE=1 SV=1	5	54	47	26	44	32	30	32	32	30	30	30	43	39	42	36	38	37	52	36	38	36	39	37	36	35	36	38	40	32	38	27	25	27	27	25	25	25	37	34	37	31
K3W4M2;E9PZQ0	K3W4M2;E9PZQ0	354;354	354;354	332;332	Ryanodine receptor 1	Ryr1	tr|K3W4M2|K3W4M2_MOUSE Ryanodine receptor 1 OS=Mus musculus GN=Ryr1 PE=1 SV=1;sp|E9PZQ0|RYR1_MOUSE Ryanodine receptor 1 OS=Mus musculus GN=Ryr1 PE=1 SV=1	2	354	354	332	196	9	10	5	8	8	8	7	316	219	267	120	184	287	248	311	262	277	279	231	132	270	274	161	287	9	196	9	10	5	8	8	8	7	316	219	267	120
Q99LX0;A2A813;A2A815;A2A817;A2A816	Q99LX0;A2A813;A2A815	29;23;17;9;9	29;23;17;9;9	29;23;17;9;9	Protein deglycase DJ-1	Park7	sp|Q99LX0|PARK7_MOUSE Protein deglycase DJ-1 OS=Mus musculus GN=Park7 PE=1 SV=1;tr|A2A813|A2A813_MOUSE Protein deglycase DJ-1 OS=Mus musculus GN=Park7 PE=1 SV=1;tr|A2A815|A2A815_MOUSE Protein deglycase DJ-1 (Fragment) OS=Mus musculus GN=Park7 PE=1 SV=6	5	29	29	29	23	13	12	14	12	13	12	9	25	19	24	21	24	24	28	22	24	24	23	23	20	23	25	19	23	13	23	13	12	14	12	13	12	9	25	19	24	21
O08749	O08749	42	42	42	Dihydrolipoyl dehydrogenase, mitochondrial	Dld	sp|O08749|DLDH_MOUSE Dihydrolipoyl dehydrogenase, mitochondrial OS=Mus musculus GN=Dld PE=1 SV=2	1	42	42	42	34	30	30	31	27	32	31	29	31	31	33	31	36	25	34	33	31	34	34	28	31	29	30	33	29	32	34	30	30	31	27	32	31	29	31	31	33	31
P50544;B1AR28	P50544;B1AR28	61;60	61;60	61;60	Very long-chain specific acyl-CoA dehydrogenase, mitochondrial	Acadvl	sp|P50544|ACADV_MOUSE Very long-chain specific acyl-CoA dehydrogenase, mitochondrial OS=Mus musculus GN=Acadvl PE=1 SV=3;tr|B1AR28|B1AR28_MOUSE Very long-chain-specific acyl-CoA dehydrogenase, mitochondrial OS=Mus musculus GN=Acadvl PE=1 SV=1	2	61	61	61	47	48	45	50	44	48	48	44	37	47	49	45	49	37	48	40	47	43	47	36	50	32	30	50	37	46	47	48	45	50	44	48	48	44	37	47	49	45
Q9D051	Q9D051	28	28	28	Pyruvate dehydrogenase E1 component subunit beta, mitochondrial	Pdhb	sp|Q9D051|ODPB_MOUSE Pyruvate dehydrogenase E1 component subunit beta, mitochondrial OS=Mus musculus GN=Pdhb PE=1 SV=1	1	28	28	28	20	20	21	22	22	21	21	21	20	24	22	22	23	18	23	17	22	21	22	16	24	18	18	23	18	20	20	20	21	22	22	21	21	21	20	24	22	22
Q71LX8;P11499;E9Q3D6;E9PX27;E9Q0C3;D3Z1R1	Q71LX8;P11499	81;81;21;10;10;8	81;81;21;10;10;8	58;58;14;4;10;2	Heat shock protein HSP 90-beta	Hsp90ab1	tr|Q71LX8|Q71LX8_MOUSE Heat shock protein 84b OS=Mus musculus GN=Hsp90ab1 PE=1 SV=1;sp|P11499|HS90B_MOUSE Heat shock protein HSP 90-beta OS=Mus musculus GN=Hsp90ab1 PE=1 SV=3	6	81	81	58	63	52	54	55	54	54	54	53	63	63	60	68	63	56	63	60	62	62	58	55	68	65	64	66	62	59	63	52	54	55	54	54	54	53	63	63	60	68
P63038;P63038-2;D3Z2F2;D3Z7J9	P63038	80;33;21;10	80;33;21;10	80;33;21;10	60 kDa heat shock protein, mitochondrial	Hspd1	sp|P63038|CH60_MOUSE 60 kDa heat shock protein, mitochondrial OS=Mus musculus GN=Hspd1 PE=1 SV=1	4	80	80	80	57	47	50	56	52	53	53	50	54	57	49	56	60	48	62	51	57	54	58	47	60	52	49	57	56	54	57	47	50	56	52	53	53	50	54	57	49	56
Q9DCW4	Q9DCW4	37	37	37	Electron transfer flavoprotein subunit beta	Etfb	sp|Q9DCW4|ETFB_MOUSE Electron transfer flavoprotein subunit beta OS=Mus musculus GN=Etfb PE=1 SV=3	1	37	37	37	26	25	25	28	23	24	27	24	22	24	24	27	28	16	30	20	23	22	23	17	29	16	19	30	19	23	26	25	25	28	23	24	27	24	22	24	24	27
Q60932-2;Q60932;F2Z471	Q60932-2;Q60932;F2Z471	31;30;25	31;30;25	31;30;25	Voltage-dependent anion-selective channel protein 1	Vdac1	sp|Q60932-2|VDAC1_MOUSE Isoform Mt-VDAC1 of Voltage-dependent anion-selective channel protein 1 OS=Mus musculus GN=Vdac1;sp|Q60932|VDAC1_MOUSE Voltage-dependent anion-selective channel protein 1 OS=Mus musculus GN=Vdac1 PE=1 SV=3;tr|F2Z471|F2Z471_MOUSE Vol	3	31	31	31	25	25	26	27	26	27	25	25	24	25	25	27	25	20	25	23	25	23	23	23	26	24	23	28	25	25	25	25	26	27	26	27	25	25	24	25	25	27
Q9QXS1-9;Q9QXS1-10;Q9QXS1-11;Q9QXS1-16;Q9QXS1-4;Q9QXS1-7;Q9QXS1;Q9QXS1-8;E9Q9J6;A0A0B4J1M3;A0A0B4J1M7	Q9QXS1-9;Q9QXS1-10;Q9QXS1-11;Q9QXS1-16;Q9QXS1-4;Q9QXS1-7;Q9QXS1;Q9QXS1-8	500;499;499;499;499;499;499;498;47;2;1	500;499;499;499;499;499;499;498;47;2;1	2;1;1;1;1;1;1;1;1;2;1	Plectin	Plec	sp|Q9QXS1-9|PLEC_MOUSE Isoform PLEC-1D,2A of Plectin OS=Mus musculus GN=Plec;sp|Q9QXS1-10|PLEC_MOUSE Isoform PLEC-1D of Plectin OS=Mus musculus GN=Plec;sp|Q9QXS1-11|PLEC_MOUSE Isoform PLEC-1E,2A of Plectin OS=Mus musculus GN=Plec;sp|Q9QXS1-16|PLEC_MOUSE Is	11	500	500	2	326	140	165	129	157	160	170	149	271	298	354	258	318	348	378	382	386	386	378	329	251	348	336	248	353	183	326	140	165	129	157	160	170	149	271	298	354	258
Q61941;Q8BGK0;Q8C9V5;E9Q8F4	Q61941;Q8BGK0;Q8C9V5;E9Q8F4	70;50;49;40	70;50;49;40	70;50;49;40	NAD(P) transhydrogenase, mitochondrial	Nnt	sp|Q61941|NNTM_MOUSE NAD(P) transhydrogenase, mitochondrial OS=Mus musculus GN=Nnt PE=1 SV=2;tr|Q8BGK0|Q8BGK0_MOUSE NAD(P) transhydrogenase, mitochondrial OS=Mus musculus GN=Nnt PE=1 SV=1;tr|Q8C9V5|Q8C9V5_MOUSE NAD(P) transhydrogenase, mitochondrial OS=Mus	4	70	70	70	25	60	62	55	59	65	59	56	4	20	23	44	38	6	22	6	23	4	15	7	46	7	4	47	6	60	25	60	62	55	59	65	59	56	4	20	23	44
Q61425	Q61425	36	36	36	Hydroxyacyl-coenzyme A dehydrogenase, mitochondrial	Hadh	sp|Q61425|HCDH_MOUSE Hydroxyacyl-coenzyme A dehydrogenase, mitochondrial OS=Mus musculus GN=Hadh PE=1 SV=2	1	36	36	36	24	29	28	29	28	29	29	29	27	26	28	26	30	22	30	26	29	22	27	18	28	21	18	28	19	30	24	29	28	29	28	29	29	29	27	26	28	26
Q7JCZ1;P00405	Q7JCZ1;P00405	12;12	12;12	12;12	Cytochrome c oxidase subunit 2	mt-Co2;Mtco2	tr|Q7JCZ1|Q7JCZ1_MOUSE Cytochrome c oxidase subunit 2 OS=Mus musculus GN=mt-Co2 PE=1 SV=1;sp|P00405|COX2_MOUSE Cytochrome c oxidase subunit 2 OS=Mus musculus GN=Mtco2 PE=1 SV=1	2	12	12	12	9	11	10	10	10	10	11	10	9	7	10	10	8	7	8	9	8	9	8	8	10	8	8	10	8	10	9	11	10	10	10	10	11	10	9	7	10	10
A2RSV8;P19783;M0QWX7;M0QWX2;D6RG40	A2RSV8;P19783;M0QWX7	25;25;14;1;1	25;25;14;1;1	25;25;14;1;1	Cytochrome c oxidase subunit 4 isoform 1, mitochondrial	Cox4i1	tr|A2RSV8|A2RSV8_MOUSE Cytochrome c oxidase subunit 4 isoform 1, mitochondrial OS=Mus musculus GN=Cox4i1 PE=1 SV=1;sp|P19783|COX41_MOUSE Cytochrome c oxidase subunit 4 isoform 1, mitochondrial OS=Mus musculus GN=Cox4i1 PE=1 SV=2;tr|M0QWX7|M0QWX7_MOUSE Cyto	5	25	25	25	15	20	19	22	18	22	17	19	12	12	14	17	11	12	14	11	14	13	12	12	18	12	12	19	14	22	15	20	19	22	18	22	17	19	12	12	14	17
Q8C2Q8;Q3UD06;Q91VR2;A2AKV3;A2AKV2;A2AKV1;A2AKV0	Q8C2Q8;Q3UD06;Q91VR2;A2AKV3;A2AKV2;A2AKV1	29;28;28;20;19;17;9	29;28;28;20;19;17;9	2;1;1;1;1;1;1	ATP synthase subunit gamma;ATP synthase subunit gamma, mitochondrial	Atp5c1	tr|Q8C2Q8|Q8C2Q8_MOUSE ATP synthase subunit gamma OS=Mus musculus GN=Atp5c1 PE=1 SV=1;tr|Q3UD06|Q3UD06_MOUSE ATP synthase subunit gamma OS=Mus musculus GN=Atp5c1 PE=1 SV=1;sp|Q91VR2|ATPG_MOUSE ATP synthase subunit gamma, mitochondrial OS=Mus musculus GN=At	7	29	29	2	22	19	18	19	19	17	19	18	17	17	22	18	18	15	27	19	19	18	20	15	20	16	18	19	16	18	22	19	18	19	19	17	19	18	17	17	22	18
P62631	P62631	40	40	25	Elongation factor 1-alpha 2	Eef1a2	sp|P62631|EF1A2_MOUSE Elongation factor 1-alpha 2 OS=Mus musculus GN=Eef1a2 PE=1 SV=1	1	40	40	25	29	25	25	26	26	24	25	24	26	28	28	28	29	22	31	25	27	23	24	25	30	29	23	27	25	26	29	25	25	26	26	24	25	24	26	28	28	28
Q9Z2I9	Q9Z2I9	51	51	51	Succinyl-CoA ligase [ADP-forming] subunit beta, mitochondrial	Sucla2	sp|Q9Z2I9|SUCB1_MOUSE Succinyl-CoA ligase [ADP-forming] subunit beta, mitochondrial OS=Mus musculus GN=Sucla2 PE=1 SV=2	1	51	51	51	36	32	31	34	33	33	33	32	38	38	36	35	38	31	44	35	38	32	36	32	40	33	29	39	34	33	36	32	31	34	33	33	33	32	38	38	36	35
P41216;D3Z041;D3Z457;D3YVF6;F6WNZ2	P41216;D3Z041	68;67;15;9;4	68;67;15;9;4	64;63;15;9;2	Long-chain-fatty-acid--CoA ligase 1	Acsl1	sp|P41216|ACSL1_MOUSE Long-chain-fatty-acid--CoA ligase 1 OS=Mus musculus GN=Acsl1 PE=1 SV=2;tr|D3Z041|D3Z041_MOUSE Long-chain-fatty-acid--CoA ligase 1 OS=Mus musculus GN=Acsl1 PE=1 SV=1	5	68	68	64	51	53	51	52	49	52	52	49	44	50	56	47	49	44	61	49	55	46	54	36	54	42	35	53	44	52	51	53	51	52	49	52	52	49	44	50	56	47
Q3UDY1;P45376;D3YVJ7	Q3UDY1;P45376	33;33;14	33;33;14	33;33;14	Aldose reductase	Akr1b3;Akr1b1	tr|Q3UDY1|Q3UDY1_MOUSE Aldose reductase OS=Mus musculus GN=Akr1b3 PE=1 SV=1;sp|P45376|ALDR_MOUSE Aldose reductase OS=Mus musculus GN=Akr1b1 PE=1 SV=3	3	33	33	33	26	18	20	19	20	20	20	20	27	25	24	24	25	22	31	23	24	23	23	23	25	26	24	25	24	20	26	18	20	19	20	20	20	20	27	25	24	24
Q8BMF4	Q8BMF4	34	34	34	Dihydrolipoyllysine-residue acetyltransferase component of pyruvate dehydrogenase complex, mitochondrial	Dlat	sp|Q8BMF4|ODP2_MOUSE Dihydrolipoyllysine-residue acetyltransferase component of pyruvate dehydrogenase complex, mitochondrial OS=Mus musculus GN=Dlat PE=1 SV=2	1	34	34	34	28	29	29	31	28	29	31	29	28	30	29	30	30	27	27	28	28	28	28	27	31	28	23	30	24	29	28	29	29	31	28	29	31	29	28	30	29	30
G5E902;E9PX16	G5E902	35;1	35;1	1;1		Slc25a3	tr|G5E902|G5E902_MOUSE MCG10343, isoform CRA_b OS=Mus musculus GN=Slc25a3 PE=1 SV=1	2	35	35	1	21	29	25	28	25	30	29	27	13	17	17	20	13	15	20	17	20	19	18	15	27	17	14	25	17	30	21	29	25	28	25	30	29	27	13	17	17	20
Q9JKS4-3;Q9JKS4	Q9JKS4-3;Q9JKS4	43;41	43;41	0;0	LIM domain-binding protein 3	Ldb3	sp|Q9JKS4-3|LDB3_MOUSE Isoform 3 of LIM domain-binding protein 3 OS=Mus musculus GN=Ldb3;sp|Q9JKS4|LDB3_MOUSE LIM domain-binding protein 3 OS=Mus musculus GN=Ldb3 PE=1 SV=1	2	43	43	0	26	25	26	29	30	29	26	28	22	21	25	23	25	23	32	25	25	26	25	23	22	26	26	20	26	28	26	25	26	29	30	29	26	28	22	21	25	23
Q00896	Q00896	27	27	1	Alpha-1-antitrypsin 1-3	Serpina1c	sp|Q00896|A1AT3_MOUSE Alpha-1-antitrypsin 1-3 OS=Mus musculus GN=Serpina1c PE=1 SV=2	1	27	27	1	18	17	18	15	15	15	16	16	18	18	15	17	17	18	21	17	18	17	17	17	19	17	17	18	17	17	18	17	18	15	15	15	16	16	18	18	15	17
Q91ZJ5	Q91ZJ5	64	64	4	UTP--glucose-1-phosphate uridylyltransferase	Ugp2	sp|Q91ZJ5|UGPA_MOUSE UTP--glucose-1-phosphate uridylyltransferase OS=Mus musculus GN=Ugp2 PE=1 SV=3	1	64	64	4	46	31	31	33	29	33	30	30	45	47	47	45	50	40	60	45	46	43	45	37	46	45	43	47	45	29	46	31	31	33	29	33	30	30	45	47	47	45
P14824	P14824	77	77	5	Annexin A6	Anxa6	sp|P14824|ANXA6_MOUSE Annexin A6 OS=Mus musculus GN=Anxa6 PE=1 SV=3	1	77	77	5	44	47	40	48	46	48	45	43	62	62	40	64	24	58	36	52	48	56	39	54	61	60	58	63	61	46	44	47	40	48	46	48	45	43	62	62	40	64
Q91VD9;A0A087WP77;A0A087WQR0;A0A087WQ77;A0A087WR47	Q91VD9	62;7;6;3;2	62;7;6;3;2	59;7;6;3;2	NADH-ubiquinone oxidoreductase 75 kDa subunit, mitochondrial	Ndufs1	sp|Q91VD9|NDUS1_MOUSE NADH-ubiquinone oxidoreductase 75 kDa subunit, mitochondrial OS=Mus musculus GN=Ndufs1 PE=1 SV=2	5	62	62	59	40	50	53	52	51	52	52	49	30	34	38	39	26	29	35	31	38	30	34	33	41	33	27	43	32	50	40	50	53	52	51	52	52	49	30	34	38	39
E0CXN5;P13707	E0CXN5;P13707	46;46	46;46	43;43	Glycerol-3-phosphate dehydrogenase [NAD(+)];Glycerol-3-phosphate dehydrogenase [NAD(+)], cytoplasmic	Gpd1	tr|E0CXN5|E0CXN5_MOUSE Glycerol-3-phosphate dehydrogenase [NAD(+)] OS=Mus musculus GN=Gpd1 PE=1 SV=1;sp|P13707|GPDA_MOUSE Glycerol-3-phosphate dehydrogenase [NAD(+)], cytoplasmic OS=Mus musculus GN=Gpd1 PE=1 SV=3	2	46	46	43	33	10	13	15	18	19	14	17	37	31	33	23	30	33	39	32	30	31	31	33	21	34	31	20	33	16	33	10	13	15	18	19	14	17	37	31	33	23
Q4FJX9;P09671	Q4FJX9;P09671	23;23	23;23	23;23	Superoxide dismutase;Superoxide dismutase [Mn], mitochondrial	Sod2	tr|Q4FJX9|Q4FJX9_MOUSE Superoxide dismutase OS=Mus musculus GN=Sod2 PE=1 SV=1;sp|P09671|SODM_MOUSE Superoxide dismutase [Mn], mitochondrial OS=Mus musculus GN=Sod2 PE=1 SV=3	2	23	23	23	16	16	15	19	15	18	17	15	16	17	17	17	17	12	18	15	17	17	19	11	18	14	12	19	15	15	16	16	15	19	15	18	17	15	16	17	17	17
Q3V1K9;P31001	Q3V1K9;P31001	75;75	75;75	68;68	Desmin	Des	tr|Q3V1K9|Q3V1K9_MOUSE Desmin OS=Mus musculus GN=Des PE=1 SV=1;sp|P31001|DESM_MOUSE Desmin OS=Mus musculus GN=Des PE=1 SV=3	2	75	75	68	36	58	53	61	54	54	62	53	32	36	45	47	48	43	50	55	50	46	49	38	42	43	45	42	43	63	36	58	53	61	54	54	62	53	32	36	45	47
B1ATS4;B1ATS5;E9Q559;Q64518-2;Q64518-3;Q64518	B1ATS4;B1ATS5;E9Q559;Q64518-2;Q64518-3;Q64518	22;22;22;22;22;22	2;2;2;2;2;2	2;2;2;2;2;2	Calcium-transporting ATPase;Sarcoplasmic/endoplasmic reticulum calcium ATPase 3	Atp2a3	tr|B1ATS4|B1ATS4_MOUSE Calcium-transporting ATPase OS=Mus musculus GN=Atp2a3 PE=1 SV=1;tr|B1ATS5|B1ATS5_MOUSE Calcium-transporting ATPase OS=Mus musculus GN=Atp2a3 PE=1 SV=1;tr|E9Q559|E9Q559_MOUSE Calcium-transporting ATPase OS=Mus musculus GN=Atp2a3 PE=1	6	22	2	2	17	10	11	11	9	10	11	10	16	15	18	18	16	17	17	16	16	16	14	14	18	16	17	17	15	11	2	0	0	0	0	0	0	0	2	2	2	2
Q5EBQ2;P70296;D3Z1V4;E9QLE5;Q8VIN1-2;Q8VIN1	Q5EBQ2;P70296;D3Z1V4	22;22;21;1;1;1	22;22;21;1;1;1	11;11;10;0;0;0	Phosphatidylethanolamine-binding protein 1;Hippocampal cholinergic neurostimulating peptide	Pebp1	tr|Q5EBQ2|Q5EBQ2_MOUSE MCG7941, isoform CRA_f OS=Mus musculus GN=Pebp1 PE=1 SV=1;sp|P70296|PEBP1_MOUSE Phosphatidylethanolamine-binding protein 1 OS=Mus musculus GN=Pebp1 PE=1 SV=3;tr|D3Z1V4|D3Z1V4_MOUSE Phosphatidylethanolamine-binding protein 1 OS=Mus mu	6	22	22	11	19	15	16	16	16	17	15	14	18	18	18	20	20	16	21	17	19	18	20	16	19	19	18	17	18	14	19	15	16	16	16	17	15	14	18	18	18	20
Q7TMG8;O55126;A0A0G2JEV1	Q7TMG8;O55126	39;34;11	39;34;11	39;34;11	Protein NipSnap homolog 2	Gbas	tr|Q7TMG8|Q7TMG8_MOUSE Glioblastoma amplified sequence OS=Mus musculus GN=Gbas PE=1 SV=1;sp|O55126|NIPS2_MOUSE Protein NipSnap homolog 2 OS=Mus musculus GN=Gbas PE=1 SV=1	3	39	39	39	26	28	26	27	25	26	28	26	25	28	26	27	30	25	32	24	26	26	26	26	32	24	20	30	25	26	26	28	26	27	25	26	28	26	25	28	26	27
P20029	P20029	73	71	71	78 kDa glucose-regulated protein	Hspa5	sp|P20029|GRP78_MOUSE 78 kDa glucose-regulated protein OS=Mus musculus GN=Hspa5 PE=1 SV=3	1	73	71	71	59	40	35	43	41	38	40	38	51	45	61	51	56	44	69	46	53	46	55	41	48	45	45	46	43	41	57	38	33	41	39	36	38	36	49	43	59	49
Q9D0K2;Q3UJQ9	Q9D0K2;Q3UJQ9	40;32	40;32	40;32	Succinyl-CoA:3-ketoacid coenzyme A transferase 1, mitochondrial;Succinyl-CoA:3-ketoacid-coenzyme A transferase	Oxct1	sp|Q9D0K2|SCOT1_MOUSE Succinyl-CoA:3-ketoacid coenzyme A transferase 1, mitochondrial OS=Mus musculus GN=Oxct1 PE=1 SV=1;tr|Q3UJQ9|Q3UJQ9_MOUSE Succinyl-CoA:3-ketoacid-coenzyme A transferase OS=Mus musculus GN=Oxct1 PE=1 SV=1	2	40	40	40	26	32	28	30	27	29	33	29	26	29	28	28	28	21	30	25	28	25	26	22	32	22	21	33	25	29	26	32	28	30	27	29	33	29	26	29	28	28
P20801	P20801	21	21	20	Troponin C, skeletal muscle	Tnnc2	sp|P20801|TNNC2_MOUSE Troponin C, skeletal muscle OS=Mus musculus GN=Tnnc2 PE=1 SV=2	1	21	21	20	17	1	1	1	1	1	1	1	17	16	17	17	17	17	19	17	17	15	18	13	17	17	15	16	17	1	17	1	1	1	1	1	1	1	17	16	17	17
D3YW87;D3Z576;Q8VHX6-2;Q8VHX6	D3YW87;D3Z576;Q8VHX6-2;Q8VHX6	210;210;210;210	210;210;210;210	193;193;193;193	Filamin-C	Flnc	tr|D3YW87|D3YW87_MOUSE Filamin-C OS=Mus musculus GN=Flnc PE=1 SV=2;tr|D3Z576|D3Z576_MOUSE Filamin-C OS=Mus musculus GN=Flnc PE=1 SV=2;sp|Q8VHX6-2|FLNC_MOUSE Isoform 2 of Filamin-C OS=Mus musculus GN=Flnc;sp|Q8VHX6|FLNC_MOUSE Filamin-C OS=Mus musculus GN=Fl	4	210	210	193	134	105	111	123	122	115	116	115	86	149	125	183	150	97	125	127	138	119	136	108	175	93	96	176	94	121	134	105	111	123	122	115	116	115	86	149	125	183
Q497F1;P48787;D3YXP5;D3Z160	Q497F1;P48787;D3YXP5;D3Z160	25;25;15;13	25;25;15;13	25;25;15;13	Troponin I, cardiac muscle	Tnni3	tr|Q497F1|Q497F1_MOUSE Troponin I, cardiac 3 OS=Mus musculus GN=Tnni3 PE=1 SV=1;sp|P48787|TNNI3_MOUSE Troponin I, cardiac muscle OS=Mus musculus GN=Tnni3 PE=1 SV=2;tr|D3YXP5|D3YXP5_MOUSE Troponin I, cardiac muscle (Fragment) OS=Mus musculus GN=Tnni3 PE=1 S	4	25	25	25	0	22	24	22	20	21	22	21	0	0	0	0	0	0	0	0	0	0	0	0	0	0	0	0	0	23	0	22	24	22	20	21	22	21	0	0	0	0
P13412;A2A6J8;A2A6K0	P13412;A2A6J8;A2A6K0	31;28;19	31;28;19	31;28;19	Troponin I, fast skeletal muscle	Tnni2	sp|P13412|TNNI2_MOUSE Troponin I, fast skeletal muscle OS=Mus musculus GN=Tnni2 PE=2 SV=2;tr|A2A6J8|A2A6J8_MOUSE Troponin I, fast skeletal muscle (Fragment) OS=Mus musculus GN=Tnni2 PE=1 SV=1;tr|A2A6K0|A2A6K0_MOUSE Troponin I, fast skeletal muscle (Fragmen	3	31	31	31	20	0	0	0	0	0	0	0	18	19	24	18	21	18	31	15	18	15	16	12	20	15	18	18	19	0	20	0	0	0	0	0	0	0	18	19	24	18
P19096	P19096	203	203	203	Fatty acid synthase;[Acyl-carrier-protein] S-acetyltransferase;[Acyl-carrier-protein] S-malonyltransferase;3-oxoacyl-[acyl-carrier-protein] synthase;3-oxoacyl-[acyl-carrier-protein] reductase;3-hydroxyacyl-[acyl-carrier-protein] dehydratase;Enoyl-[acyl-carrier-protein] reductase;Oleoyl-[acyl-carrier-protein] hydrolase	Fasn	sp|P19096|FAS_MOUSE Fatty acid synthase OS=Mus musculus GN=Fasn PE=1 SV=2	1	203	203	203	170	1	1	2	3	3	2	3	105	30	182	94	67	140	193	71	113	41	112	135	100	136	83	78	93	24	170	1	1	2	3	3	2	3	105	30	182	94
P97443;G5E8R7;P97443-3;G3UZ94;Q8BMV4	P97443;G5E8R7;P97443-3	58;52;52;7;4	58;52;52;7;4	4;4;4;0;0	Histone-lysine N-methyltransferase Smyd1	Smyd1	sp|P97443|SMYD1_MOUSE Histone-lysine N-methyltransferase Smyd1 OS=Mus musculus GN=Smyd1 PE=1 SV=3;tr|G5E8R7|G5E8R7_MOUSE Histone-lysine N-methyltransferase Smyd1 OS=Mus musculus GN=Smyd1 PE=1 SV=1;sp|P97443-3|SMYD1_MOUSE Isoform 3 of Histone-lysine N-methy	5	58	58	4	45	25	27	28	30	25	29	26	46	46	45	43	39	40	48	47	45	42	45	40	38	40	38	38	42	28	45	25	27	28	30	25	29	26	46	46	45	43
P38647	P38647	71	70	70	Stress-70 protein, mitochondrial	Hspa9	sp|P38647|GRP75_MOUSE Stress-70 protein, mitochondrial OS=Mus musculus GN=Hspa9 PE=1 SV=3	1	71	70	70	51	52	51	53	48	52	51	50	47	53	53	50	46	41	56	43	52	45	49	41	54	43	36	53	42	48	50	52	51	53	48	52	51	50	46	52	52	49
P15626;D3YX76;D3YVP9	P15626;D3YX76	41;31;5	41;31;5	19;14;0	Glutathione S-transferase Mu 2	Gstm2	sp|P15626|GSTM2_MOUSE Glutathione S-transferase Mu 2 OS=Mus musculus GN=Gstm2 PE=1 SV=2;tr|D3YX76|D3YX76_MOUSE Glutathione S-transferase Mu 2 OS=Mus musculus GN=Gstm2 PE=1 SV=1	3	41	41	19	34	26	26	27	26	27	28	25	34	35	35	31	37	28	38	28	29	29	31	30	32	31	30	34	31	27	34	26	26	27	26	27	28	25	34	35	35	31
P35700;B1AXW5;B1AXW6;B1AXW4	P35700;B1AXW5;B1AXW6;B1AXW4	29;28;28;19	29;28;28;19	28;27;27;19	Peroxiredoxin-1	Prdx1	sp|P35700|PRDX1_MOUSE Peroxiredoxin-1 OS=Mus musculus GN=Prdx1 PE=1 SV=1;tr|B1AXW5|B1AXW5_MOUSE Peroxiredoxin-1 (Fragment) OS=Mus musculus GN=Prdx1 PE=1 SV=6;tr|B1AXW6|B1AXW6_MOUSE Peroxiredoxin-1 (Fragment) OS=Mus musculus GN=Prdx1 PE=1 SV=1;tr|B1AXW4|B1A	4	29	29	28	20	16	16	17	16	17	18	18	25	22	21	22	21	22	23	20	21	22	19	19	23	19	18	23	21	19	20	16	16	17	16	17	18	18	25	22	21	22
Q921G7;Q6PF96	Q921G7;Q6PF96	45;42	45;42	45;42	Electron transfer flavoprotein-ubiquinone oxidoreductase, mitochondrial	Etfdh	sp|Q921G7|ETFD_MOUSE Electron transfer flavoprotein-ubiquinone oxidoreductase, mitochondrial OS=Mus musculus GN=Etfdh PE=1 SV=1;tr|Q6PF96|Q6PF96_MOUSE Electron transfer flavoprotein-ubiquinone oxidoreductase, mitochondrial OS=Mus musculus GN=Etfdh PE=1 SV=	2	45	45	45	38	40	41	42	40	41	40	37	30	39	34	39	37	26	34	30	36	33	34	29	41	28	21	40	29	38	38	40	41	42	40	41	40	37	30	39	34	39
Q9D172	Q9D172	24	24	24	ES1 protein homolog, mitochondrial	D10Jhu81e	sp|Q9D172|ES1_MOUSE ES1 protein homolog, mitochondrial OS=Mus musculus GN=D10Jhu81e PE=1 SV=1	1	24	24	24	14	18	19	17	18	17	18	17	16	17	18	18	18	15	20	15	18	16	15	14	18	14	14	18	15	17	14	18	19	17	18	17	18	17	16	17	18	18
P28650;J3QN31;P28650-2	P28650;J3QN31;P28650-2	54;51;51	54;51;51	49;46;46	Adenylosuccinate synthetase isozyme 1	Adssl1	sp|P28650|PURA1_MOUSE Adenylosuccinate synthetase isozyme 1 OS=Mus musculus GN=Adssl1 PE=1 SV=2;tr|J3QN31|J3QN31_MOUSE Adenylosuccinate synthetase isozyme 1 OS=Mus musculus GN=Adssl1 PE=1 SV=1;sp|P28650-2|PURA1_MOUSE Isoform 2 of Adenylosuccinate synthetas	3	54	54	49	45	29	27	26	26	28	26	30	48	47	41	41	45	39	44	43	43	42	40	37	45	43	42	47	44	28	45	29	27	26	26	28	26	30	48	47	41	41
Q9CR68	Q9CR68	29	29	29	Cytochrome b-c1 complex subunit Rieske, mitochondrial;Cytochrome b-c1 complex subunit 11	Uqcrfs1	sp|Q9CR68|UCRI_MOUSE Cytochrome b-c1 complex subunit Rieske, mitochondrial OS=Mus musculus GN=Uqcrfs1 PE=1 SV=1	1	29	29	29	18	26	25	26	25	22	25	25	11	17	19	17	19	14	19	16	18	16	17	13	21	14	16	23	15	25	18	26	25	26	25	22	25	25	11	17	19	17
E9Q800;Q8CAQ8-2;Q8CAQ8;Q8CAQ8-5;E9QAY6;Q8CAQ8-4	E9Q800;Q8CAQ8-2;Q8CAQ8;Q8CAQ8-5;E9QAY6	76;74;74;74;57;9	76;74;74;74;57;9	4;2;2;2;4;0	MICOS complex subunit Mic60	Immt	tr|E9Q800|E9Q800_MOUSE MICOS complex subunit Mic60 OS=Mus musculus GN=Immt PE=1 SV=1;sp|Q8CAQ8-2|MIC60_MOUSE Isoform 2 of MICOS complex subunit Mic60 OS=Mus musculus GN=Immt;sp|Q8CAQ8|MIC60_MOUSE MICOS complex subunit Mic60 OS=Mus musculus GN=Immt PE=1 SV=	6	76	76	4	35	67	68	72	68	70	72	66	17	35	33	45	23	21	36	28	34	38	31	35	55	25	31	55	33	68	35	67	68	72	68	70	72	66	17	35	33	45
Q9D0M3-2;Q9D0M3	Q9D0M3-2;Q9D0M3	23;23	23;23	23;23	Cytochrome c1, heme protein, mitochondrial	Cyc1	sp|Q9D0M3-2|CY1_MOUSE Isoform 2 of Cytochrome c1, heme protein, mitochondrial OS=Mus musculus GN=Cyc1;sp|Q9D0M3|CY1_MOUSE Cytochrome c1, heme protein, mitochondrial OS=Mus musculus GN=Cyc1 PE=1 SV=1	2	23	23	23	18	20	20	18	18	21	19	21	14	17	17	17	17	17	16	17	17	17	16	15	17	14	16	18	17	18	18	20	20	18	18	21	19	21	14	17	17	17
Q9CPQ1;D3Z6E1;A0A0G2JDA6	Q9CPQ1	13;5;1	13;5;1	13;5;1	Cytochrome c oxidase subunit 6C	Cox6c	sp|Q9CPQ1|COX6C_MOUSE Cytochrome c oxidase subunit 6C OS=Mus musculus GN=Cox6c PE=1 SV=3	3	13	13	13	9	13	12	12	11	11	12	11	7	7	8	8	5	7	8	7	8	8	8	6	10	7	8	10	7	11	9	13	12	12	11	11	12	11	7	7	8	8
Q91VA7;V9GXV0	Q91VA7	34;6	34;6	34;6	Isocitrate dehydrogenase [NAD] subunit, mitochondrial	Idh3b	tr|Q91VA7|Q91VA7_MOUSE Isocitrate dehydrogenase [NAD] subunit, mitochondrial OS=Mus musculus GN=Idh3b PE=1 SV=1	2	34	34	34	24	27	25	29	25	26	29	26	24	22	24	23	23	23	25	22	25	25	26	22	24	21	24	24	24	27	24	27	25	29	25	26	29	26	24	22	24	23
Q62425	Q62425	15	15	15	Cytochrome c oxidase subunit NDUFA4	Ndufa4	sp|Q62425|NDUA4_MOUSE Cytochrome c oxidase subunit NDUFA4 OS=Mus musculus GN=Ndufa4 PE=1 SV=2	1	15	15	15	8	11	11	12	9	10	10	9	8	11	9	9	8	8	11	8	8	9	8	6	12	7	6	12	7	12	8	11	11	12	9	10	10	9	8	11	9	9
Q8QZT1	Q8QZT1	41	41	41	Acetyl-CoA acetyltransferase, mitochondrial	Acat1	sp|Q8QZT1|THIL_MOUSE Acetyl-CoA acetyltransferase, mitochondrial OS=Mus musculus GN=Acat1 PE=1 SV=1	1	41	41	41	31	25	27	30	25	26	26	25	28	31	30	32	33	25	33	28	30	27	30	23	32	22	21	32	22	29	31	25	27	30	25	26	26	25	28	31	30	32
P42125	P42125	29	29	29	Enoyl-CoA delta isomerase 1, mitochondrial	Eci1	sp|P42125|ECI1_MOUSE Enoyl-CoA delta isomerase 1, mitochondrial OS=Mus musculus GN=Eci1 PE=1 SV=2	1	29	29	29	17	22	20	19	20	20	19	20	18	21	18	18	22	16	20	17	18	18	19	14	24	16	14	20	19	19	17	22	20	19	20	20	19	20	18	21	18	18
Q01853	Q01853	93	93	93	Transitional endoplasmic reticulum ATPase	Vcp	sp|Q01853|TERA_MOUSE Transitional endoplasmic reticulum ATPase OS=Mus musculus GN=Vcp PE=1 SV=4	1	93	93	93	73	54	45	55	51	57	56	48	70	76	74	78	76	68	82	76	70	76	66	64	73	67	64	73	74	56	73	54	45	55	51	57	56	48	70	76	74	78
Q9WUM5	Q9WUM5	24	24	24	Succinyl-CoA ligase [ADP/GDP-forming] subunit alpha, mitochondrial	Suclg1	sp|Q9WUM5|SUCA_MOUSE Succinyl-CoA ligase [ADP/GDP-forming] subunit alpha, mitochondrial OS=Mus musculus GN=Suclg1 PE=1 SV=4	1	24	24	24	15	13	15	14	15	14	13	15	15	14	15	14	17	14	21	15	15	14	15	13	17	15	14	16	15	14	15	13	15	14	15	14	13	15	15	14	15	14
P58252;G3UXK8	P58252	81;1	81;1	80;0	Elongation factor 2	Eef2	sp|P58252|EF2_MOUSE Elongation factor 2 OS=Mus musculus GN=Eef2 PE=1 SV=2	2	81	81	80	64	54	53	60	57	57	55	54	60	51	67	59	58	57	69	63	63	63	63	64	57	60	61	57	63	58	64	54	53	60	57	57	55	54	60	51	67	59
P19157;P46425;F6RWR5	P19157	21;10;1	21;10;1	20;9;0	Glutathione S-transferase P 1	Gstp1	sp|P19157|GSTP1_MOUSE Glutathione S-transferase P 1 OS=Mus musculus GN=Gstp1 PE=1 SV=2	3	21	21	20	16	13	12	14	12	14	14	12	15	15	14	16	14	14	16	15	15	14	16	15	14	14	14	17	15	14	16	13	12	14	12	14	14	12	15	15	14	16
P09528	P09528	23	23	23	Ferritin heavy chain;Ferritin heavy chain, N-terminally processed	Fth1	sp|P09528|FRIH_MOUSE Ferritin heavy chain OS=Mus musculus GN=Fth1 PE=1 SV=2	1	23	23	23	17	16	15	14	13	14	13	14	17	18	17	17	19	15	21	15	17	14	16	14	17	17	14	18	15	16	17	16	15	14	13	14	13	14	17	18	17	17
B2RTM0;P62806	B2RTM0;P62806	14;14	14;14	14;14	Histone H4	Hist2h4;Hist1h4a	tr|B2RTM0|B2RTM0_MOUSE Histone H4 OS=Mus musculus GN=Hist2h4 PE=1 SV=1;sp|P62806|H4_MOUSE Histone H4 OS=Mus musculus GN=Hist1h4a PE=1 SV=2	2	14	14	14	10	13	13	13	10	13	13	13	5	5	11	4	10	9	11	9	10	6	9	4	7	10	8	10	8	13	10	13	13	13	10	13	13	13	5	5	11	4
Q5SS40;P62259;F6WA09;D6REF3	Q5SS40;P62259	30;30;14;13	30;30;14;13	28;28;13;12	14-3-3 protein epsilon	Ywhae	tr|Q5SS40|Q5SS40_MOUSE 14-3-3 protein epsilon OS=Mus musculus GN=Ywhae PE=1 SV=1;sp|P62259|1433E_MOUSE 14-3-3 protein epsilon OS=Mus musculus GN=Ywhae PE=1 SV=1	4	30	30	28	26	20	21	21	21	20	19	20	27	24	26	23	24	26	25	26	25	25	26	25	24	25	26	23	25	20	26	20	21	21	21	20	19	20	27	24	26	23
P68372;Q9D6F9	P68372;Q9D6F9	38;28	38;28	7;5	Tubulin beta-4B chain;Tubulin beta-4A chain	Tubb4b;Tubb4a	sp|P68372|TBB4B_MOUSE Tubulin beta-4B chain OS=Mus musculus GN=Tubb4b PE=1 SV=1;sp|Q9D6F9|TBB4A_MOUSE Tubulin beta-4A chain OS=Mus musculus GN=Tubb4a PE=1 SV=3	2	38	38	7	28	31	29	35	31	31	30	31	26	29	25	30	25	24	29	24	27	25	24	25	33	28	24	29	28	34	28	31	29	35	31	31	30	31	26	29	25	30
Q9CQB4;Q9D855	Q9CQB4;Q9D855	19;19	19;19	19;19	Cytochrome b-c1 complex subunit 7	Uqcrb	tr|Q9CQB4|Q9CQB4_MOUSE Cytochrome b-c1 complex subunit 7 OS=Mus musculus GN=Uqcrb PE=1 SV=1;sp|Q9D855|QCR7_MOUSE Cytochrome b-c1 complex subunit 7 OS=Mus musculus GN=Uqcrb PE=1 SV=3	2	19	19	19	15	16	16	16	14	15	18	15	11	13	13	15	13	13	17	12	14	15	15	10	14	13	13	15	11	18	15	16	16	16	14	15	18	15	11	13	13	15
P19123;E9Q8P0	P19123	15;7	15;7	15;7	Troponin C, slow skeletal and cardiac muscles	Tnnc1	sp|P19123|TNNC1_MOUSE Troponin C, slow skeletal and cardiac muscles OS=Mus musculus GN=Tnnc1 PE=1 SV=1	2	15	15	15	0	13	14	14	12	12	14	13	0	0	0	14	7	0	0	0	0	0	0	0	13	0	0	13	0	14	0	13	14	14	12	12	14	13	0	0	0	14
A2AEX8;A2AEX6;A2AEX7	A2AEX8;A2AEX6;A2AEX7	39;37;24	39;37;24	4;2;4		Fhl1	tr|A2AEX8|A2AEX8_MOUSE Four and a half LIM domains 1, isoform CRA_b OS=Mus musculus GN=Fhl1 PE=1 SV=1;tr|A2AEX6|A2AEX6_MOUSE Four and a half LIM domains protein 1 OS=Mus musculus GN=Fhl1 PE=1 SV=1;tr|A2AEX7|A2AEX7_MOUSE Four and a half LIM domains protein	3	39	39	4	25	5	6	9	9	7	7	7	18	34	22	37	36	17	29	18	24	20	26	15	35	9	7	37	17	6	25	5	6	9	9	7	7	7	18	34	22	37
P10649;A2AE89;D3YVP8	P10649;A2AE89	37;29;2	30;22;1	13;11;0	Glutathione S-transferase Mu 1	Gstm1	sp|P10649|GSTM1_MOUSE Glutathione S-transferase Mu 1 OS=Mus musculus GN=Gstm1 PE=1 SV=2;tr|A2AE89|A2AE89_MOUSE Glutathione S-transferase Mu 1 (Fragment) OS=Mus musculus GN=Gstm1 PE=1 SV=1	3	37	30	13	30	28	27	29	28	27	28	25	32	29	31	30	32	27	34	27	26	28	28	28	30	28	29	30	29	29	26	24	23	25	24	23	24	21	26	25	25	25
Q64727	Q64727	103	103	103	Vinculin	Vcl	sp|Q64727|VINC_MOUSE Vinculin OS=Mus musculus GN=Vcl PE=1 SV=4	1	103	103	103	71	70	72	75	73	75	75	74	69	72	66	78	72	62	77	65	70	64	65	61	75	65	61	74	65	76	71	70	72	75	73	75	75	74	69	72	66	78
Q00623;CON__P15497	Q00623	39;3	39;3	39;3	Apolipoprotein A-I;Proapolipoprotein A-I;Truncated apolipoprotein A-I	Apoa1	sp|Q00623|APOA1_MOUSE Apolipoprotein A-I OS=Mus musculus GN=Apoa1 PE=1 SV=2	2	39	39	39	30	17	19	19	20	20	18	19	24	25	26	30	26	22	35	17	23	21	24	17	32	26	21	28	25	20	30	17	19	19	20	20	18	19	24	25	26	30
Q9QYG0	Q9QYG0	32	32	5	Protein NDRG2	Ndrg2	sp|Q9QYG0|NDRG2_MOUSE Protein NDRG2 OS=Mus musculus GN=Ndrg2 PE=1 SV=1	1	32	32	5	22	24	20	20	21	22	22	21	26	24	22	25	25	21	24	23	25	25	25	19	26	26	24	27	23	23	22	24	20	20	21	22	22	21	26	24	22	25
P20108	P20108	19	19	19	Thioredoxin-dependent peroxide reductase, mitochondrial	Prdx3	sp|P20108|PRDX3_MOUSE Thioredoxin-dependent peroxide reductase, mitochondrial OS=Mus musculus GN=Prdx3 PE=1 SV=1	1	19	19	19	12	13	13	13	13	15	13	13	14	13	14	16	16	11	17	13	14	15	13	11	15	12	12	15	13	14	12	13	13	13	13	15	13	13	14	13	14	16
P99029-2;P99029;G3UZJ4;H3BJQ7	P99029-2;P99029;G3UZJ4;H3BJQ7	19;17;15;14	19;17;15;14	19;17;15;14	Peroxiredoxin-5, mitochondrial	Prdx5	sp|P99029-2|PRDX5_MOUSE Isoform Cytoplasmic+peroxisomal of Peroxiredoxin-5, mitochondrial OS=Mus musculus GN=Prdx5;sp|P99029|PRDX5_MOUSE Peroxiredoxin-5, mitochondrial OS=Mus musculus GN=Prdx5 PE=1 SV=2;tr|G3UZJ4|G3UZJ4_MOUSE Peroxiredoxin-5, mitochondrial	4	19	19	19	18	15	14	14	15	15	15	15	17	17	18	16	15	13	18	13	17	14	15	11	17	14	14	16	15	15	18	15	14	14	15	15	15	15	17	17	18	16
Q4FJQ6;Q60854;K7E6F1;E9Q0P9;E9Q108;E9Q3Y1;E9Q6X2;E9PYY0;E9PZQ9;E9Q4R2;E9Q5Q5	Q4FJQ6;Q60854;K7E6F1	39;39;24;19;18;15;15;12;5;5;1	39;39;24;19;18;15;15;12;5;5;1	1;1;1;1;1;1;1;1;1;1;1	Serpin B6	Serpinb6a;Serpinb6	tr|Q4FJQ6|Q4FJQ6_MOUSE Serine (Or cysteine) peptidase inhibitor, clade B, member 6a, isoform CRA_a OS=Mus musculus GN=Serpinb6a PE=1 SV=1;sp|Q60854|SPB6_MOUSE Serpin B6 OS=Mus musculus GN=Serpinb6 PE=1 SV=1;tr|K7E6F1|K7E6F1_MOUSE Serpin B6 (Fragment) OS=Mu	11	39	39	1	31	25	21	23	24	23	22	23	30	32	25	31	33	29	35	28	30	30	29	29	32	29	27	30	32	24	31	25	21	23	24	23	22	23	30	32	25	31
Q9EQ20	Q9EQ20	53	53	53	Methylmalonate-semialdehyde dehydrogenase [acylating], mitochondrial	Aldh6a1	sp|Q9EQ20|MMSA_MOUSE Methylmalonate-semialdehyde dehydrogenase [acylating], mitochondrial OS=Mus musculus GN=Aldh6a1 PE=1 SV=1	1	53	53	53	36	36	35	37	36	38	33	36	37	37	42	37	38	29	41	32	35	32	32	29	40	31	30	38	31	37	36	36	35	37	36	38	33	36	37	37	42	37
Q9DC69	Q9DC69	40	40	40	NADH dehydrogenase [ubiquinone] 1 alpha subcomplex subunit 9, mitochondrial	Ndufa9	sp|Q9DC69|NDUA9_MOUSE NADH dehydrogenase [ubiquinone] 1 alpha subcomplex subunit 9, mitochondrial OS=Mus musculus GN=Ndufa9 PE=1 SV=2	1	40	40	40	21	31	31	31	28	32	34	29	11	14	21	22	9	15	16	15	19	14	16	15	27	15	11	26	15	32	21	31	31	31	28	32	34	29	11	14	21	22
E9Q616;G5E8K8	E9Q616	309;8	309;8	309;8		Ahnak	tr|E9Q616|E9Q616_MOUSE Protein Ahnak OS=Mus musculus GN=Ahnak PE=1 SV=1	2	309	309	309	167	151	149	149	156	161	158	149	150	147	158	201	174	179	156	158	168	125	153	142	178	127	107	155	121	176	167	151	149	149	156	161	158	149	150	147	158	201
Q9CQA3	Q9CQA3	31	31	31	Succinate dehydrogenase [ubiquinone] iron-sulfur subunit, mitochondrial	Sdhb	sp|Q9CQA3|SDHB_MOUSE Succinate dehydrogenase [ubiquinone] iron-sulfur subunit, mitochondrial OS=Mus musculus GN=Sdhb PE=1 SV=1	1	31	31	31	17	23	21	24	22	21	21	22	12	18	18	20	19	16	22	19	17	18	18	17	20	14	13	19	15	20	17	23	21	24	22	21	21	22	12	18	18	20
D3YUM1;Q91YT0;D3Z1U9;D3Z0K1;D3YXX5;D6RG60	D3YUM1;Q91YT0;D3Z1U9	43;43;35;16;14;10	43;43;35;16;14;10	43;43;35;16;14;10	NADH dehydrogenase [ubiquinone] flavoprotein 1, mitochondrial	Ndufv1	tr|D3YUM1|D3YUM1_MOUSE NADH dehydrogenase [ubiquinone] flavoprotein 1, mitochondrial OS=Mus musculus GN=Ndufv1 PE=1 SV=1;sp|Q91YT0|NDUV1_MOUSE NADH dehydrogenase [ubiquinone] flavoprotein 1, mitochondrial OS=Mus musculus GN=Ndufv1 PE=1 SV=1;tr|D3Z1U9|D3Z1U	6	43	43	43	26	27	31	33	30	29	32	29	21	22	29	30	27	23	30	23	25	25	24	24	34	22	19	34	21	29	26	27	31	33	30	29	32	29	21	22	29	30
P56391	P56391	14	14	14	Cytochrome c oxidase subunit 6B1	Cox6b1	sp|P56391|CX6B1_MOUSE Cytochrome c oxidase subunit 6B1 OS=Mus musculus GN=Cox6b1 PE=1 SV=2	1	14	14	14	11	13	12	12	12	12	12	13	10	10	12	12	11	10	11	9	11	10	10	11	13	9	11	12	9	12	11	13	12	12	12	12	12	13	10	10	12	12
Q6NVF7;E9QQ57;O55103;O55103-2	Q6NVF7;E9QQ57;O55103	15;15;15;1	15;15;15;1	15;15;15;1	Periaxin	Prx	tr|Q6NVF7|Q6NVF7_MOUSE Periaxin OS=Mus musculus GN=Prx PE=1 SV=1;tr|E9QQ57|E9QQ57_MOUSE Periaxin OS=Mus musculus GN=Prx PE=1 SV=1;sp|O55103|PRAX_MOUSE Periaxin OS=Mus musculus GN=Prx PE=1 SV=1	4	15	15	15	5	0	0	0	0	0	0	0	1	2	1	3	15	1	2	1	5	1	1	1	3	1	1	4	1	0	5	0	0	0	0	0	0	0	1	2	1	3
P09103;E9Q8G8	P09103	61;17	61;17	61;17	Protein disulfide-isomerase	P4hb	sp|P09103|PDIA1_MOUSE Protein disulfide-isomerase OS=Mus musculus GN=P4hb PE=1 SV=2	2	61	61	61	47	23	21	26	25	27	25	24	48	43	52	45	50	41	54	45	45	38	49	38	41	40	39	42	41	27	47	23	21	26	25	27	25	24	48	43	52	45
Q5SX53;Q9CR62;Q5SX46;Q5SX48	Q5SX53;Q9CR62;Q5SX46	28;28;17;7	28;28;17;7	28;28;17;7	Mitochondrial 2-oxoglutarate/malate carrier protein	Slc25a11	tr|Q5SX53|Q5SX53_MOUSE Mitochondrial 2-oxoglutarate/malate carrier protein OS=Mus musculus GN=Slc25a11 PE=1 SV=1;sp|Q9CR62|M2OM_MOUSE Mitochondrial 2-oxoglutarate/malate carrier protein OS=Mus musculus GN=Slc25a11 PE=1 SV=3;tr|Q5SX46|Q5SX46_MOUSE Mitochond	4	28	28	28	16	21	23	23	21	23	23	23	13	17	16	17	12	12	18	17	17	14	15	13	19	13	14	19	16	22	16	21	23	23	21	23	23	23	13	17	16	17
Q61171;D3Z4A4	Q61171;D3Z4A4	20;16	20;16	20;16	Peroxiredoxin-2	Prdx2	sp|Q61171|PRDX2_MOUSE Peroxiredoxin-2 OS=Mus musculus GN=Prdx2 PE=1 SV=3;tr|D3Z4A4|D3Z4A4_MOUSE Peroxiredoxin-2 (Fragment) OS=Mus musculus GN=Prdx2 PE=1 SV=6	2	20	20	20	16	11	12	11	11	12	11	12	16	18	14	15	13	13	18	12	14	14	15	12	16	14	13	15	16	13	16	11	12	11	11	12	11	12	16	18	14	15
Q9D2G2;Q9D2G2-2	Q9D2G2;Q9D2G2-2	31;21	31;21	31;21	Dihydrolipoyllysine-residue succinyltransferase component of 2-oxoglutarate dehydrogenase complex, mitochondrial	Dlst	sp|Q9D2G2|ODO2_MOUSE Dihydrolipoyllysine-residue succinyltransferase component of 2-oxoglutarate dehydrogenase complex, mitochondrial OS=Mus musculus GN=Dlst PE=1 SV=1;sp|Q9D2G2-2|ODO2_MOUSE Isoform 2 of Dihydrolipoyllysine-residue succinyltransferase comp	2	31	31	31	21	21	19	20	18	21	20	20	20	23	21	21	23	16	23	19	22	17	18	15	22	17	16	24	18	20	21	21	19	20	18	21	20	20	20	23	21	21
P68368;A0A0A0MQA5;A0A087WQS4;A0A087WRB4;A0A087WSB0;A0A087WSL5;Q3UX10;A0A087WS35	P68368;A0A0A0MQA5	36;35;11;7;4;4;3;1	36;35;11;7;4;4;3;1	11;10;7;3;3;3;0;1	Tubulin alpha-4A chain	Tuba4a	sp|P68368|TBA4A_MOUSE Tubulin alpha-4A chain OS=Mus musculus GN=Tuba4a PE=1 SV=1;tr|A0A0A0MQA5|A0A0A0MQA5_MOUSE Tubulin alpha-4A chain (Fragment) OS=Mus musculus GN=Tuba4a PE=1 SV=1	8	36	36	11	29	33	32	32	31	33	33	32	27	27	27	31	28	24	27	26	29	28	28	31	33	30	26	31	29	34	29	33	32	32	31	33	33	32	27	27	27	31
P07759;D3Z450	P07759	32;1	32;1	22;0	Serine protease inhibitor A3K	Serpina3k	sp|P07759|SPA3K_MOUSE Serine protease inhibitor A3K OS=Mus musculus GN=Serpina3k PE=1 SV=2	2	32	32	22	25	20	22	22	21	22	22	22	29	25	22	22	22	25	26	24	26	24	25	23	26	27	26	25	27	22	25	20	22	22	21	22	22	22	29	25	22	22
Q8BH59;V9GXX9	Q8BH59	59;5	59;5	50;5	Calcium-binding mitochondrial carrier protein Aralar1	Slc25a12	sp|Q8BH59|CMC1_MOUSE Calcium-binding mitochondrial carrier protein Aralar1 OS=Mus musculus GN=Slc25a12 PE=1 SV=1	2	59	59	50	39	43	47	49	46	48	46	46	28	45	36	43	33	28	36	30	39	37	35	37	48	34	35	49	36	45	39	43	47	49	46	48	46	46	28	45	36	43
Q5EBG6	Q5EBG6	18	18	18	Heat shock protein beta-6	Hspb6	sp|Q5EBG6|HSPB6_MOUSE Heat shock protein beta-6 OS=Mus musculus GN=Hspb6 PE=1 SV=1	1	18	18	18	11	7	9	8	7	9	9	9	6	13	7	17	12	6	10	5	8	8	9	5	17	6	7	17	7	9	11	7	9	8	7	9	9	9	6	13	7	17
Q5SX40;Q1WNQ6;Q8BVF4-3;Q8BVF4-2;Q8BVF4	Q5SX40	267;8;1;1;1	94;3;1;1;1	47;3;1;1;1	Myosin-1	Myh1	sp|Q5SX40|MYH1_MOUSE Myosin-1 OS=Mus musculus GN=Myh1 PE=1 SV=1	5	267	94	47	193	61	63	59	57	61	60	57	190	209	197	155	211	154	205	190	211	172	196	146	182	164	157	174	171	63	57	0	0	0	0	0	0	0	42	72	58	52
Q544B1;P47738;A0A0G2JEU1;A0A0G2JF60;A0A0G2JFQ0;D3YYF3	Q544B1;P47738;A0A0G2JEU1	46;46;43;19;17;8	46;46;43;19;17;8	43;43;40;19;16;7	Aldehyde dehydrogenase, mitochondrial	Aldh2	tr|Q544B1|Q544B1_MOUSE Aldehyde dehydrogenase 2, mitochondrial, isoform CRA_b OS=Mus musculus GN=Aldh2 PE=1 SV=1;sp|P47738|ALDH2_MOUSE Aldehyde dehydrogenase, mitochondrial OS=Mus musculus GN=Aldh2 PE=1 SV=1;tr|A0A0G2JEU1|A0A0G2JEU1_MOUSE Aldehyde dehydrog	6	46	46	43	38	30	27	30	26	28	28	25	33	30	40	35	36	29	41	30	36	28	34	29	35	25	23	37	27	32	38	30	27	30	26	28	28	25	33	30	40	35
B2RXX9;Q91Z83;B8JJH1;B2RPU2	B2RXX9;Q91Z83	297;297;7;1	85;85;6;0	79;79;6;0	Myosin-7	Myh7	tr|B2RXX9|B2RXX9_MOUSE Myosin, heavy polypeptide 7, cardiac muscle, beta OS=Mus musculus GN=Myh7 PE=1 SV=1;sp|Q91Z83|MYH7_MOUSE Myosin-7 OS=Mus musculus GN=Myh7 PE=1 SV=1	4	297	85	79	59	251	251	233	225	234	243	231	65	59	57	189	141	56	59	60	60	58	54	56	204	62	61	208	58	231	0	54	58	58	59	57	62	53	1	4	1	62
P14602;P14602-2;P14602-3;D3YZ06	P14602;P14602-2;P14602-3;D3YZ06	28;26;24;22	28;26;24;22	28;26;24;22	Heat shock protein beta-1	Hspb1	sp|P14602|HSPB1_MOUSE Heat shock protein beta-1 OS=Mus musculus GN=Hspb1 PE=1 SV=3;sp|P14602-2|HSPB1_MOUSE Isoform B of Heat shock protein beta-1 OS=Mus musculus GN=Hspb1;sp|P14602-3|HSPB1_MOUSE Isoform C of Heat shock protein beta-1 OS=Mus musculus GN=Hsp	4	28	28	28	19	19	20	21	20	19	20	21	16	20	20	25	20	16	20	18	21	18	19	17	25	17	17	25	17	21	19	19	20	21	20	19	20	21	16	20	20	25
A8IP69;P61982	A8IP69;P61982	28;28	24;24	20;20	14-3-3 protein gamma;14-3-3 protein gamma, N-terminally processed	Ywhag	tr|A8IP69|A8IP69_MOUSE 14-3-3 protein gamma OS=Mus musculus GN=Ywhag PE=1 SV=1;sp|P61982|1433G_MOUSE 14-3-3 protein gamma OS=Mus musculus GN=Ywhag PE=1 SV=2	2	28	24	20	22	15	14	15	17	16	16	13	22	22	21	21	22	21	27	21	22	21	21	17	22	21	21	21	21	16	18	12	11	12	14	13	13	10	18	19	17	18
Q91WD5;D3YXT0;A0A0A6YW30;A0A0A6YXD3	Q91WD5;D3YXT0	36;31;13;8	36;31;13;8	36;31;13;8	NADH dehydrogenase [ubiquinone] iron-sulfur protein 2, mitochondrial	Ndufs2	sp|Q91WD5|NDUS2_MOUSE NADH dehydrogenase [ubiquinone] iron-sulfur protein 2, mitochondrial OS=Mus musculus GN=Ndufs2 PE=1 SV=1;tr|D3YXT0|D3YXT0_MOUSE NADH dehydrogenase [ubiquinone] iron-sulfur protein 2, mitochondrial OS=Mus musculus GN=Ndufs2 PE=1 SV=1	4	36	36	36	20	30	30	33	30	35	30	31	11	18	20	23	12	12	14	14	18	14	14	18	26	12	12	28	15	31	20	30	30	33	30	35	30	31	11	18	20	23
E9Q1W3	E9Q1W3	395	395	3		Neb	tr|E9Q1W3|E9Q1W3_MOUSE Protein Neb OS=Mus musculus GN=Neb PE=1 SV=1	1	395	395	3	200	2	2	3	2	4	3	2	121	99	177	128	151	265	225	262	251	253	243	180	112	277	267	143	228	3	200	2	2	3	2	4	3	2	121	99	177	128
Q924X2;F6QXT4;E9Q393	Q924X2	58;9;3	58;9;3	56;9;3	Carnitine O-palmitoyltransferase 1, muscle isoform	Cpt1b	sp|Q924X2|CPT1B_MOUSE Carnitine O-palmitoyltransferase 1, muscle isoform OS=Mus musculus GN=Cpt1b PE=1 SV=1	3	58	58	56	30	45	42	41	44	45	41	43	33	33	32	32	29	26	38	34	39	38	36	31	37	32	27	42	32	42	30	45	42	41	44	45	41	43	33	33	32	32
Q6ZWY9;Q64478;P10853;B2RVD5;B2RTK3;Q8CBB6;Q8CGP1;Q8CGP2;Q64525;Q64475;P10854;Q8CGP2-2;Q9D2U9;Q8CGP0;P70696;G3X9D5;Q64524	Q6ZWY9;Q64478;P10853;B2RVD5;B2RTK3;Q8CBB6;Q8CGP1;Q8CGP2;Q64525;Q64475;P10854;Q8CGP2-2;Q9D2U9;Q8CGP0;P70696;G3X9D5;Q64524	12;12;12;11;11;11;11;11;11;11;11;11;7;7;7;6;6	12;12;12;11;11;11;11;11;11;11;11;11;7;7;7;6;6	12;12;12;11;11;11;11;11;11;11;11;11;7;7;7;6;6	Histone H2B type 1-C/E/G;Histone H2B type 1-H;Histone H2B type 1-F/J/L;Histone H2B;Histone H2B type 1-K;Histone H2B type 1-P;Histone H2B type 2-B;Histone H2B type 1-B;Histone H2B type 1-M;Histone H2B type 3-A;Histone H2B type 3-B;Histone H2B type 1-A;Histone H2B type 2-E	Hist1h2bc;Hist1h2bh;Hist1h2bf;Hist1h2bk;Hist1h2bm;Hist1h2br;Hist1h2bp;Hist2h2bb;Hist1h2bb;Hist3h2ba;Hist3h2bb;Hist1h2ba;Hist2h2be	sp|Q6ZWY9|H2B1C_MOUSE Histone H2B type 1-C/E/G OS=Mus musculus GN=Hist1h2bc PE=1 SV=3;sp|Q64478|H2B1H_MOUSE Histone H2B type 1-H OS=Mus musculus GN=Hist1h2bh PE=1 SV=3;sp|P10853|H2B1F_MOUSE Histone H2B type 1-F/J/L OS=Mus musculus GN=Hist1h2bf PE=1 SV=2;tr	17	12	12	12	5	8	8	8	8	8	8	9	5	2	7	2	4	5	7	5	5	5	5	3	3	5	5	3	5	9	5	8	8	8	8	8	8	9	5	2	7	2
Q9CPQ8;J3QNM7	Q9CPQ8	13;3	13;3	13;3	ATP synthase subunit g, mitochondrial	Atp5l	sp|Q9CPQ8|ATP5L_MOUSE ATP synthase subunit g, mitochondrial OS=Mus musculus GN=Atp5l PE=1 SV=1	2	13	13	13	11	9	10	9	9	8	9	9	9	9	8	8	9	8	9	10	11	9	8	9	11	9	7	9	7	8	11	9	10	9	9	8	9	9	9	9	8	8
Q61838;D3YW52;D3YUI3	Q61838;D3YW52	75;74;8	75;74;8	73;72;8	Alpha-2-macroglobulin;Alpha-2-macroglobulin 165 kDa subunit;Alpha-2-macroglobulin 35 kDa subunit	A2m;Pzp	sp|Q61838|A2M_MOUSE Alpha-2-macroglobulin OS=Mus musculus GN=A2m PE=1 SV=3;tr|D3YW52|D3YW52_MOUSE Alpha-2-macroglobulin OS=Mus musculus GN=Pzp PE=1 SV=1	3	75	75	73	57	50	53	52	51	58	51	54	50	50	58	55	52	57	57	51	56	41	56	57	58	52	48	56	55	55	57	50	53	52	51	58	51	54	50	50	58	55
P21107;D3YVR0	P21107	68;16	36;13	0;0	Tropomyosin alpha-3 chain	Tpm3	sp|P21107|TPM3_MOUSE Tropomyosin alpha-3 chain OS=Mus musculus GN=Tpm3 PE=1 SV=3	2	68	36	0	30	29	30	31	29	29	29	30	35	31	35	62	56	33	33	33	32	32	33	28	58	32	33	59	33	28	2	6	5	6	6	5	5	7	4	5	5	33
Q8BH95;F6T930	Q8BH95;F6T930	24;17	24;17	24;17	Enoyl-CoA hydratase, mitochondrial	Echs1	sp|Q8BH95|ECHM_MOUSE Enoyl-CoA hydratase, mitochondrial OS=Mus musculus GN=Echs1 PE=1 SV=1;tr|F6T930|F6T930_MOUSE Enoyl-CoA hydratase, mitochondrial (Fragment) OS=Mus musculus GN=Echs1 PE=1 SV=1	2	24	24	24	16	15	17	16	18	17	18	18	13	13	18	15	16	12	21	12	16	13	15	11	15	9	9	14	10	15	16	15	17	16	18	17	18	18	13	13	18	15
O09161;F6QYE1;E9PZ67	O09161;F6QYE1;E9PZ67	25;22;18	25;22;18	25;22;18	Calsequestrin-2;Calsequestrin	Casq2	sp|O09161|CASQ2_MOUSE Calsequestrin-2 OS=Mus musculus GN=Casq2 PE=1 SV=3;tr|F6QYE1|F6QYE1_MOUSE Calsequestrin OS=Mus musculus GN=Casq2 PE=1 SV=1;tr|E9PZ67|E9PZ67_MOUSE Calsequestrin (Fragment) OS=Mus musculus GN=Casq2 PE=1 SV=1	3	25	25	25	1	23	22	23	21	22	19	22	0	2	2	17	3	2	0	0	0	0	0	1	15	2	0	15	2	24	1	23	22	23	21	22	19	22	0	2	2	17
A3KPD0;B2RVF0;A2AB79;Q8CGP6;Q8R1M2;Q8CGP7;Q8CGP5;Q8BFU2;P22752;Q8CGP4	A3KPD0;B2RVF0;A2AB79;Q8CGP6;Q8R1M2;Q8CGP7;Q8CGP5;Q8BFU2;P22752;Q8CGP4	8;8;8;8;8;8;8;8;8;6	8;8;8;8;8;8;8;8;8;6	1;1;1;1;1;1;1;1;1;1	Histone H2A;Histone H2A type 1-H;Histone H2A.J;Histone H2A type 1-K;Histone H2A type 1-F;Histone H2A type 3;Histone H2A type 1	Hist1h2ah;Hist1h2ad;Hist3h2a;H2afj;Hist1h2ak;Hist1h2af;Hist1h2ab;Hist1h2aa	tr|A3KPD0|A3KPD0_MOUSE Histone H2A OS=Mus musculus GN=Hist1h2ah PE=2 SV=1;tr|B2RVF0|B2RVF0_MOUSE Histone H2A OS=Mus musculus GN=Hist1h2ad PE=2 SV=1;tr|A2AB79|A2AB79_MOUSE Histone H2A OS=Mus musculus GN=Hist3h2a PE=2 SV=1;sp|Q8CGP6|H2A1H_MOUSE Histone H2A t	10	8	8	1	4	6	5	6	5	5	6	5	5	5	5	5	5	5	5	3	5	5	5	4	5	5	5	5	5	5	4	6	5	6	5	5	6	5	5	5	5	5
Q99LC3;A0A087WR38	Q99LC3	33;4	33;4	33;4	NADH dehydrogenase [ubiquinone] 1 alpha subcomplex subunit 10, mitochondrial	Ndufa10	sp|Q99LC3|NDUAA_MOUSE NADH dehydrogenase [ubiquinone] 1 alpha subcomplex subunit 10, mitochondrial OS=Mus musculus GN=Ndufa10 PE=1 SV=1	2	33	33	33	19	28	28	30	27	30	29	30	10	18	18	25	14	14	18	13	16	15	17	17	26	12	12	27	14	30	19	28	28	30	27	30	29	30	10	18	18	25
O08528;E9Q5B5;E9Q9M6	O08528;E9Q5B5	79;77;4	79;77;4	73;71;3	Hexokinase-2;Hexokinase	Hk2	sp|O08528|HXK2_MOUSE Hexokinase-2 OS=Mus musculus GN=Hk2 PE=1 SV=1;tr|E9Q5B5|E9Q5B5_MOUSE Hexokinase OS=Mus musculus GN=Hk2 PE=1 SV=1	3	79	79	73	60	42	47	52	46	51	46	49	55	67	59	60	64	46	59	56	64	61	62	51	62	54	51	67	49	48	60	42	47	52	46	51	46	49	55	67	59	60
Q3TGZ3;P70404	Q3TGZ3;P70404	26;26	26;26	26;26	Isocitrate dehydrogenase [NAD] subunit, mitochondrial;Isocitrate dehydrogenase [NAD] subunit gamma 1, mitochondrial	Idh3g	tr|Q3TGZ3|Q3TGZ3_MOUSE Isocitrate dehydrogenase [NAD] subunit, mitochondrial OS=Mus musculus GN=Idh3g PE=1 SV=1;sp|P70404|IDHG1_MOUSE Isocitrate dehydrogenase [NAD] subunit gamma 1, mitochondrial OS=Mus musculus GN=Idh3g PE=1 SV=1	2	26	26	26	16	18	20	21	19	20	20	20	18	19	20	19	17	16	23	19	18	17	18	15	20	14	17	19	17	20	16	18	20	21	19	20	20	20	18	19	20	19
Q9D881;P19536;A0A0A6YVR0;F7C106	Q9D881;P19536	13;13;3;1	13;13;3;1	13;13;3;1	Cytochrome c oxidase subunit 5B, mitochondrial	Cox5b	tr|Q9D881|Q9D881_MOUSE Cytochrome c oxidase subunit 5B, mitochondrial OS=Mus musculus GN=Gm11273 PE=1 SV=1;sp|P19536|COX5B_MOUSE Cytochrome c oxidase subunit 5B, mitochondrial OS=Mus musculus GN=Cox5b PE=1 SV=1	4	13	13	13	8	12	11	13	12	12	13	12	6	8	8	8	6	7	8	8	8	8	8	8	9	8	8	10	8	12	8	12	11	13	12	12	13	12	6	8	8	8
Q06185;Q8BTB6	Q06185	11;5	11;5	11;5	ATP synthase subunit e, mitochondrial	Atp5i	sp|Q06185|ATP5I_MOUSE ATP synthase subunit e, mitochondrial OS=Mus musculus GN=Atp5i PE=1 SV=2	2	11	11	11	9	10	7	10	7	7	9	7	8	8	9	6	9	7	9	8	8	8	7	6	8	7	8	8	8	9	9	10	7	10	7	7	9	7	8	8	9	6
E9QNP0;Q66JP1;E9Q4P0;P62984;A0A0A6YW67;E9Q9J0;J3QK04;D3YYZ2;D3YXX6;D3Z2M8;D3YWA5;G3X9Z9;Q80XH1	E9QNP0;Q66JP1;E9Q4P0;P62984;A0A0A6YW67;E9Q9J0;J3QK04;D3YYZ2	14;12;12;12;10;10;8;7;2;2;2;2;2	14;12;12;12;10;10;8;7;2;2;2;2;2	4;2;2;2;0;0;2;2;2;2;2;2;2	Ubiquitin-60S ribosomal protein L40;Ubiquitin;60S ribosomal protein L40	Kxd1;Uba52;Gm8797;Gm7808;Gm5239	tr|E9QNP0|E9QNP0_MOUSE KxDL motif-containing protein 1 OS=Mus musculus GN=Kxd1 PE=1 SV=1;tr|Q66JP1|Q66JP1_MOUSE MCG23116, isoform CRA_a OS=Mus musculus GN=Uba52 PE=2 SV=1;tr|E9Q4P0|E9Q4P0_MOUSE KxDL motif-containing protein 1 (Fragment) OS=Mus musculus GN=	13	14	14	4	7	6	7	7	6	8	7	7	9	7	10	8	11	9	11	9	8	9	8	7	7	8	8	8	8	6	7	6	7	7	6	8	7	7	9	7	10	8
Q9CQ69;I7HPX6	Q9CQ69	13;3	13;3	13;3	Cytochrome b-c1 complex subunit 8	Uqcrq	sp|Q9CQ69|QCR8_MOUSE Cytochrome b-c1 complex subunit 8 OS=Mus musculus GN=Uqcrq PE=1 SV=3	2	13	13	13	10	12	10	12	12	12	11	13	8	10	9	10	10	9	10	10	10	9	9	10	10	10	9	10	8	12	10	12	10	12	12	12	11	13	8	10	9	10
Q5SVY2;P17742;F8VPN3;V9GXC1;V9GX31	Q5SVY2;P17742	19;19;8;2;2	19;19;8;2;2	19;19;8;2;2	Peptidyl-prolyl cis-trans isomerase;Peptidyl-prolyl cis-trans isomerase A;Peptidyl-prolyl cis-trans isomerase A, N-terminally processed	Ppia	tr|Q5SVY2|Q5SVY2_MOUSE Peptidyl-prolyl cis-trans isomerase OS=Mus musculus GN=Ppia PE=1 SV=1;sp|P17742|PPIA_MOUSE Peptidyl-prolyl cis-trans isomerase A OS=Mus musculus GN=Ppia PE=1 SV=2	5	19	19	19	11	10	11	11	10	11	11	10	14	11	13	12	13	11	19	12	12	11	11	11	11	11	11	12	11	11	11	10	11	11	10	11	11	10	14	11	13	12
O08709;Q8BG37;A0A0A6YXQ7	O08709	32;5;2	32;5;2	3;0;0	Peroxiredoxin-6	Prdx6	sp|O08709|PRDX6_MOUSE Peroxiredoxin-6 OS=Mus musculus GN=Prdx6 PE=1 SV=3	3	32	32	3	26	19	22	21	20	21	19	19	24	23	25	22	25	24	25	21	22	19	23	23	26	24	24	26	24	19	26	19	22	21	20	21	19	19	24	23	25	22
Q1XH17	Q1XH17	45	45	45	Tripartite motif-containing protein 72	Trim72	sp|Q1XH17|TRI72_MOUSE Tripartite motif-containing protein 72 OS=Mus musculus GN=Trim72 PE=1 SV=1	1	45	45	45	37	28	26	34	30	27	31	28	39	30	30	37	33	32	37	35	34	32	32	35	32	38	36	35	34	28	37	28	26	34	30	27	31	28	39	30	30	37
P16045	P16045	16	16	16	Galectin-1	Lgals1	sp|P16045|LEG1_MOUSE Galectin-1 OS=Mus musculus GN=Lgals1 PE=1 SV=3	1	16	16	16	13	7	8	9	9	9	9	8	14	13	14	12	11	15	11	12	13	12	12	13	10	11	13	10	13	9	13	7	8	9	9	9	9	8	14	13	14	12
Q8BFR5;D3YVN7;Q8BFR5-2	Q8BFR5;D3YVN7;Q8BFR5-2	47;46;33	47;46;33	47;46;33	Elongation factor Tu, mitochondrial;Elongation factor Tu	Tufm;Gm9755	sp|Q8BFR5|EFTU_MOUSE Elongation factor Tu, mitochondrial OS=Mus musculus GN=Tufm PE=1 SV=1;tr|D3YVN7|D3YVN7_MOUSE Elongation factor Tu OS=Mus musculus GN=Gm9755 PE=3 SV=1;sp|Q8BFR5-2|EFTU_MOUSE Isoform 2 of Elongation factor Tu, mitochondrial OS=Mus muscul	3	47	47	47	22	37	28	37	35	38	33	32	23	14	26	23	23	22	28	23	27	27	29	20	23	18	19	27	22	34	22	37	28	37	35	38	33	32	23	14	26	23
Q8CI94	Q8CI94	95	63	62	Glycogen phosphorylase, brain form	Pygb	sp|Q8CI94|PYGB_MOUSE Glycogen phosphorylase, brain form OS=Mus musculus GN=Pygb PE=1 SV=3	1	95	63	62	43	71	69	76	70	73	73	68	43	30	47	41	40	37	50	34	40	36	38	40	42	42	38	39	42	74	17	52	51	58	51	55	54	50	15	8	24	21
O70622-2;O70622	O70622-2;O70622	14;12	14;12	14;12	Reticulon-2	Rtn2	sp|O70622-2|RTN2_MOUSE Isoform 2 of Reticulon-2 OS=Mus musculus GN=Rtn2;sp|O70622|RTN2_MOUSE Reticulon-2 OS=Mus musculus GN=Rtn2 PE=1 SV=1	2	14	14	14	12	6	8	5	7	8	7	8	12	12	10	10	12	11	12	12	11	10	12	12	13	12	12	11	12	7	12	6	8	5	7	8	7	8	12	12	10	10
Q9Z1E4;D3Z0Q6;Q8VCB3	Q9Z1E4;D3Z0Q6	53;52;2	53;52;2	53;52;2	Glycogen [starch] synthase, muscle	Gys1	sp|Q9Z1E4|GYS1_MOUSE Glycogen [starch] synthase, muscle OS=Mus musculus GN=Gys1 PE=1 SV=2;tr|D3Z0Q6|D3Z0Q6_MOUSE Glycogen [starch] synthase, muscle OS=Mus musculus GN=Gys1 PE=1 SV=1	3	53	53	53	44	22	19	26	25	26	22	23	47	47	42	42	40	43	45	42	46	42	43	41	49	45	41	49	44	22	44	22	19	26	25	26	22	23	47	47	42	42
P52825;A2A8E8;A2A8E7;A2A8E9	P52825	59;23;12;4	59;23;12;4	59;23;12;4	Carnitine O-palmitoyltransferase 2, mitochondrial	Cpt2	sp|P52825|CPT2_MOUSE Carnitine O-palmitoyltransferase 2, mitochondrial OS=Mus musculus GN=Cpt2 PE=1 SV=2	4	59	59	59	41	46	41	46	41	50	47	42	33	40	42	48	44	30	40	34	41	35	37	32	46	28	28	46	31	47	41	46	41	46	41	50	47	42	33	40	42	48
Q8K1Z0;F6SFF5	Q8K1Z0;F6SFF5	20;17	20;17	20;17	Ubiquinone biosynthesis protein COQ9, mitochondrial	Coq9	sp|Q8K1Z0|COQ9_MOUSE Ubiquinone biosynthesis protein COQ9, mitochondrial OS=Mus musculus GN=Coq9 PE=1 SV=1;tr|F6SFF5|F6SFF5_MOUSE Ubiquinone biosynthesis protein COQ9, mitochondrial (Fragment) OS=Mus musculus GN=Coq9 PE=1 SV=1	2	20	20	20	17	14	11	14	10	14	15	12	17	17	17	16	17	11	20	13	19	17	16	13	17	12	13	17	16	13	17	14	11	14	10	14	15	12	17	17	17	16
P70349;B0R1E3	P70349	15;7	15;7	15;7	Histidine triad nucleotide-binding protein 1	Hint1	sp|P70349|HINT1_MOUSE Histidine triad nucleotide-binding protein 1 OS=Mus musculus GN=Hint1 PE=1 SV=3	2	15	15	15	12	9	8	9	9	8	9	9	13	12	11	12	10	11	11	11	11	11	10	12	10	11	11	11	12	9	12	9	8	9	9	8	9	9	13	12	11	12
B9EHN0;Q02053	B9EHN0;Q02053	70;70	70;70	57;57	Ubiquitin-like modifier-activating enzyme 1	Uba1	tr|B9EHN0|B9EHN0_MOUSE Ubiquitin-activating enzyme E1, Chr X OS=Mus musculus GN=Uba1 PE=1 SV=1;sp|Q02053|UBA1_MOUSE Ubiquitin-like modifier-activating enzyme 1 OS=Mus musculus GN=Uba1 PE=1 SV=1	2	70	70	57	58	33	37	34	35	37	38	36	57	53	55	57	53	56	56	54	56	51	51	54	57	55	56	56	53	36	58	33	37	34	35	37	38	36	57	53	55	57
Q3UHK5;Q6PIE5;D3YYN7	Q3UHK5;Q6PIE5;D3YYN7	76;76;75	76;76;75	54;54;53	Sodium/potassium-transporting ATPase subunit alpha-2	Atp1a2	tr|Q3UHK5|Q3UHK5_MOUSE Sodium/potassium-transporting ATPase subunit alpha OS=Mus musculus GN=Atp1a2 PE=1 SV=1;sp|Q6PIE5|AT1A2_MOUSE Sodium/potassium-transporting ATPase subunit alpha-2 OS=Mus musculus GN=Atp1a2 PE=1 SV=1;tr|D3YYN7|D3YYN7_MOUSE Sodium/potas	3	76	76	54	46	27	23	22	31	29	27	30	51	56	50	62	44	48	50	57	50	60	50	47	67	51	50	64	54	29	46	27	23	22	31	29	27	30	51	56	50	62
Q9R062;K3W4S6;V9GX26	Q9R062;K3W4S6;V9GX26	23;22;19	23;22;19	23;22;19	Glycogenin-1	Gyg1;Gyg	sp|Q9R062|GLYG_MOUSE Glycogenin-1 OS=Mus musculus GN=Gyg1 PE=1 SV=3;tr|K3W4S6|K3W4S6_MOUSE Glycogenin-1 OS=Mus musculus GN=Gyg PE=1 SV=1;tr|V9GX26|V9GX26_MOUSE Glycogenin-1 (Fragment) OS=Mus musculus GN=Gyg PE=1 SV=1	3	23	23	23	20	14	15	17	15	16	14	15	21	21	20	21	19	19	21	19	21	20	21	19	22	21	18	20	19	15	20	14	15	17	15	16	14	15	21	21	20	21
A2AAJ9;F6TJX7;A2AAJ9-3	A2AAJ9	291;80;27	291;80;27	5;3;0	Obscurin	Obscn	sp|A2AAJ9|OBSCN_MOUSE Obscurin OS=Mus musculus GN=Obscn PE=1 SV=2	3	291	291	5	110	93	104	89	105	114	127	107	86	101	132	141	123	149	135	187	164	180	164	148	132	130	131	140	123	133	110	93	104	89	105	114	127	107	86	101	132	141
Q07417;F6RAZ3	Q07417;F6RAZ3	29;18	29;18	29;18	Short-chain specific acyl-CoA dehydrogenase, mitochondrial	Acads	sp|Q07417|ACADS_MOUSE Short-chain specific acyl-CoA dehydrogenase, mitochondrial OS=Mus musculus GN=Acads PE=1 SV=2;tr|F6RAZ3|F6RAZ3_MOUSE Short-chain-specific acyl-CoA dehydrogenase, mitochondrial (Fragment) OS=Mus musculus GN=Acads PE=1 SV=1	2	29	29	29	20	26	24	26	26	26	25	26	14	21	20	21	20	13	19	15	22	14	21	16	22	9	9	24	13	26	20	26	24	26	26	26	25	26	14	21	20	21
P43023	P43023	5	5	5	Cytochrome c oxidase subunit 6A2, mitochondrial	Cox6a2	sp|P43023|CX6A2_MOUSE Cytochrome c oxidase subunit 6A2, mitochondrial OS=Mus musculus GN=Cox6a2 PE=1 SV=2	1	5	5	5	4	5	5	5	5	5	5	4	2	2	3	4	2	2	3	2	2	2	2	3	4	3	2	4	2	5	4	5	5	5	5	5	5	4	2	2	3	4
Q4KL76;Q64433	Q4KL76;Q64433	21;21	21;21	21;21	10 kDa heat shock protein, mitochondrial	Hspe1	tr|Q4KL76|Q4KL76_MOUSE 10 kDa heat shock protein, mitochondrial OS=Mus musculus GN=Hspe1 PE=1 SV=1;sp|Q64433|CH10_MOUSE 10 kDa heat shock protein, mitochondrial OS=Mus musculus GN=Hspe1 PE=1 SV=2	2	21	21	21	15	10	9	11	9	9	9	10	15	15	16	14	16	10	20	13	14	11	15	10	15	11	11	15	13	9	15	10	9	11	9	9	9	10	15	15	16	14
Q11011;F6QYF8;E9Q039;E9Q6F4;F7ANF4;F6V7K3;F2Z3V5	Q11011;F6QYF8;E9Q039;E9Q6F4	70;62;62;43;14;14;3	70;62;62;43;14;14;3	70;62;62;43;14;14;3	Puromycin-sensitive aminopeptidase	Npepps	sp|Q11011|PSA_MOUSE Puromycin-sensitive aminopeptidase OS=Mus musculus GN=Npepps PE=1 SV=2;tr|F6QYF8|F6QYF8_MOUSE Puromycin-sensitive aminopeptidase (Fragment) OS=Mus musculus GN=Npepps PE=1 SV=1;tr|E9Q039|E9Q039_MOUSE Puromycin-sensitive aminopeptidase OS	7	70	70	70	48	33	30	31	33	33	32	34	44	47	44	53	52	43	49	44	46	36	45	45	53	45	44	51	46	33	48	33	30	31	33	33	32	34	44	47	44	53
Q60930;G3UX26;D3YZT5;D3YUN8	Q60930;G3UX26;D3YZT5	23;20;16;9	23;20;16;9	23;20;16;9	Voltage-dependent anion-selective channel protein 2	Vdac2	sp|Q60930|VDAC2_MOUSE Voltage-dependent anion-selective channel protein 2 OS=Mus musculus GN=Vdac2 PE=1 SV=2;tr|G3UX26|G3UX26_MOUSE Voltage-dependent anion-selective channel protein 2 (Fragment) OS=Mus musculus GN=Vdac2 PE=1 SV=1;tr|D3YZT5|D3YZT5_MOUSE Vol	4	23	23	23	12	18	17	21	20	18	17	17	7	12	12	12	8	11	10	11	13	11	10	13	12	12	11	14	11	20	12	18	17	21	20	18	17	17	7	12	12	12
Q3UHW9;P45591	Q3UHW9;P45591	29;29	29;29	24;24	Cofilin-2	Cfl2	tr|Q3UHW9|Q3UHW9_MOUSE Cofilin-2 OS=Mus musculus GN=Cfl2 PE=1 SV=1;sp|P45591|COF2_MOUSE Cofilin-2 OS=Mus musculus GN=Cfl2 PE=1 SV=1	2	29	29	24	23	17	17	18	18	18	16	18	23	22	23	25	25	21	22	19	23	20	22	20	24	21	21	24	22	18	23	17	17	18	18	18	16	18	23	22	23	25
Q542G9;P07356;B0V2N5;B0V2N7;B0V2N8;REV__F6WNG1;REV__Q8BND4	Q542G9;P07356;B0V2N5;B0V2N7;B0V2N8	46;46;30;26;23;1;1	46;46;30;26;23;1;1	46;46;30;26;23;1;1	Annexin;Annexin A2	Anxa2	tr|Q542G9|Q542G9_MOUSE Annexin OS=Mus musculus GN=Anxa2 PE=1 SV=1;sp|P07356|ANXA2_MOUSE Annexin A2 OS=Mus musculus GN=Anxa2 PE=1 SV=2;tr|B0V2N5|B0V2N5_MOUSE Annexin (Fragment) OS=Mus musculus GN=Anxa2 PE=1 SV=1;tr|B0V2N7|B0V2N7_MOUSE Annexin (Fragment) OS=	7	46	46	46	27	25	26	27	25	26	29	25	31	31	27	31	19	32	28	28	17	25	17	27	35	29	28	33	30	28	27	25	26	27	25	26	29	25	31	31	27	31
A5GZX3;Q9CPU0	A5GZX3;Q9CPU0	21;21	21;21	21;21	Lactoylglutathione lyase	Glo1	tr|A5GZX3|A5GZX3_MOUSE Lactoylglutathione lyase OS=Mus musculus GN=Glo1 PE=1 SV=1;sp|Q9CPU0|LGUL_MOUSE Lactoylglutathione lyase OS=Mus musculus GN=Glo1 PE=1 SV=3	2	21	21	21	18	11	13	12	12	13	13	10	18	15	16	17	14	17	17	13	16	15	19	17	17	17	18	17	17	13	18	11	13	12	12	13	13	10	18	15	16	17
P62204;Q3UKW2;Q9D6P8;G3UX57;G3UZ90	P62204;Q3UKW2	18;15;7;3;3	17;14;7;3;3	17;14;7;3;3	Calmodulin	Calm1	sp|P62204|CALM_MOUSE Calmodulin OS=Mus musculus GN=Calm1 PE=1 SV=2;tr|Q3UKW2|Q3UKW2_MOUSE Calmodulin OS=Mus musculus GN=Calm1 PE=1 SV=1	5	18	17	17	16	9	11	10	9	10	12	12	18	14	15	12	12	16	11	15	14	16	15	17	12	17	16	12	17	8	15	8	10	9	8	9	11	11	17	13	14	11
A3KGU9;A3KGU7;A3KGU4	A3KGU9;A3KGU7	204;202;13	204;202;13	0;0;0		Sptan1	tr|A3KGU9|A3KGU9_MOUSE Spectrin alpha chain, non-erythrocytic 1 OS=Mus musculus GN=Sptan1 PE=1 SV=2;tr|A3KGU7|A3KGU7_MOUSE Spectrin alpha chain, non-erythrocytic 1 OS=Mus musculus GN=Sptan1 PE=1 SV=1	3	204	204	0	72	145	143	157	159	140	153	141	44	54	107	79	81	78	83	58	80	35	68	29	45	27	22	43	34	162	72	145	143	157	159	140	153	141	44	54	107	79
Q4VA32;Q9CQR4	Q4VA32;Q9CQR4	12;12	12;12	12;12	Acyl-coenzyme A thioesterase 13;Acyl-coenzyme A thioesterase 13, N-terminally processed	Acot13	tr|Q4VA32|Q4VA32_MOUSE Acyl-coenzyme A thioesterase 13 OS=Mus musculus GN=Acot13 PE=1 SV=1;sp|Q9CQR4|ACO13_MOUSE Acyl-coenzyme A thioesterase 13 OS=Mus musculus GN=Acot13 PE=1 SV=1	2	12	12	12	9	9	8	9	8	8	7	8	10	9	9	10	11	8	11	8	9	8	8	8	10	8	8	10	9	8	9	9	8	9	8	8	7	8	10	9	9	10
P97450;E9QAD6	P97450;E9QAD6	12;7	12;7	12;7	ATP synthase-coupling factor 6, mitochondrial	Atp5j	sp|P97450|ATP5J_MOUSE ATP synthase-coupling factor 6, mitochondrial OS=Mus musculus GN=Atp5j PE=1 SV=1;tr|E9QAD6|E9QAD6_MOUSE ATP synthase-coupling factor 6, mitochondrial (Fragment) OS=Mus musculus GN=Atp5j PE=1 SV=6	2	12	12	12	7	10	10	10	10	10	9	10	5	6	6	5	6	6	6	5	6	8	7	4	5	4	6	7	6	9	7	10	10	10	10	10	9	10	5	6	6	5
Q4FK74;Q9D3D9;D3Z7S4	Q4FK74;Q9D3D9	8;8;2	8;8;2	8;8;2	ATP synthase subunit delta, mitochondrial	Atp5d	tr|Q4FK74|Q4FK74_MOUSE ATP synthase subunit delta, mitochondrial OS=Mus musculus GN=Atp5d PE=1 SV=1;sp|Q9D3D9|ATPD_MOUSE ATP synthase subunit delta, mitochondrial OS=Mus musculus GN=Atp5d PE=1 SV=1	3	8	8	8	5	7	7	7	6	7	7	6	3	5	5	5	4	3	5	3	6	5	5	3	5	4	4	5	4	7	5	7	7	7	6	7	7	6	3	5	5	5
O09165;E9Q489	O09165	20;9	20;9	20;9	Calsequestrin-1	Casq1	sp|O09165|CASQ1_MOUSE Calsequestrin-1 OS=Mus musculus GN=Casq1 PE=1 SV=3	2	20	20	20	11	0	0	0	0	0	0	0	15	12	14	4	6	13	12	16	15	15	14	10	11	14	18	10	14	0	11	0	0	0	0	0	0	0	15	12	14	4
P51885	P51885	22	22	13	Lumican	Lum	sp|P51885|LUM_MOUSE Lumican OS=Mus musculus GN=Lum PE=1 SV=2	1	22	22	13	16	8	8	14	10	8	9	10	17	15	20	18	19	15	22	16	14	12	13	14	16	15	14	16	17	13	16	8	8	14	10	8	9	10	17	15	20	18
P56135;F8WHP8	P56135;F8WHP8	10;8	10;8	10;8	ATP synthase subunit f, mitochondrial	Atp5j2	sp|P56135|ATPK_MOUSE ATP synthase subunit f, mitochondrial OS=Mus musculus GN=Atp5j2 PE=1 SV=3;tr|F8WHP8|F8WHP8_MOUSE ATP synthase subunit f, mitochondrial OS=Mus musculus GN=Atp5j2 PE=1 SV=1	2	10	10	10	5	6	8	7	6	6	8	7	5	7	5	6	6	4	9	5	5	5	5	5	8	5	5	8	5	7	5	6	8	7	6	6	8	7	5	7	5	6
P05977-2;E9PWG4;A0A087WRZ7	P05977-2;E9PWG4	33;31;14	3;3;0	3;3;0	Myosin light chain 1/3, skeletal muscle isoform	Myl1	sp|P05977-2|MYL1_MOUSE Isoform MLC3 of Myosin light chain 1/3, skeletal muscle isoform OS=Mus musculus GN=Myl1;tr|E9PWG4|E9PWG4_MOUSE Myosin light chain 1/3, skeletal muscle isoform OS=Mus musculus GN=Myl1 PE=1 SV=1	3	33	3	3	29	4	6	10	5	5	7	7	29	29	27	21	28	27	32	27	29	25	26	22	23	27	25	21	27	11	3	0	0	0	0	0	0	0	3	3	3	3
Q3ULU3;O35855;O88374;D3Z7C8;D3Z3D7	Q3ULU3;O35855;O88374;D3Z7C8	26;26;24;24;8	26;26;24;24;8	26;26;24;24;8	Branched-chain-amino-acid aminotransferase;Branched-chain-amino-acid aminotransferase, mitochondrial	Bcat2	tr|Q3ULU3|Q3ULU3_MOUSE Branched-chain-amino-acid aminotransferase OS=Mus musculus GN=Bcat2 PE=1 SV=1;sp|O35855|BCAT2_MOUSE Branched-chain-amino-acid aminotransferase, mitochondrial OS=Mus musculus GN=Bcat2 PE=1 SV=2;tr|O88374|O88374_MOUSE Branched-chain-am	5	26	26	26	22	21	19	21	21	22	21	19	20	20	22	21	21	18	23	20	22	20	21	20	20	20	18	19	16	21	22	21	19	21	21	22	21	19	20	20	22	21
Q9DCJ5	Q9DCJ5	17	17	17	NADH dehydrogenase [ubiquinone] 1 alpha subcomplex subunit 8	Ndufa8	sp|Q9DCJ5|NDUA8_MOUSE NADH dehydrogenase [ubiquinone] 1 alpha subcomplex subunit 8 OS=Mus musculus GN=Ndufa8 PE=1 SV=3	1	17	17	17	12	13	13	14	13	13	12	14	10	9	11	11	9	10	12	9	11	10	9	11	12	9	10	12	10	12	12	13	13	14	13	13	12	14	10	9	11	11
Q9DCT2	Q9DCT2	29	29	29	NADH dehydrogenase [ubiquinone] iron-sulfur protein 3, mitochondrial	Ndufs3	sp|Q9DCT2|NDUS3_MOUSE NADH dehydrogenase [ubiquinone] iron-sulfur protein 3, mitochondrial OS=Mus musculus GN=Ndufs3 PE=1 SV=2	1	29	29	29	16	26	27	26	27	27	26	26	14	15	15	18	16	13	15	13	16	13	14	14	21	12	11	21	13	28	16	26	27	26	27	27	26	26	14	15	15	18
F6ZFT1;F8WJ64;Q569N0;Q9CR21	F6ZFT1;F8WJ64;Q569N0;Q9CR21	7;7;7;7	7;7;7;7	7;7;7;7	Acyl carrier protein;Acyl carrier protein, mitochondrial	Ndufab1	tr|F6ZFT1|F6ZFT1_MOUSE Acyl carrier protein (Fragment) OS=Mus musculus GN=Ndufab1 PE=1 SV=1;tr|F8WJ64|F8WJ64_MOUSE Acyl carrier protein (Fragment) OS=Mus musculus GN=Ndufab1 PE=1 SV=1;tr|Q569N0|Q569N0_MOUSE Acyl carrier protein OS=Mus musculus GN=Ndufab1 P	4	7	7	7	6	6	6	5	6	6	5	6	5	5	5	6	4	5	6	4	5	5	5	5	6	6	4	6	4	6	6	6	6	5	6	6	5	6	5	5	5	6
Q61598;Q61598-2	Q61598;Q61598-2	59;53	59;53	50;44	Rab GDP dissociation inhibitor beta	Gdi2	sp|Q61598|GDIB_MOUSE Rab GDP dissociation inhibitor beta OS=Mus musculus GN=Gdi2 PE=1 SV=1;sp|Q61598-2|GDIB_MOUSE Isoform 2 of Rab GDP dissociation inhibitor beta OS=Mus musculus GN=Gdi2	2	59	59	50	44	30	28	35	31	34	31	25	45	39	44	45	42	39	46	36	37	39	39	36	45	42	36	46	39	32	44	30	28	35	31	34	31	25	45	39	44	45
P01027;P01027-2;H3BKW9;H3BL60	P01027	113;32;10;7	113;32;10;7	101;31;10;2	Complement C3;Complement C3 beta chain;C3-beta-c;Complement C3 alpha chain;C3a anaphylatoxin;Acylation stimulating protein;Complement C3b alpha chain;Complement C3c alpha chain fragment 1;Complement C3dg fragment;Complement C3g fragment;Complement C3d fragment;Complement C3f fragment;Complement C3c alpha chain fragment 2	C3	sp|P01027|CO3_MOUSE Complement C3 OS=Mus musculus GN=C3 PE=1 SV=3	4	113	113	101	86	65	67	75	73	74	69	69	73	74	78	81	70	76	72	68	80	66	76	92	79	80	73	83	80	83	86	65	67	75	73	74	69	69	73	74	78	81
E9Q401;F6U7V1	E9Q401;F6U7V1	248;247	232;231	225;224	Ryanodine receptor 2	Ryr2	sp|E9Q401|RYR2_MOUSE Ryanodine receptor 2 OS=Mus musculus GN=Ryr2 PE=1 SV=1;tr|F6U7V1|F6U7V1_MOUSE Ryanodine receptor 2 OS=Mus musculus GN=Ryr2 PE=1 SV=1	2	248	232	225	10	187	199	141	203	196	194	196	15	7	11	6	8	16	12	13	12	14	14	11	6	12	16	6	14	206	0	178	189	136	195	188	186	189	0	0	0	0
Q9CQZ5	Q9CQZ5	13	13	13	NADH dehydrogenase [ubiquinone] 1 alpha subcomplex subunit 6	Ndufa6	sp|Q9CQZ5|NDUA6_MOUSE NADH dehydrogenase [ubiquinone] 1 alpha subcomplex subunit 6 OS=Mus musculus GN=Ndufa6 PE=1 SV=1	1	13	13	13	7	11	12	12	12	12	12	11	5	7	5	7	7	7	8	7	7	5	7	7	7	7	4	7	5	12	7	11	12	12	12	12	12	11	5	7	5	7
P26041	P26041	72	72	55	Moesin	Msn	sp|P26041|MOES_MOUSE Moesin OS=Mus musculus GN=Msn PE=1 SV=3	1	72	72	55	50	42	38	42	42	45	42	43	45	50	51	61	59	39	49	39	48	40	50	41	58	38	35	58	38	46	50	42	38	42	42	45	42	43	45	50	51	61
B9EI85;P84228	B9EI85;P84228	9;9	9;9	1;1	Histone H3;Histone H3.2	Hist2h3b;Hist1h3b	tr|B9EI85|B9EI85_MOUSE Histone H3 OS=Mus musculus GN=Hist2h3b PE=1 SV=1;sp|P84228|H32_MOUSE Histone H3.2 OS=Mus musculus GN=Hist1h3b PE=1 SV=2	2	9	9	1	4	8	6	9	5	8	9	7	2	1	4	1	4	3	3	2	3	1	1	2	3	4	2	4	2	9	4	8	6	9	5	8	9	7	2	1	4	1
P58774;A2AIM5	P58774	60;25	35;15	8;0	Tropomyosin beta chain	Tpm2	sp|P58774|TPM2_MOUSE Tropomyosin beta chain OS=Mus musculus GN=Tpm2 PE=1 SV=1	2	60	35	8	47	21	21	21	23	20	21	19	53	46	49	47	49	45	50	50	46	47	47	43	48	50	53	48	52	25	26	3	2	3	5	2	3	2	30	26	27	27
Q9QYR9	Q9QYR9	32	32	14	Acyl-coenzyme A thioesterase 2, mitochondrial	Acot2	sp|Q9QYR9|ACOT2_MOUSE Acyl-coenzyme A thioesterase 2, mitochondrial OS=Mus musculus GN=Acot2 PE=1 SV=2	1	32	32	14	18	26	23	25	25	26	23	26	18	18	24	23	19	10	23	16	21	19	23	15	23	15	14	21	16	25	18	26	23	25	25	26	23	26	18	18	24	23
Q5XKE0	Q5XKE0	104	103	100	Myosin-binding protein C, fast-type	Mybpc2	sp|Q5XKE0|MYPC2_MOUSE Myosin-binding protein C, fast-type OS=Mus musculus GN=Mybpc2 PE=1 SV=1	1	104	103	100	75	2	2	1	1	1	2	2	84	43	83	3	45	85	81	87	78	78	77	75	4	78	82	4	80	2	74	1	1	1	1	1	1	1	83	43	82	3
G5E8J6	G5E8J6	47	47	47		Hrc	tr|G5E8J6|G5E8J6_MOUSE Histidine rich calcium binding protein, isoform CRA_a OS=Mus musculus GN=Hrc PE=1 SV=1	1	47	47	47	30	30	30	32	30	30	28	32	36	33	28	30	22	35	32	39	35	35	36	25	32	35	30	31	34	29	30	30	30	32	30	30	28	32	36	33	28	30
Q3TJY2;O88342;A0A0J9YU05	Q3TJY2;O88342	61;61;25	61;61;25	61;61;25	WD repeat-containing protein 1	Wdr1	tr|Q3TJY2|Q3TJY2_MOUSE WD repeat domain 1 OS=Mus musculus GN=Wdr1 PE=1 SV=1;sp|O88342|WDR1_MOUSE WD repeat-containing protein 1 OS=Mus musculus GN=Wdr1 PE=1 SV=3	3	61	61	61	38	26	29	27	28	32	31	25	36	42	33	44	45	28	42	27	35	30	36	33	46	27	25	45	27	28	38	26	29	27	28	32	31	25	36	42	33	44
P68134	P68134	60	8	8	Actin, alpha skeletal muscle	Acta1	sp|P68134|ACTS_MOUSE Actin, alpha skeletal muscle OS=Mus musculus GN=Acta1 PE=1 SV=1	1	60	8	8	38	41	40	39	36	34	41	37	41	38	42	40	40	38	53	45	35	38	39	32	42	39	43	38	41	41	3	1	2	2	1	1	2	1	5	5	5	6
A2A6J1;Q9QZ47-8	A2A6J1;Q9QZ47-8	22;21	22;21	0;0	Troponin T, fast skeletal muscle	Tnnt3	tr|A2A6J1|A2A6J1_MOUSE Troponin T, fast skeletal muscle OS=Mus musculus GN=Tnnt3 PE=1 SV=1;sp|Q9QZ47-8|TNNT3_MOUSE Isoform B2e17 of Troponin T, fast skeletal muscle OS=Mus musculus GN=Tnnt3	2	22	22	0	14	0	0	0	0	0	0	0	13	13	15	13	15	12	21	12	14	12	14	11	13	13	14	13	12	0	14	0	0	0	0	0	0	0	13	13	15	13
Q545F5;P56382	Q545F5;P56382	9;9	9;9	9;9	ATP synthase subunit epsilon, mitochondrial	Atp5e	tr|Q545F5|Q545F5_MOUSE ATP synthase subunit epsilon, mitochondrial OS=Mus musculus GN=Atp5e PE=1 SV=1;sp|P56382|ATP5E_MOUSE ATP synthase subunit epsilon, mitochondrial OS=Mus musculus GN=Atp5e PE=1 SV=2	2	9	9	9	5	6	6	5	4	5	5	6	5	5	6	5	6	4	8	5	5	4	4	4	4	5	4	4	5	6	5	6	6	5	4	5	5	6	5	5	6	5
Q64521;A2AQR0	Q64521;A2AQR0	66;63	66;63	66;63	Glycerol-3-phosphate dehydrogenase, mitochondrial;Glycerol-3-phosphate dehydrogenase	Gpd2	sp|Q64521|GPDM_MOUSE Glycerol-3-phosphate dehydrogenase, mitochondrial OS=Mus musculus GN=Gpd2 PE=1 SV=2;tr|A2AQR0|A2AQR0_MOUSE Glycerol-3-phosphate dehydrogenase OS=Mus musculus GN=Gpd2 PE=1 SV=1	2	66	66	66	52	11	9	12	11	12	7	12	46	46	58	26	44	37	55	52	51	53	52	44	27	46	42	28	46	17	52	11	9	12	11	12	7	12	46	46	58	26
P63028;D3YU75	P63028;D3YU75	15;9	15;9	15;9	Translationally-controlled tumor protein	Tpt1	sp|P63028|TCTP_MOUSE Translationally-controlled tumor protein OS=Mus musculus GN=Tpt1 PE=1 SV=1;tr|D3YU75|D3YU75_MOUSE Translationally-controlled tumor protein OS=Mus musculus GN=Tpt1 PE=1 SV=1	2	15	15	15	11	8	8	8	9	8	8	9	11	10	11	12	13	11	13	10	11	11	11	10	11	11	10	11	10	9	11	8	8	8	9	8	8	9	11	10	11	12
Q569W4;Q99NB1	Q569W4;Q99NB1	39;39	39;39	39;39	Acetyl-coenzyme A synthetase;Acetyl-coenzyme A synthetase 2-like, mitochondrial	Acss1	tr|Q569W4|Q569W4_MOUSE Acetyl-coenzyme A synthetase OS=Mus musculus GN=Acss1 PE=1 SV=1;sp|Q99NB1|ACS2L_MOUSE Acetyl-coenzyme A synthetase 2-like, mitochondrial OS=Mus musculus GN=Acss1 PE=1 SV=1	2	39	39	39	15	36	30	34	31	37	35	36	14	12	18	27	19	8	11	11	17	15	16	7	23	6	3	25	10	33	15	36	30	34	31	37	35	36	14	12	18	27
Q3UCD9;P18242;F6Y6L6;F8WIR1	Q3UCD9;P18242;F6Y6L6;F8WIR1	27;27;18;17	27;27;18;17	27;27;18;17	Cathepsin D	Ctsd	tr|Q3UCD9|Q3UCD9_MOUSE Cathepsin D OS=Mus musculus GN=Ctsd PE=1 SV=1;sp|P18242|CATD_MOUSE Cathepsin D OS=Mus musculus GN=Ctsd PE=1 SV=1;tr|F6Y6L6|F6Y6L6_MOUSE Cathepsin D (Fragment) OS=Mus musculus GN=Ctsd PE=1 SV=1;tr|F8WIR1|F8WIR1_MOUSE Cathepsin D OS=Mu	4	27	27	27	20	14	15	15	17	16	16	15	18	13	20	15	15	14	20	14	19	17	17	15	15	18	14	14	16	14	20	14	15	15	17	16	16	15	18	13	20	15
Q76MZ3;G3UWL2;H3BLQ0;Q3TTF6;H3BKU1;G3UWS4;Q7TNP2;H3BIV7;H3BLE7;G3UXQ1;H3BK50;H3BJ83	Q76MZ3	44;8;8;8;8;8;8;6;6;4;2;2	44;8;8;8;8;8;8;6;6;4;2;2	44;8;8;8;8;8;8;6;6;4;2;2	Serine/threonine-protein phosphatase 2A 65 kDa regulatory subunit A alpha isoform	Ppp2r1a	sp|Q76MZ3|2AAA_MOUSE Serine/threonine-protein phosphatase 2A 65 kDa regulatory subunit A alpha isoform OS=Mus musculus GN=Ppp2r1a PE=1 SV=3	12	44	44	44	32	28	30	29	29	29	29	28	33	33	31	33	30	31	33	32	33	32	30	30	31	32	30	34	31	29	32	28	30	29	29	29	29	28	33	33	31	33
P54822;E9Q242;E9Q3T7;E9Q0A0;A0A0G2JFI8;A0A0G2JFL8	P54822;E9Q242;E9Q3T7	46;44;38;11;9;1	46;44;38;11;9;1	46;44;38;11;9;1	Adenylosuccinate lyase	Adsl	sp|P54822|PUR8_MOUSE Adenylosuccinate lyase OS=Mus musculus GN=Adsl PE=1 SV=2;tr|E9Q242|E9Q242_MOUSE Adenylosuccinate lyase OS=Mus musculus GN=Adsl PE=1 SV=1;tr|E9Q3T7|E9Q3T7_MOUSE Adenylosuccinate lyase OS=Mus musculus GN=Adsl PE=1 SV=1	6	46	46	46	38	19	18	21	22	22	19	20	39	39	35	37	36	35	37	32	36	33	32	35	39	37	35	37	40	21	38	19	18	21	22	22	19	20	39	39	35	37
Q9D6Y9;F6ZHD8;G3UW30	Q9D6Y9;F6ZHD8;G3UW30	56;54;52	56;54;52	56;54;52	1,4-alpha-glucan-branching enzyme	Gbe1	sp|Q9D6Y9|GLGB_MOUSE 1,4-alpha-glucan-branching enzyme OS=Mus musculus GN=Gbe1 PE=1 SV=1;tr|F6ZHD8|F6ZHD8_MOUSE 1,4-alpha-glucan-branching enzyme OS=Mus musculus GN=Gbe1 PE=1 SV=2;tr|G3UW30|G3UW30_MOUSE 1,4-alpha-glucan-branching enzyme OS=Mus musculus GN=	3	56	56	56	43	20	19	22	23	21	21	16	35	44	41	46	42	29	43	30	40	35	40	31	50	32	28	49	31	24	43	20	19	22	23	21	21	16	35	44	41	46
Q91V77;P56565;D3YUT6	Q91V77;P56565	9;6;3	9;6;3	9;6;3	Protein S100;Protein S100-A1	S100a1	tr|Q91V77|Q91V77_MOUSE Protein S100 OS=Mus musculus GN=S100a1 PE=1 SV=1;sp|P56565|S10A1_MOUSE Protein S100-A1 OS=Mus musculus GN=S100a1 PE=1 SV=2	3	9	9	9	5	6	6	6	6	5	5	5	7	6	6	7	6	6	7	5	6	6	7	6	6	5	6	7	5	6	5	6	6	6	6	5	5	5	7	6	6	7
Q7TMF3;F6RBR6	Q7TMF3	18;2	18;2	18;2	NADH dehydrogenase [ubiquinone] 1 alpha subcomplex subunit 12	Ndufa12	sp|Q7TMF3|NDUAC_MOUSE NADH dehydrogenase [ubiquinone] 1 alpha subcomplex subunit 12 OS=Mus musculus GN=Ndufa12 PE=1 SV=2	2	18	18	18	12	16	16	17	16	16	17	16	6	13	14	12	9	9	10	10	13	10	9	11	13	12	9	12	9	17	12	16	16	17	16	16	17	16	6	13	14	12
P26443;F7CFA5	P26443	48;9	48;9	48;9	Glutamate dehydrogenase 1, mitochondrial	Glud1	sp|P26443|DHE3_MOUSE Glutamate dehydrogenase 1, mitochondrial OS=Mus musculus GN=Glud1 PE=1 SV=1	2	48	48	48	34	28	28	28	26	30	28	27	29	36	36	37	38	28	43	31	35	34	34	27	38	29	23	40	30	31	34	28	28	28	26	30	28	27	29	36	36	37
G5E8R3;E9QPD7;Q05920	G5E8R3;E9QPD7;Q05920	92;92;91	92;92;91	92;92;91	Pyruvate carboxylase;Pyruvate carboxylase, mitochondrial	Pcx;Pc	tr|G5E8R3|G5E8R3_MOUSE Pyruvate carboxylase OS=Mus musculus GN=Pcx PE=1 SV=1;tr|E9QPD7|E9QPD7_MOUSE Pyruvate carboxylase OS=Mus musculus GN=Pcx PE=1 SV=1;sp|Q05920|PYC_MOUSE Pyruvate carboxylase, mitochondrial OS=Mus musculus GN=Pc PE=1 SV=1	3	92	92	92	71	24	27	34	33	32	33	30	61	41	76	49	48	53	89	54	55	48	57	57	52	54	51	50	51	33	71	24	27	34	33	32	33	30	61	41	76	49
Q8K1L5;G3UZ30;A5A4Y9	Q8K1L5;G3UZ30;A5A4Y9	4;3;3	4;3;3	4;3;3	Protein phosphatase 1 regulatory subunit 11	Ppp1r11	sp|Q8K1L5|PP1RB_MOUSE Protein phosphatase 1 regulatory subunit 11 OS=Mus musculus GN=Ppp1r11 PE=1 SV=1;tr|G3UZ30|G3UZ30_MOUSE Protein phosphatase 1 regulatory subunit 11 (Fragment) OS=Mus musculus GN=Ppp1r11 PE=1 SV=2;tr|A5A4Y9|A5A4Y9_MOUSE Protein phospha	3	4	4	4	1	2	1	2	2	2	2	2	1	1	1	4	2	2	2	1	2	1	1	2	3	1	1	3	1	2	1	2	1	2	2	2	2	2	1	1	1	4
Q9CQC7	Q9CQC7	15	15	15	NADH dehydrogenase [ubiquinone] 1 beta subcomplex subunit 4	Ndufb4	sp|Q9CQC7|NDUB4_MOUSE NADH dehydrogenase [ubiquinone] 1 beta subcomplex subunit 4 OS=Mus musculus GN=Ndufb4 PE=1 SV=3	1	15	15	15	7	12	12	12	12	13	13	13	3	6	8	10	5	6	10	6	7	5	9	7	13	6	8	13	8	12	7	12	12	12	12	13	13	13	3	6	8	10
E9Q557;E9PZW0	E9Q557;E9PZW0	187;141	187;141	187;141	Desmoplakin	Dsp	sp|E9Q557|DESP_MOUSE Desmoplakin OS=Mus musculus GN=Dsp PE=1 SV=1;tr|E9PZW0|E9PZW0_MOUSE Desmoplakin OS=Mus musculus GN=Dsp PE=1 SV=1	2	187	187	187	0	148	155	134	156	153	172	150	3	0	1	1	16	0	0	0	0	0	0	0	0	1	1	1	0	162	0	148	155	134	156	153	172	150	3	0	1	1
Q6PB66;F6V2A3	Q6PB66	91;7	91;7	91;7	Leucine-rich PPR motif-containing protein, mitochondrial	Lrpprc	sp|Q6PB66|LPPRC_MOUSE Leucine-rich PPR motif-containing protein, mitochondrial OS=Mus musculus GN=Lrpprc PE=1 SV=2	2	91	91	91	42	72	67	77	72	78	67	73	54	65	45	39	43	40	49	59	66	60	59	46	58	48	42	58	45	76	42	72	67	77	72	78	67	73	54	65	45	39
Q6P1B9;O08539-2;O08539;A0A0G2JEG8;Q7TQF7	Q6P1B9;O08539-2;O08539	38;38;36;2;2	38;38;36;2;2	36;36;34;0;0	Myc box-dependent-interacting protein 1	Bin1	tr|Q6P1B9|Q6P1B9_MOUSE Bin1 protein OS=Mus musculus GN=Bin1 PE=1 SV=1;sp|O08539-2|BIN1_MOUSE Isoform 2 of Myc box-dependent-interacting protein 1 OS=Mus musculus GN=Bin1;sp|O08539|BIN1_MOUSE Myc box-dependent-interacting protein 1 OS=Mus musculus GN=Bin1 P	5	38	38	36	27	1	1	1	1	0	1	1	28	21	26	26	26	22	35	25	24	23	21	21	22	23	24	26	25	1	27	1	1	1	1	0	1	1	28	21	26	26
Q8QZS1;E0CX19	Q8QZS1;E0CX19	29;21	29;21	29;21	3-hydroxyisobutyryl-CoA hydrolase, mitochondrial	Hibch	sp|Q8QZS1|HIBCH_MOUSE 3-hydroxyisobutyryl-CoA hydrolase, mitochondrial OS=Mus musculus GN=Hibch PE=1 SV=1;tr|E0CX19|E0CX19_MOUSE 3-hydroxyisobutyryl-CoA hydrolase, mitochondrial OS=Mus musculus GN=Hibch PE=1 SV=1	2	29	29	29	21	21	22	24	23	22	22	21	21	20	21	22	20	20	20	20	21	20	20	20	23	18	20	25	18	20	21	21	22	24	23	22	22	21	21	20	21	22
P70670;Q60817	P70670	114;8	114;8	114;8	Nascent polypeptide-associated complex subunit alpha, muscle-specific form	Naca	sp|P70670|NACAM_MOUSE Nascent polypeptide-associated complex subunit alpha, muscle-specific form OS=Mus musculus GN=Naca PE=1 SV=2	2	114	114	114	63	59	58	71	70	66	66	59	55	61	30	74	72	72	66	67	70	72	73	63	66	76	61	64	68	67	63	59	58	71	70	66	66	59	55	61	30	74
Q548W7;P31786;Q4VWZ5;D3Z563;M0QWU8	Q548W7;P31786;Q4VWZ5;D3Z563	11;11;8;6;5	11;11;8;6;5	11;11;8;6;5	Acyl-CoA-binding protein	Dbi	tr|Q548W7|Q548W7_MOUSE Acyl-CoA-binding protein OS=Mus musculus GN=Dbi PE=1 SV=1;sp|P31786|ACBP_MOUSE Acyl-CoA-binding protein OS=Mus musculus GN=Dbi PE=1 SV=2;tr|Q4VWZ5|Q4VWZ5_MOUSE Acyl-CoA-binding protein OS=Mus musculus GN=Dbi PE=1 SV=1;tr|D3Z563|D3Z56	5	11	11	11	10	5	4	5	4	4	6	4	10	10	10	9	11	10	11	10	10	9	8	8	7	10	9	10	10	6	10	5	4	5	4	4	6	4	10	10	10	9
B1AU25;Q9Z0X1	B1AU25;Q9Z0X1	38;38	38;38	38;38	Apoptosis-inducing factor 1, mitochondrial	Aifm1	tr|B1AU25|B1AU25_MOUSE Apoptosis-inducing factor 1, mitochondrial OS=Mus musculus GN=Aifm1 PE=1 SV=1;sp|Q9Z0X1|AIFM1_MOUSE Apoptosis-inducing factor 1, mitochondrial OS=Mus musculus GN=Aifm1 PE=1 SV=1	2	38	38	38	22	34	33	33	32	34	35	33	17	23	23	25	24	19	23	23	23	20	23	19	27	18	15	27	17	31	22	34	33	33	32	34	35	33	17	23	23	25
Q8VDN2;Q91WH7;E9QNX7;Q64436	Q8VDN2	64;4;4;4	46;0;0;0	45;0;0;0	Sodium/potassium-transporting ATPase subunit alpha-1	Atp1a1	sp|Q8VDN2|AT1A1_MOUSE Sodium/potassium-transporting ATPase subunit alpha-1 OS=Mus musculus GN=Atp1a1 PE=1 SV=1	4	64	46	45	32	47	44	49	46	52	51	45	27	28	37	42	22	34	31	31	30	36	27	27	38	35	31	38	33	49	19	32	31	35	32	35	36	30	10	10	22	24
B7ZCI2;B7ZCI3;Q0II04;A0A0K0K1D5;F6RM14	B7ZCI2;B7ZCI3;Q0II04;A0A0K0K1D5	74;42;39;38;9	72;41;38;37;8	58;41;38;37;3	Nebulette	Nebl	tr|B7ZCI2|B7ZCI2_MOUSE Nebulette OS=Mus musculus GN=Nebl PE=1 SV=1;tr|B7ZCI3|B7ZCI3_MOUSE Nebulette OS=Mus musculus GN=Nebl PE=1 SV=1;sp|Q0II04|NEBL_MOUSE Nebulette OS=Mus musculus GN=Nebl PE=1 SV=1;tr|A0A0K0K1D5|A0A0K0K1D5_MOUSE Nebulette (Fragment) OS=Mu	5	74	72	58	1	67	64	68	67	68	70	67	0	1	2	1	1	2	1	2	2	2	2	1	0	2	2	0	2	68	0	66	63	66	65	66	68	66	0	0	0	0
D9J302;D9J301;D9J2Z9;D9J300;Q8CI51;A0A0G2JEJ0;A0A0G2JGZ5	D9J302;D9J301;D9J2Z9;D9J300;Q8CI51	36;34;33;33;31;13;10	36;34;33;33;31;13;10	15;13;12;12;12;9;10	PDZ and LIM domain protein 5	Pdlim5	tr|D9J302|D9J302_MOUSE ENH isoform 1e OS=Mus musculus GN=Pdlim5 PE=1 SV=1;tr|D9J301|D9J301_MOUSE ENH isoform 1d OS=Mus musculus GN=Pdlim5 PE=1 SV=1;tr|D9J2Z9|D9J2Z9_MOUSE ENH isoform 1b OS=Mus musculus GN=Pdlim5 PE=1 SV=1;tr|D9J300|D9J300_MOUSE ENH isoform	7	36	36	15	9	22	20	25	22	22	21	20	10	7	11	13	15	11	16	10	9	9	9	9	12	10	7	11	9	22	9	22	20	25	22	22	21	20	10	7	11	13
Q9QXX4;A0A0G2JGT3;A0A0G2JES2	Q9QXX4	51;25;4	42;21;4	42;21;4	Calcium-binding mitochondrial carrier protein Aralar2	Slc25a13	sp|Q9QXX4|CMC2_MOUSE Calcium-binding mitochondrial carrier protein Aralar2 OS=Mus musculus GN=Slc25a13 PE=1 SV=1	3	51	42	42	6	44	42	48	43	45	45	42	4	5	5	6	5	4	6	3	6	4	4	5	8	4	4	8	3	43	1	37	35	40	37	38	37	36	1	1	2	1
Q8CHT0	Q8CHT0	37	37	37	Delta-1-pyrroline-5-carboxylate dehydrogenase, mitochondrial	Aldh4a1	sp|Q8CHT0|AL4A1_MOUSE Delta-1-pyrroline-5-carboxylate dehydrogenase, mitochondrial OS=Mus musculus GN=Aldh4a1 PE=1 SV=3	1	37	37	37	26	23	24	27	27	26	25	27	26	26	28	24	25	24	28	23	28	26	27	25	27	21	22	28	21	28	26	23	24	27	27	26	25	27	26	26	28	24
Q4FJK0;Q9CQ62	Q4FJK0;Q9CQ62	25;25	25;25	25;25	2,4-dienoyl-CoA reductase, mitochondrial	Decr1	tr|Q4FJK0|Q4FJK0_MOUSE 2,4-dienoyl-CoA reductase, mitochondrial OS=Mus musculus GN=Decr1 PE=1 SV=1;sp|Q9CQ62|DECR_MOUSE 2,4-dienoyl-CoA reductase, mitochondrial OS=Mus musculus GN=Decr1 PE=1 SV=1	2	25	25	25	12	22	21	21	22	23	21	24	12	8	18	12	15	12	13	15	16	14	15	9	13	8	3	13	6	22	12	22	21	21	22	23	21	24	12	8	18	12
Q4FZK2;Q9D8N0	Q4FZK2;Q9D8N0	43;43	43;43	43;43	Elongation factor 1-gamma	Eef1g	tr|Q4FZK2|Q4FZK2_MOUSE Elongation factor 1-gamma OS=Mus musculus GN=Eef1g PE=1 SV=1;sp|Q9D8N0|EF1G_MOUSE Elongation factor 1-gamma OS=Mus musculus GN=Eef1g PE=1 SV=3	2	43	43	43	31	21	25	28	28	28	26	24	35	33	31	35	29	33	33	35	32	33	35	31	35	34	29	37	31	27	31	21	25	28	28	28	26	24	35	33	31	35
Q4KL81;P63260;B1ATY1;G3UYG0	Q4KL81;P63260	43;43;18;15	13;13;5;2	1;1;1;1	Actin, cytoplasmic 2;Actin, cytoplasmic 2, N-terminally processed	Actg1	tr|Q4KL81|Q4KL81_MOUSE Actin, cytoplasmic 2 OS=Mus musculus GN=Actg1 PE=1 SV=1;sp|P63260|ACTG_MOUSE Actin, cytoplasmic 2 OS=Mus musculus GN=Actg1 PE=1 SV=1	4	43	13	1	27	38	38	36	35	33	38	35	27	25	31	27	31	27	31	31	27	28	28	24	31	25	27	30	26	39	7	13	13	13	12	13	13	13	7	7	10	8
Q9D6J6;Q9D6J6-2;M0QWP9;D6RGN4	Q9D6J6;Q9D6J6-2	19;13;6;2	19;13;6;2	19;13;6;2	NADH dehydrogenase [ubiquinone] flavoprotein 2, mitochondrial	Ndufv2	sp|Q9D6J6|NDUV2_MOUSE NADH dehydrogenase [ubiquinone] flavoprotein 2, mitochondrial OS=Mus musculus GN=Ndufv2 PE=1 SV=2;sp|Q9D6J6-2|NDUV2_MOUSE Isoform 2 of NADH dehydrogenase [ubiquinone] flavoprotein 2, mitochondrial OS=Mus musculus GN=Ndufv2	4	19	19	19	12	16	15	17	16	16	15	16	11	10	13	10	11	8	10	7	11	8	10	11	15	10	9	14	12	15	12	16	15	17	16	16	15	16	11	10	13	10
P28665	P28665	74	74	43	Murinoglobulin-1	Mug1	sp|P28665|MUG1_MOUSE Murinoglobulin-1 OS=Mus musculus GN=Mug1 PE=1 SV=3	1	74	74	43	43	35	51	47	41	56	45	39	54	54	37	42	32	50	38	43	46	44	43	55	57	55	50	55	53	60	43	35	51	47	41	56	45	39	54	54	37	42
Q60936;F7B1B6;Q60936-2;A0A0A6YXD9;A0A0A6YXI0;E0CYD3;E0CYT4;E0CYG7;E0CZ05;E0CXT4;E0CXR6;E0CYC1;E0CXR1;E0CXI5;F6T0A8	Q60936;F7B1B6;Q60936-2	34;27;23;7;3;3;3;3;3;3;3;3;3;1;1	34;27;23;7;3;3;3;3;3;3;3;3;3;1;1	34;27;23;7;3;3;3;3;3;3;3;3;3;1;1	Atypical kinase ADCK3, mitochondrial	Adck3	sp|Q60936|ADCK3_MOUSE Atypical kinase ADCK3, mitochondrial OS=Mus musculus GN=Adck3 PE=1 SV=2;tr|F7B1B6|F7B1B6_MOUSE Atypical kinase ADCK3, mitochondrial (Fragment) OS=Mus musculus GN=Adck3 PE=1 SV=1;sp|Q60936-2|ADCK3_MOUSE Isoform 2 of Atypical kinase ADC	15	34	34	34	22	23	21	24	22	21	23	21	17	26	14	31	28	14	20	17	19	20	21	19	32	19	13	30	17	21	22	23	21	24	22	21	23	21	17	26	14	31
A2A6Q8;Q9CZ19;P09541;D6RFU4	A2A6Q8;Q9CZ19;P09541	26;26;23;6	24;24;21;6	24;24;21;6	Myosin light chain 4	Myl4	tr|A2A6Q8|A2A6Q8_MOUSE Myosin light chain 4 (Fragment) OS=Mus musculus GN=Myl4 PE=1 SV=6;tr|Q9CZ19|Q9CZ19_MOUSE Myosin light chain 4 OS=Mus musculus GN=Myl4 PE=1 SV=1;sp|P09541|MYL4_MOUSE Myosin light chain 4 OS=Mus musculus GN=Myl4 PE=1 SV=3	4	26	24	24	8	11	4	9	3	3	4	3	2	4	11	10	12	2	8	2	10	2	8	2	7	1	1	10	1	26	6	9	2	7	1	1	2	1	0	2	9	8
Q3UGC8;Q91ZA3;H3BL62;H3BK61;D3YZC0;D3YWM4;H3BJR0;H3BKW6	Q3UGC8;Q91ZA3	54;54;17;8;6;5;3;1	54;54;17;8;6;5;3;1	54;54;17;8;6;5;3;1	Propionyl-CoA carboxylase alpha chain, mitochondrial	Pcca	tr|Q3UGC8|Q3UGC8_MOUSE Propionyl-CoA carboxylase alpha chain, mitochondrial OS=Mus musculus GN=Pcca PE=1 SV=1;sp|Q91ZA3|PCCA_MOUSE Propionyl-CoA carboxylase alpha chain, mitochondrial OS=Mus musculus GN=Pcca PE=1 SV=2	8	54	54	54	34	31	37	37	38	41	34	37	37	38	42	36	35	32	40	39	33	32	41	30	36	28	28	38	31	32	34	31	37	37	38	41	34	37	37	38	42	36
P01868;P01869	P01868;P01869	12;12	12;12	2;2	Ig gamma-1 chain C region secreted form;Ig gamma-1 chain C region, membrane-bound form	Ighg1	sp|P01868|IGHG1_MOUSE Ig gamma-1 chain C region secreted form OS=Mus musculus GN=Ighg1 PE=1 SV=1;sp|P01869|IGH1M_MOUSE Ig gamma-1 chain C region, membrane-bound form OS=Mus musculus GN=Ighg1 PE=1 SV=2	2	12	12	2	10	9	8	7	8	7	8	9	10	9	10	10	10	10	10	7	10	9	9	8	8	9	10	9	10	10	10	9	8	7	8	7	8	9	10	9	10	10
B2MWM9;P14211	B2MWM9;P14211	38;38	38;38	38;38	Calreticulin	Calr	tr|B2MWM9|B2MWM9_MOUSE Calreticulin OS=Mus musculus GN=Calr PE=1 SV=1;sp|P14211|CALR_MOUSE Calreticulin OS=Mus musculus GN=Calr PE=1 SV=1	2	38	38	38	25	13	13	18	17	15	15	17	22	23	30	23	29	20	34	22	26	24	26	20	21	25	20	20	21	17	25	13	13	18	17	15	15	17	22	23	30	23
Q5SXR6;Q68FD5;F6Z1R4	Q5SXR6;Q68FD5	100;100;11	100;100;11	100;100;11	Clathrin heavy chain;Clathrin heavy chain 1	Cltc	tr|Q5SXR6|Q5SXR6_MOUSE Clathrin heavy chain OS=Mus musculus GN=Cltc PE=1 SV=1;sp|Q68FD5|CLH1_MOUSE Clathrin heavy chain 1 OS=Mus musculus GN=Cltc PE=1 SV=3	3	100	100	100	53	65	73	76	80	80	76	74	54	65	52	64	43	48	55	61	54	60	62	54	69	57	54	67	53	78	53	65	73	76	80	80	76	74	54	65	52	64
Q545F0;P34884	Q545F0;P34884	10;10	10;10	10;10	Macrophage migration inhibitory factor	Mif	tr|Q545F0|Q545F0_MOUSE MCG3124, isoform CRA_b OS=Mus musculus GN=Mif PE=1 SV=1;sp|P34884|MIF_MOUSE Macrophage migration inhibitory factor OS=Mus musculus GN=Mif PE=1 SV=2	2	10	10	10	7	6	6	7	7	7	6	7	7	9	7	7	8	7	8	7	5	6	7	6	9	8	8	8	8	7	7	6	6	7	7	7	6	7	7	9	7	7
Q62261;A0A0A0MQG2;D3YWH8	Q62261;A0A0A0MQG2	170;155;3	170;155;3	13;1;0	Spectrin beta chain, non-erythrocytic 1	Sptbn1	sp|Q62261|SPTB2_MOUSE Spectrin beta chain, non-erythrocytic 1 OS=Mus musculus GN=Sptbn1 PE=1 SV=2;tr|A0A0A0MQG2|A0A0A0MQG2_MOUSE Spectrin beta chain, non-erythrocytic 1 (Fragment) OS=Mus musculus GN=Sptbn1 PE=1 SV=1	3	170	170	13	14	126	122	127	130	132	140	126	10	13	45	20	23	21	31	24	27	21	35	8	19	13	14	19	9	141	14	126	122	127	130	132	140	126	10	13	45	20
Q3USB7	Q3USB7	4	4	4	Inactive phospholipase C-like protein 1	Plcl1	sp|Q3USB7|PLCL1_MOUSE Inactive phospholipase C-like protein 1 OS=Mus musculus GN=Plcl1 PE=1 SV=3	1	4	4	4	2	0	0	1	0	0	0	0	1	3	1	1	1	1	2	3	2	1	2	2	1	2	1	2	1	1	2	0	0	1	0	0	0	0	1	3	1	1
Q9JJW5;D6RGM5	Q9JJW5	21;1	21;1	21;1	Myozenin-2	Myoz2	sp|Q9JJW5|MYOZ2_MOUSE Myozenin-2 OS=Mus musculus GN=Myoz2 PE=1 SV=1	2	21	21	21	0	18	19	21	20	19	20	19	0	0	0	7	7	0	0	0	0	0	0	0	9	0	0	7	0	19	0	18	19	21	20	19	20	19	0	0	0	7
H7BX88;P47934;B7ZDD7;F7BF80;A2AWJ5;B7ZDD8;A2AWE5	H7BX88;P47934	42;42;13;10;4;1;1	42;42;13;10;4;1;1	42;42;13;10;4;1;1	Carnitine O-acetyltransferase	Crat	tr|H7BX88|H7BX88_MOUSE Carnitine O-acetyltransferase OS=Mus musculus GN=Crat PE=1 SV=1;sp|P47934|CACP_MOUSE Carnitine O-acetyltransferase OS=Mus musculus GN=Crat PE=1 SV=3	7	42	42	42	20	38	34	36	34	36	37	34	13	19	24	18	21	15	23	21	24	15	20	7	20	5	6	20	10	37	20	38	34	36	34	36	37	34	13	19	24	18
P67778;Q5SQG5	P67778;Q5SQG5	27;20	27;20	27;20	Prohibitin	Phb	sp|P67778|PHB_MOUSE Prohibitin OS=Mus musculus GN=Phb PE=1 SV=1;tr|Q5SQG5|Q5SQG5_MOUSE Prohibitin (Fragment) OS=Mus musculus GN=Phb PE=1 SV=1	2	27	27	27	15	20	22	23	20	22	22	22	9	10	13	16	9	10	17	10	14	11	11	12	16	12	9	16	10	21	15	20	22	23	20	22	22	22	9	10	13	16
Q3TX38;J3QMG3;Q60931	Q3TX38;J3QMG3;Q60931	16;16;16	16;16;16	16;16;16	Voltage-dependent anion-selective channel protein 3	Vdac3	tr|Q3TX38|Q3TX38_MOUSE Voltage-dependent anion-selective channel protein 3 OS=Mus musculus GN=Vdac3 PE=1 SV=1;tr|J3QMG3|J3QMG3_MOUSE Voltage-dependent anion-selective channel protein 3 OS=Mus musculus GN=Vdac3 PE=1 SV=1;sp|Q60931|VDAC3_MOUSE Voltage-depend	3	16	16	16	11	11	10	11	10	11	10	10	7	9	11	13	12	8	8	10	10	9	9	9	13	9	9	13	9	11	11	11	10	11	10	11	10	10	7	9	11	13
Q792A4;P56392	Q792A4;P56392	5;5	5;5	5;5	Cytochrome c oxidase subunit 7A1, mitochondrial	Cox7a1	tr|Q792A4|Q792A4_MOUSE Cox7ah OS=Mus musculus GN=Cox7a1 PE=1 SV=1;sp|P56392|CX7A1_MOUSE Cytochrome c oxidase subunit 7A1, mitochondrial OS=Mus musculus GN=Cox7a1 PE=1 SV=1	2	5	5	5	2	3	4	4	4	4	4	4	1	1	1	2	1	1	2	1	1	1	2	2	2	2	1	3	2	4	2	3	4	4	4	4	4	4	1	1	1	2
Q5M9K1;P07309	Q5M9K1;P07309	12;12	12;12	12;12	Transthyretin	Ttr	tr|Q5M9K1|Q5M9K1_MOUSE Transthyretin OS=Mus musculus GN=Ttr PE=1 SV=1;sp|P07309|TTHY_MOUSE Transthyretin OS=Mus musculus GN=Ttr PE=1 SV=1	2	12	12	12	9	8	8	7	6	7	7	7	7	9	9	9	10	8	11	8	9	8	9	7	7	9	9	8	9	8	9	8	8	7	6	7	7	7	7	9	9	9
Q5FWJ3;P20152;A0A0A6YWC8;A2AKJ2;P03995-2;P03995	Q5FWJ3;P20152;A0A0A6YWC8	67;67;62;14;4;4	60;60;55;12;3;3	55;55;50;10;1;1	Vimentin	Vim	tr|Q5FWJ3|Q5FWJ3_MOUSE Vimentin OS=Mus musculus GN=Vim PE=1 SV=1;sp|P20152|VIME_MOUSE Vimentin OS=Mus musculus GN=Vim PE=1 SV=3;tr|A0A0A6YWC8|A0A0A6YWC8_MOUSE Vimentin OS=Mus musculus GN=Vim PE=1 SV=1	6	67	60	55	34	49	45	51	46	39	51	44	17	20	48	32	30	39	47	41	40	27	37	29	22	26	25	26	23	53	29	42	38	45	40	33	45	37	12	14	43	26
P06801;Q3TQP6	P06801;Q3TQP6	54;51	54;51	54;51	NADP-dependent malic enzyme;Malic enzyme	Me1	sp|P06801|MAOX_MOUSE NADP-dependent malic enzyme OS=Mus musculus GN=Me1 PE=1 SV=2;tr|Q3TQP6|Q3TQP6_MOUSE Malic enzyme OS=Mus musculus GN=Me1 PE=1 SV=1	2	54	54	54	42	12	10	16	15	16	15	14	43	26	42	19	22	37	46	38	32	35	32	33	18	36	38	21	36	17	42	12	10	16	15	16	15	14	43	26	42	19
P48036;A0A0G2JGQ0	P48036	34;10	34;10	34;10	Annexin A5	Anxa5	sp|P48036|ANXA5_MOUSE Annexin A5 OS=Mus musculus GN=Anxa5 PE=1 SV=1	2	34	34	34	19	21	24	27	25	25	23	26	24	24	21	31	15	25	18	23	26	20	19	24	32	24	21	30	23	27	19	21	24	27	25	25	23	26	24	24	21	31
P06728	P06728	36	36	36	Apolipoprotein A-IV	Apoa4	sp|P06728|APOA4_MOUSE Apolipoprotein A-IV OS=Mus musculus GN=Apoa4 PE=1 SV=3	1	36	36	36	29	17	17	21	18	18	19	17	28	25	27	26	28	26	31	26	28	24	24	25	27	28	26	28	28	20	29	17	17	21	18	18	19	17	28	25	27	26
E9PZ16;B1B0C7;Q05793	E9PZ16;B1B0C7;Q05793	131;130;103	131;130;103	131;130;103	Basement membrane-specific heparan sulfate proteoglycan core protein;Endorepellin;LG3 peptide	Hspg2	tr|E9PZ16|E9PZ16_MOUSE Basement membrane-specific heparan sulfate proteoglycan core protein OS=Mus musculus GN=Hspg2 PE=1 SV=1;tr|B1B0C7|B1B0C7_MOUSE Basement membrane-specific heparan sulfate proteoglycan core protein OS=Mus musculus GN=Hspg2 PE=1 SV=1;sp	3	131	131	131	38	88	99	106	107	101	111	102	21	28	40	35	21	33	36	29	38	34	33	37	27	31	22	23	23	107	38	88	99	106	107	101	111	102	21	28	40	35
P63101;D3YXN6;D3YXF4;D3YW45	P63101	29;12;6;2	27;11;6;2	22;9;5;1	14-3-3 protein zeta/delta	Ywhaz	sp|P63101|1433Z_MOUSE 14-3-3 protein zeta/delta OS=Mus musculus GN=Ywhaz PE=1 SV=1	4	29	27	22	23	16	18	19	20	18	19	17	21	20	26	23	22	23	24	22	21	20	23	17	22	18	20	22	20	20	21	14	16	17	18	16	17	15	19	18	24	21
O54724	O54724	27	27	27	Polymerase I and transcript release factor	Ptrf	sp|O54724|PTRF_MOUSE Polymerase I and transcript release factor OS=Mus musculus GN=Ptrf PE=1 SV=1	1	27	27	27	19	19	19	19	18	19	20	19	16	15	18	15	14	15	21	18	18	17	17	11	16	14	9	16	13	20	19	19	19	19	18	19	20	19	16	15	18	15
Q99PT1	Q99PT1	22	22	22	Rho GDP-dissociation inhibitor 1	Arhgdia	sp|Q99PT1|GDIR1_MOUSE Rho GDP-dissociation inhibitor 1 OS=Mus musculus GN=Arhgdia PE=1 SV=3	1	22	22	22	17	13	13	12	13	11	11	14	15	15	18	18	18	15	19	18	17	11	16	14	18	15	14	18	14	13	17	13	13	12	13	11	11	14	15	15	18	18
Q3V235;O35129;F6QPR1;F6Q8V7	Q3V235;O35129	22;22;10;7	22;22;10;7	22;22;10;7	Prohibitin-2	Phb2	tr|Q3V235|Q3V235_MOUSE Prohibitin 2 OS=Mus musculus GN=Phb2 PE=1 SV=1;sp|O35129|PHB2_MOUSE Prohibitin-2 OS=Mus musculus GN=Phb2 PE=1 SV=1	4	22	22	22	14	17	18	19	16	20	19	19	6	10	14	14	6	9	12	11	12	9	11	13	16	12	11	15	12	17	14	17	18	19	16	20	19	19	6	10	14	14
Q60864	Q60864	66	66	66	Stress-induced-phosphoprotein 1	Stip1	sp|Q60864|STIP1_MOUSE Stress-induced-phosphoprotein 1 OS=Mus musculus GN=Stip1 PE=1 SV=1	1	66	66	66	46	29	30	33	33	29	31	27	51	47	50	52	43	47	45	43	49	46	43	45	49	48	45	52	48	31	46	29	30	33	33	29	31	27	51	47	50	52
A2AI89;A2AI88;A2AI87;P18826-2;P18826;A2AI91;Q6PE66;A2AHQ8	A2AI89;A2AI88;A2AI87;P18826-2;P18826;A2AI91	75;75;75;75;75;72;3;1	75;75;75;75;75;72;3;1	72;72;72;72;72;69;0;0	Phosphorylase b kinase regulatory subunit alpha, skeletal muscle isoform	Phka1	tr|A2AI89|A2AI89_MOUSE Phosphorylase b kinase regulatory subunit alpha, skeletal muscle isoform OS=Mus musculus GN=Phka1 PE=1 SV=1;tr|A2AI88|A2AI88_MOUSE Phosphorylase b kinase regulatory subunit alpha, skeletal muscle isoform OS=Mus musculus GN=Phka1 PE=1	8	75	75	72	53	5	3	3	4	2	3	2	62	51	55	8	40	54	49	61	55	60	55	54	32	62	56	32	64	5	53	5	3	3	4	2	3	2	62	51	55	8
Q5M9P5;Q8K3J1	Q5M9P5;Q8K3J1	17;17	17;17	17;17	NADH dehydrogenase [ubiquinone] iron-sulfur protein 8, mitochondrial	Ndufs8	tr|Q5M9P5|Q5M9P5_MOUSE NADH dehydrogenase (Ubiquinone) Fe-S protein 8 OS=Mus musculus GN=Ndufs8 PE=1 SV=1;sp|Q8K3J1|NDUS8_MOUSE NADH dehydrogenase [ubiquinone] iron-sulfur protein 8, mitochondrial OS=Mus musculus GN=Ndufs8 PE=1 SV=1	2	17	17	17	12	14	14	16	15	15	14	15	6	12	12	11	9	9	10	10	11	7	11	12	12	8	9	14	8	15	12	14	14	16	15	15	14	15	6	12	12	11
Q9CQX8	Q9CQX8	8	8	3	28S ribosomal protein S36, mitochondrial	Mrps36	sp|Q9CQX8|RT36_MOUSE 28S ribosomal protein S36, mitochondrial OS=Mus musculus GN=Mrps36 PE=1 SV=1	1	8	8	3	5	6	6	7	6	6	5	6	5	5	3	5	5	5	6	5	5	5	5	5	5	5	5	5	5	5	5	6	6	7	6	6	5	6	5	5	3	5
O35459;F7B227	O35459;F7B227	28;17	28;17	28;17	Delta(3,5)-Delta(2,4)-dienoyl-CoA isomerase, mitochondrial	Ech1	sp|O35459|ECH1_MOUSE Delta(3,5)-Delta(2,4)-dienoyl-CoA isomerase, mitochondrial OS=Mus musculus GN=Ech1 PE=1 SV=1;tr|F7B227|F7B227_MOUSE Delta(3,5)-Delta(2,4)-dienoyl-CoA isomerase, mitochondrial (Fragment) OS=Mus musculus GN=Ech1 PE=1 SV=1	2	28	28	28	15	18	17	22	18	19	21	19	14	13	22	18	19	14	20	9	17	14	16	10	15	5	4	17	10	19	15	18	17	22	18	19	21	19	14	13	22	18
Q8VCR8	Q8VCR8	36	36	36	Myosin light chain kinase 2, skeletal/cardiac muscle	Mylk2	sp|Q8VCR8|MYLK2_MOUSE Myosin light chain kinase 2, skeletal/cardiac muscle OS=Mus musculus GN=Mylk2 PE=1 SV=2	1	36	36	36	26	0	0	0	0	0	0	0	32	22	22	21	17	30	23	29	25	30	26	30	19	29	32	18	32	0	26	0	0	0	0	0	0	0	32	22	22	21
P48678;P48678-2;P48678-3;D3YUF7	P48678;P48678-2;P48678-3	61;57;43;14	61;57;43;14	60;56;42;14	Prelamin-A/C;Lamin-A/C	Lmna	sp|P48678|LMNA_MOUSE Prelamin-A/C OS=Mus musculus GN=Lmna PE=1 SV=2;sp|P48678-2|LMNA_MOUSE Isoform C of Prelamin-A/C OS=Mus musculus GN=Lmna;sp|P48678-3|LMNA_MOUSE Isoform C2 of Prelamin-A/C OS=Mus musculus GN=Lmna	4	61	61	60	15	51	49	47	47	47	49	47	2	1	31	16	34	9	23	9	30	1	26	1	13	5	5	16	1	51	15	51	49	47	47	47	49	47	2	1	31	16
Q9DCS9;D3YUK4	Q9DCS9;D3YUK4	20;16	20;16	20;16	NADH dehydrogenase [ubiquinone] 1 beta subcomplex subunit 10	Ndufb10	sp|Q9DCS9|NDUBA_MOUSE NADH dehydrogenase [ubiquinone] 1 beta subcomplex subunit 10 OS=Mus musculus GN=Ndufb10 PE=1 SV=3;tr|D3YUK4|D3YUK4_MOUSE NADH dehydrogenase [ubiquinone] 1 beta subcomplex subunit 10 (Fragment) OS=Mus musculus GN=Ndufb10 PE=1 SV=1	2	20	20	20	8	15	15	17	16	19	19	14	7	9	12	14	6	8	10	10	11	9	9	8	16	9	7	19	8	18	8	15	15	17	16	19	19	14	7	9	12	14
Q80XN0;D3Z2Y8	Q80XN0;D3Z2Y8	23;14	23;14	23;14	D-beta-hydroxybutyrate dehydrogenase, mitochondrial	Bdh1	sp|Q80XN0|BDH_MOUSE D-beta-hydroxybutyrate dehydrogenase, mitochondrial OS=Mus musculus GN=Bdh1 PE=1 SV=2;tr|D3Z2Y8|D3Z2Y8_MOUSE D-beta-hydroxybutyrate dehydrogenase, mitochondrial (Fragment) OS=Mus musculus GN=Bdh1 PE=1 SV=1	2	23	23	23	0	19	20	20	20	20	19	20	0	16	0	17	11	0	1	3	3	3	3	0	21	0	0	21	0	18	0	19	20	20	20	20	19	20	0	16	0	17
G3UW82	G3UW82	255	59	50		Myh2	tr|G3UW82|G3UW82_MOUSE MCG140437, isoform CRA_d OS=Mus musculus GN=Myh2 PE=1 SV=1	1	255	59	50	151	61	63	60	59	61	61	57	158	197	154	169	201	134	154	154	166	142	153	124	192	143	139	206	147	64	3	0	0	0	0	0	0	0	3	41	4	46
P52503	P52503	9	9	9	NADH dehydrogenase [ubiquinone] iron-sulfur protein 6, mitochondrial	Ndufs6	sp|P52503|NDUS6_MOUSE NADH dehydrogenase [ubiquinone] iron-sulfur protein 6, mitochondrial OS=Mus musculus GN=Ndufs6 PE=1 SV=2	1	9	9	9	6	5	5	5	5	5	5	5	5	6	6	8	7	6	8	5	6	5	5	5	7	6	5	7	5	5	6	5	5	5	5	5	5	5	5	6	6	8
P35385	P35385	15	15	15	Heat shock protein beta-7	Hspb7	sp|P35385|HSPB7_MOUSE Heat shock protein beta-7 OS=Mus musculus GN=Hspb7 PE=1 SV=3	1	15	15	15	8	9	10	10	8	11	9	9	3	11	7	14	13	4	9	6	10	6	9	4	12	3	5	13	5	10	8	9	10	10	8	11	9	9	3	11	7	14
A2ASS6-3	A2ASS6-3	351	61	61	Titin	Ttn	sp|A2ASS6-3|TITIN_MOUSE Isoform 3 of Titin OS=Mus musculus GN=Ttn	1	351	61	61	194	204	212	186	213	211	215	212	94	117	197	96	157	232	204	239	220	228	219	214	101	213	196	113	204	228	24	9	10	9	14	11	13	14	7	10	22	5
Q545C7;P50462	Q545C7;P50462	16;16	16;16	16;16	Cysteine and glycine-rich protein 3	Csrp3	tr|Q545C7|Q545C7_MOUSE Cysteine and glycine-rich protein 3 OS=Mus musculus GN=Csrp3 PE=1 SV=1;sp|P50462|CSRP3_MOUSE Cysteine and glycine-rich protein 3 OS=Mus musculus GN=Csrp3 PE=1 SV=1	2	16	16	16	0	13	13	14	14	12	14	12	0	4	0	12	11	0	0	0	0	0	0	0	10	0	0	11	0	13	0	13	13	14	14	12	14	12	0	4	0	12
Q91X72	Q91X72	38	38	38	Hemopexin	Hpx	sp|Q91X72|HEMO_MOUSE Hemopexin OS=Mus musculus GN=Hpx PE=1 SV=2	1	38	38	38	29	21	21	25	19	24	23	19	27	27	24	29	25	29	25	27	26	29	30	32	33	32	29	32	29	22	29	21	21	25	19	24	23	19	27	27	24	29
Q9WV06	Q9WV06	39	39	39	Ankyrin repeat domain-containing protein 2	Ankrd2	sp|Q9WV06|ANKR2_MOUSE Ankyrin repeat domain-containing protein 2 OS=Mus musculus GN=Ankrd2 PE=1 SV=3	1	39	39	39	5	0	0	0	0	0	0	0	0	23	1	37	29	0	1	2	7	1	4	0	33	0	0	33	0	0	5	0	0	0	0	0	0	0	0	23	1	37
Q3U2G2;Q61316	Q3U2G2;Q61316	66;64	66;64	61;59	Heat shock 70 kDa protein 4	Hspa4	tr|Q3U2G2|Q3U2G2_MOUSE Heat shock 70 kDa protein 4 OS=Mus musculus GN=Hspa4 PE=1 SV=1;sp|Q61316|HSP74_MOUSE Heat shock 70 kDa protein 4 OS=Mus musculus GN=Hspa4 PE=1 SV=1	2	66	66	61	49	38	35	46	46	44	43	36	52	49	48	51	42	48	40	47	49	47	45	50	52	52	39	50	49	43	49	38	35	46	46	44	43	36	52	49	48	51
Q9CQJ8	Q9CQJ8	21	21	21	NADH dehydrogenase [ubiquinone] 1 beta subcomplex subunit 9	Ndufb9	sp|Q9CQJ8|NDUB9_MOUSE NADH dehydrogenase [ubiquinone] 1 beta subcomplex subunit 9 OS=Mus musculus GN=Ndufb9 PE=1 SV=3	1	21	21	21	13	18	17	21	19	21	21	17	9	12	12	13	8	12	10	11	15	10	12	12	18	12	9	16	9	17	13	18	17	21	19	21	21	17	9	12	12	13
Q3TG75;P29758	Q3TG75;P29758	35;35	35;35	35;35	Ornithine aminotransferase, mitochondrial	Oat	tr|Q3TG75|Q3TG75_MOUSE Ornithine aminotransferase, isoform CRA_b OS=Mus musculus GN=Oat PE=1 SV=1;sp|P29758|OAT_MOUSE Ornithine aminotransferase, mitochondrial OS=Mus musculus GN=Oat PE=1 SV=1	2	35	35	35	26	21	20	23	23	24	21	23	23	24	26	21	25	22	32	19	27	23	25	21	24	20	19	23	22	22	26	21	20	23	23	24	21	23	23	24	26	21
Q9JKS4-4;Q9JKS4-2	Q9JKS4-4;Q9JKS4-2	40;38	5;5	0;0	LIM domain-binding protein 3	Ldb3	sp|Q9JKS4-4|LDB3_MOUSE Isoform 4 of LIM domain-binding protein 3 OS=Mus musculus GN=Ldb3;sp|Q9JKS4-2|LDB3_MOUSE Isoform 2 of LIM domain-binding protein 3 OS=Mus musculus GN=Ldb3	2	40	5	0	30	19	21	23	24	23	20	23	26	24	28	24	28	27	37	30	29	30	29	26	23	29	30	22	30	22	4	1	2	2	2	2	2	2	4	3	3	2
Q9CQ54	Q9CQ54	10	10	10	NADH dehydrogenase [ubiquinone] 1 subunit C2	Ndufc2	sp|Q9CQ54|NDUC2_MOUSE NADH dehydrogenase [ubiquinone] 1 subunit C2 OS=Mus musculus GN=Ndufc2 PE=1 SV=1	1	10	10	10	6	9	10	10	10	9	10	9	5	6	6	6	5	6	3	6	7	7	5	6	9	4	7	9	6	9	6	9	10	10	10	9	10	9	5	6	6	6
P13541;M0QWL0	P13541	107;15	8;0	7;0	Myosin-3	Myh3	sp|P13541|MYH3_MOUSE Myosin-3 OS=Mus musculus GN=Myh3 PE=2 SV=2	2	107	8	7	74	55	55	53	53	54	55	54	78	75	73	57	73	72	66	80	79	73	73	69	68	79	78	71	75	57	3	2	2	2	3	2	3	3	4	2	4	1
Q99P72;Q99P72-3;Q8BH78;Q8BHF5	Q99P72;Q99P72-3	50;46;14;14	50;46;14;14	40;36;4;4	Reticulon-4	Rtn4	sp|Q99P72|RTN4_MOUSE Reticulon-4 OS=Mus musculus GN=Rtn4 PE=1 SV=2;sp|Q99P72-3|RTN4_MOUSE Isoform 2 of Reticulon-4 OS=Mus musculus GN=Rtn4	4	50	50	40	15	8	8	10	11	12	9	9	10	16	14	40	23	8	19	12	15	9	16	7	35	9	7	27	9	8	15	8	8	10	11	12	9	9	10	16	14	40
Q8BH64;D3Z7U7	Q8BH64	54;7	54;7	50;7	EH domain-containing protein 2	Ehd2	sp|Q8BH64|EHD2_MOUSE EH domain-containing protein 2 OS=Mus musculus GN=Ehd2 PE=1 SV=1	2	54	54	50	28	38	39	41	39	40	43	35	13	16	38	23	24	28	36	20	32	11	29	9	26	10	9	28	10	46	28	38	39	41	39	40	43	35	13	16	38	23
Q60675;A0A087WRP2	Q60675	121;45	121;45	121;45	Laminin subunit alpha-2	Lama2	sp|Q60675|LAMA2_MOUSE Laminin subunit alpha-2 OS=Mus musculus GN=Lama2 PE=1 SV=2	2	121	121	121	21	97	86	95	99	91	100	88	56	40	23	32	32	38	29	39	31	34	23	5	20	15	11	30	18	110	21	97	86	95	99	91	100	88	56	40	23	32
Q3V1D3;A0A0G2JFD4;H3BIY4	Q3V1D3;A0A0G2JFD4	54;45;15	54;45;15	43;35;14	AMP deaminase 1	Ampd1	sp|Q3V1D3|AMPD1_MOUSE AMP deaminase 1 OS=Mus musculus GN=Ampd1 PE=1 SV=2;tr|A0A0G2JFD4|A0A0G2JFD4_MOUSE AMP deaminase 1 OS=Mus musculus GN=Ampd1 PE=1 SV=1	3	54	54	43	31	0	0	0	0	0	0	0	40	27	45	6	23	50	33	48	41	49	43	40	17	49	44	21	48	0	31	0	0	0	0	0	0	0	40	27	45	6
Q3UAD6;P08113;F7C312	Q3UAD6;P08113;F7C312	59;59;37	56;56;37	56;56;37	Endoplasmin	Hsp90b1	tr|Q3UAD6|Q3UAD6_MOUSE Endoplasmin OS=Mus musculus GN=Hsp90b1 PE=1 SV=1;sp|P08113|ENPL_MOUSE Endoplasmin OS=Mus musculus GN=Hsp90b1 PE=1 SV=2;tr|F7C312|F7C312_MOUSE Endoplasmin (Fragment) OS=Mus musculus GN=Hsp90b1 PE=1 SV=1	3	59	56	56	45	25	23	31	31	32	28	29	39	30	44	39	31	39	49	40	40	37	38	32	34	35	33	34	38	28	42	23	22	29	30	30	26	28	36	27	41	36
P27773;F6Q404	P27773	51;6	51;6	51;6	Protein disulfide-isomerase A3	Pdia3	sp|P27773|PDIA3_MOUSE Protein disulfide-isomerase A3 OS=Mus musculus GN=Pdia3 PE=1 SV=2	2	51	51	51	36	24	21	29	23	26	21	24	33	26	39	29	32	34	41	33	35	31	36	26	31	31	27	31	30	28	36	24	21	29	23	26	21	24	33	26	39	29
Q70KF4;E9QLJ0	Q70KF4;E9QLJ0	156;141	156;141	156;141	Cardiomyopathy-associated protein 5	Cmya5	sp|Q70KF4|CMYA5_MOUSE Cardiomyopathy-associated protein 5 OS=Mus musculus GN=Cmya5 PE=1 SV=2;tr|E9QLJ0|E9QLJ0_MOUSE Cardiomyopathy-associated protein 5 OS=Mus musculus GN=Cmya5 PE=1 SV=1	2	156	156	156	87	14	28	31	36	26	26	31	95	90	70	85	79	95	75	99	92	100	97	103	76	104	85	83	100	27	87	14	28	31	36	26	26	31	95	90	70	85
Q545A2;P51881	Q545A2;P51881	40;40	17;17	17;17	ADP/ATP translocase 2;ADP/ATP translocase 2, N-terminally processed	Slc25a5	tr|Q545A2|Q545A2_MOUSE ADP/ATP translocase 2 OS=Mus musculus GN=Slc25a5 PE=1 SV=1;sp|P51881|ADT2_MOUSE ADP/ATP translocase 2 OS=Mus musculus GN=Slc25a5 PE=1 SV=3	2	40	17	17	26	32	32	35	32	34	33	30	20	21	26	24	21	24	28	23	23	21	24	23	26	21	20	26	24	35	9	11	12	14	12	13	13	12	3	4	10	7
P11531;A2A9Z1;A2A9Z2;B1AV35;Q05AA6	P11531	185;21;21;1;1	185;21;21;1;1	182;19;19;0;0	Dystrophin	Dmd	sp|P11531|DMD_MOUSE Dystrophin OS=Mus musculus GN=Dmd PE=1 SV=3	5	185	185	182	100	106	103	100	114	104	119	106	42	54	99	56	63	92	87	109	117	112	110	91	41	95	75	34	83	136	100	106	103	100	114	104	119	106	42	54	99	56
Q9ERS2	Q9ERS2	15	15	15	NADH dehydrogenase [ubiquinone] 1 alpha subcomplex subunit 13	Ndufa13	sp|Q9ERS2|NDUAD_MOUSE NADH dehydrogenase [ubiquinone] 1 alpha subcomplex subunit 13 OS=Mus musculus GN=Ndufa13 PE=1 SV=3	1	15	15	15	7	12	12	11	12	11	11	13	5	7	7	8	6	6	8	7	8	7	6	7	9	8	5	10	7	11	7	12	12	11	12	11	11	13	5	7	7	8
Q9CPX4;P29391;P49945;H3BKD3	Q9CPX4;P29391;P49945	20;20;14;9	20;20;14;9	20;20;14;9	Ferritin;Ferritin light chain 1;Ferritin light chain 2	Ftl1;Ftl2	tr|Q9CPX4|Q9CPX4_MOUSE Ferritin OS=Mus musculus GN=Ftl1 PE=1 SV=1;sp|P29391|FRIL1_MOUSE Ferritin light chain 1 OS=Mus musculus GN=Ftl1 PE=1 SV=2;sp|P49945|FRIL2_MOUSE Ferritin light chain 2 OS=Mus musculus GN=Ftl2 PE=3 SV=2	4	20	20	20	14	14	12	14	14	14	13	13	14	12	16	13	11	15	17	10	13	11	14	12	12	14	13	13	12	15	14	14	12	14	14	14	13	13	14	12	16	13
Q91WS0	Q91WS0	13	13	13	CDGSH iron-sulfur domain-containing protein 1	Cisd1	sp|Q91WS0|CISD1_MOUSE CDGSH iron-sulfur domain-containing protein 1 OS=Mus musculus GN=Cisd1 PE=1 SV=1	1	13	13	13	5	8	9	10	7	7	6	9	5	5	7	6	6	5	7	5	6	5	5	4	5	5	4	5	5	8	5	8	9	10	7	7	6	9	5	5	7	6
Q5SVI8;Q9QVP4	Q5SVI8;Q9QVP4	15;15	15;15	15;15	Myosin regulatory light chain 2, atrial isoform	Myl7	tr|Q5SVI8|Q5SVI8_MOUSE Myosin regulatory light chain 2, atrial isoform OS=Mus musculus GN=Myl7 PE=1 SV=1;sp|Q9QVP4|MLRA_MOUSE Myosin regulatory light chain 2, atrial isoform OS=Mus musculus GN=Myl7 PE=1 SV=1	2	15	15	15	0	5	0	2	0	0	0	0	0	0	1	0	0	0	0	0	1	0	0	0	0	0	0	0	0	15	0	5	0	2	0	0	0	0	0	0	1	0
P40142;E0CY51	P40142	54;2	54;2	54;2	Transketolase	Tkt	sp|P40142|TKT_MOUSE Transketolase OS=Mus musculus GN=Tkt PE=1 SV=1	2	54	54	54	43	16	17	18	15	19	20	18	30	23	47	29	28	35	51	24	31	23	31	34	30	36	21	28	29	19	43	16	17	18	15	19	20	18	30	23	47	29
Q99N15;A2AFQ2;O08756	Q99N15;A2AFQ2;O08756	21;20;16	21;20;16	21;20;16	3-hydroxyacyl-CoA dehydrogenase type-2	Hsd17b10	tr|Q99N15|Q99N15_MOUSE 17beta-hydroxysteroid dehydrogenase type 10/short chain L-3-hydroxyacyl-CoA dehydrogenase OS=Mus musculus GN=Hsd17b10 PE=1 SV=1;tr|A2AFQ2|A2AFQ2_MOUSE 3-hydroxyacyl-CoA dehydrogenase type-2 OS=Mus musculus GN=Hsd17b10 PE=1 SV=1;sp|O0	3	21	21	21	13	17	16	15	17	17	15	17	9	11	15	13	14	12	16	10	14	12	15	10	13	10	9	13	11	15	13	17	16	15	17	17	15	17	9	11	15	13
Q6P5I3;P28474;A0A0G2JGS3;Q9D748;Q64437	Q6P5I3;P28474	26;26;2;2;2	26;26;2;2;2	26;26;2;2;2	S-(hydroxymethyl)glutathione dehydrogenase;Alcohol dehydrogenase class-3	Adh5	tr|Q6P5I3|Q6P5I3_MOUSE S-(hydroxymethyl)glutathione dehydrogenase OS=Mus musculus GN=Adh5 PE=1 SV=2;sp|P28474|ADHX_MOUSE Alcohol dehydrogenase class-3 OS=Mus musculus GN=Adh5 PE=1 SV=3	5	26	26	26	20	16	15	16	17	17	17	16	24	20	22	23	22	22	24	19	22	21	21	21	21	23	20	23	21	18	20	16	15	16	17	17	17	16	24	20	22	23
P01837;A0A075B5P2	P01837;A0A075B5P2	13;12	13;12	13;12	Ig kappa chain C region	Igkc	sp|P01837|IGKC_MOUSE Ig kappa chain C region OS=Mus musculus PE=1 SV=1;tr|A0A075B5P2|A0A075B5P2_MOUSE Protein Igkc (Fragment) OS=Mus musculus GN=Igkc PE=1 SV=1	2	13	13	13	9	7	9	8	7	9	8	8	10	9	9	11	9	12	9	9	11	8	9	10	11	10	10	10	10	9	9	7	9	8	7	9	8	8	10	9	9	11
P26883;F6X9I3;A9E3L2;Q9Z2I2	P26883;F6X9I3	14;8;1;1	14;8;1;1	14;8;1;1	Peptidyl-prolyl cis-trans isomerase FKBP1A;Peptidyl-prolyl cis-trans isomerase	Fkbp1a	sp|P26883|FKB1A_MOUSE Peptidyl-prolyl cis-trans isomerase FKBP1A OS=Mus musculus GN=Fkbp1a PE=1 SV=2;tr|F6X9I3|F6X9I3_MOUSE Peptidyl-prolyl cis-trans isomerase (Fragment) OS=Mus musculus GN=Fkbp1a PE=1 SV=1	4	14	14	14	11	8	7	7	6	8	8	8	12	10	9	11	10	12	10	10	12	9	11	11	8	12	10	11	11	8	11	8	7	7	6	8	8	8	12	10	9	11
Q3UAI3;Q08857;A0A0G2JFB7	Q3UAI3;Q08857	17;17;6	17;17;6	17;17;6	Platelet glycoprotein 4	Cd36	tr|Q3UAI3|Q3UAI3_MOUSE CD36 antigen, isoform CRA_a OS=Mus musculus GN=Cd36 PE=1 SV=1;sp|Q08857|CD36_MOUSE Platelet glycoprotein 4 OS=Mus musculus GN=Cd36 PE=1 SV=2	3	17	17	17	12	16	16	14	16	15	16	15	5	3	12	13	8	11	10	6	12	7	10	9	12	6	7	10	7	17	12	16	16	14	16	15	16	15	5	3	12	13
Q3TZ89;Q3TZ89-2	Q3TZ89;Q3TZ89-2	12;11	12;11	11;11	Protein transport protein Sec31B	Sec31b	sp|Q3TZ89|SC31B_MOUSE Protein transport protein Sec31B OS=Mus musculus GN=Sec31b PE=1 SV=2;sp|Q3TZ89-2|SC31B_MOUSE Isoform 2 of Protein transport protein Sec31B OS=Mus musculus GN=Sec31b	2	12	12	11	7	1	2	1	2	2	1	1	5	5	6	5	5	5	5	5	5	7	10	7	7	6	5	6	6	1	7	1	2	1	2	2	1	1	5	5	6	5
Q8CGK3	Q8CGK3	58	58	57	Lon protease homolog, mitochondrial	Lonp1	sp|Q8CGK3|LONM_MOUSE Lon protease homolog, mitochondrial OS=Mus musculus GN=Lonp1 PE=1 SV=2	1	58	58	57	26	44	41	45	43	43	40	44	29	32	26	33	27	19	32	33	32	31	31	27	36	27	22	36	32	43	26	44	41	45	43	43	40	44	29	32	26	33
P01863;P01865;P84751;A0A0A6YY53;F6TQW2;P01864	P01863;P01865	13;13;2;1;1;1	13;13;2;1;1;1	12;12;2;0;0;0	Ig gamma-2A chain C region, A allele;Ig gamma-2A chain C region, membrane-bound form	Ighg;Igh-1a	sp|P01863|GCAA_MOUSE Ig gamma-2A chain C region, A allele OS=Mus musculus GN=Ighg PE=1 SV=1;sp|P01865|GCAM_MOUSE Ig gamma-2A chain C region, membrane-bound form OS=Mus musculus GN=Igh-1a PE=1 SV=3	6	13	13	12	10	7	7	9	9	8	8	9	9	9	10	9	9	9	12	9	9	8	8	9	9	8	9	10	9	9	10	7	7	9	9	8	8	9	9	9	10	9
Q8BKZ9;A2AWH7;A2AWH8	Q8BKZ9	24;9;7	24;9;7	24;9;7	Pyruvate dehydrogenase protein X component, mitochondrial	Pdhx	sp|Q8BKZ9|ODPX_MOUSE Pyruvate dehydrogenase protein X component, mitochondrial OS=Mus musculus GN=Pdhx PE=1 SV=1	3	24	24	24	12	12	13	16	15	16	14	15	13	15	11	12	15	11	15	14	14	13	13	11	16	11	10	16	12	14	12	12	13	16	15	16	14	15	13	15	11	12
P63242;A0A0A0MQM0;Q8BGY2;J3QPS8	P63242;A0A0A0MQM0;Q8BGY2	19;17;10;7	19;17;10;7	19;17;10;7	Eukaryotic translation initiation factor 5A-1;Eukaryotic translation initiation factor 5A;Eukaryotic translation initiation factor 5A-2	Eif5a;Eif5a2	sp|P63242|IF5A1_MOUSE Eukaryotic translation initiation factor 5A-1 OS=Mus musculus GN=Eif5a PE=1 SV=2;tr|A0A0A0MQM0|A0A0A0MQM0_MOUSE Eukaryotic translation initiation factor 5A (Fragment) OS=Mus musculus GN=Eif5a PE=1 SV=1;sp|Q8BGY2|IF5A2_MOUSE Eukaryotic	4	19	19	19	14	9	10	11	10	10	9	10	14	14	14	14	16	13	14	14	15	14	13	12	15	13	13	15	14	11	14	9	10	11	10	10	9	10	14	14	14	14
Q545U6;P48772	Q545U6;P48772	2;2	2;2	2;2	Cytochrome c oxidase subunit 8B, mitochondrial	Cox8b	tr|Q545U6|Q545U6_MOUSE Cytochrome c oxidase subunit 8B, mitochondrial OS=Mus musculus GN=Cox8b PE=1 SV=1;sp|P48772|COX8B_MOUSE Cytochrome c oxidase subunit 8B, mitochondrial OS=Mus musculus GN=Cox8b PE=3 SV=1	2	2	2	2	2	2	2	2	2	2	2	2	2	2	2	1	2	1	1	2	2	0	2	1	2	2	0	2	2	2	2	2	2	2	2	2	2	2	2	2	2	1
P10630;P10630-2;Q8BTU6;E9Q561;D6RJ60;D6RJ11	P10630;P10630-2;Q8BTU6;E9Q561	40;39;36;32;5;4	40;39;36;32;5;4	22;21;18;18;3;2	Eukaryotic initiation factor 4A-II;Eukaryotic initiation factor 4A-II, N-terminally processed	Eif4a2	sp|P10630|IF4A2_MOUSE Eukaryotic initiation factor 4A-II OS=Mus musculus GN=Eif4a2 PE=1 SV=2;sp|P10630-2|IF4A2_MOUSE Isoform 2 of Eukaryotic initiation factor 4A-II OS=Mus musculus GN=Eif4a2;tr|Q8BTU6|Q8BTU6_MOUSE Eukaryotic initiation factor 4A-II OS=Mus	6	40	40	22	27	19	20	22	21	20	20	19	30	26	24	22	26	28	26	27	29	29	27	27	22	28	25	21	29	20	27	19	20	22	21	20	20	19	30	26	24	22
P00920;A0A0A6YX78	P00920;A0A0A6YX78	20;12	20;12	20;12	Carbonic anhydrase 2	Ca2;Car2	sp|P00920|CAH2_MOUSE Carbonic anhydrase 2 OS=Mus musculus GN=Ca2 PE=1 SV=4;tr|A0A0A6YX78|A0A0A6YX78_MOUSE Carbonic anhydrase 2 (Fragment) OS=Mus musculus GN=Car2 PE=1 SV=1	2	20	20	20	13	15	15	16	16	16	15	16	12	15	14	14	16	14	17	14	15	14	15	13	16	13	12	16	14	16	13	15	15	16	16	16	15	16	12	15	14	14
P56375	P56375	17	17	17	Acylphosphatase-2	Acyp2	sp|P56375|ACYP2_MOUSE Acylphosphatase-2 OS=Mus musculus GN=Acyp2 PE=1 SV=2	1	17	17	17	14	9	8	8	8	9	8	9	16	13	13	10	12	13	14	14	14	13	11	13	11	14	14	13	15	9	14	9	8	8	8	9	8	9	16	13	13	10
Q9D023;A0A0A6YY89;E9PY67;Q3V1C1;G5E869	Q9D023	11;3;1;1;1	11;3;1;1;1	11;3;1;1;1	Mitochondrial pyruvate carrier 2	Mpc2	sp|Q9D023|MPC2_MOUSE Mitochondrial pyruvate carrier 2 OS=Mus musculus GN=Mpc2 PE=1 SV=1	5	11	11	11	8	10	10	10	10	10	10	10	6	9	10	10	6	8	7	9	8	9	8	8	10	7	7	11	6	10	8	10	10	10	10	10	10	10	6	9	10	10
Q3UX28;P63030;D3Z786;D3YWY6;D3Z5S0;E9Q0V4	Q3UX28;P63030;D3Z786	13;13;10;6;6;6	13;13;10;6;6;6	13;13;10;6;6;6	Mitochondrial pyruvate carrier 1	Mpc1	tr|Q3UX28|Q3UX28_MOUSE Brain protein 44-like OS=Mus musculus GN=Mpc1 PE=1 SV=1;sp|P63030|MPC1_MOUSE Mitochondrial pyruvate carrier 1 OS=Mus musculus GN=Mpc1 PE=1 SV=1;tr|D3Z786|D3Z786_MOUSE Mitochondrial pyruvate carrier 1 (Fragment) OS=Mus musculus GN=Mpc	6	13	13	13	9	10	11	12	11	11	12	11	7	10	10	11	9	7	7	8	9	9	10	7	11	7	9	11	9	11	9	10	11	12	11	11	12	11	7	10	10	11
Q5NCJ9;Q8R1I1	Q5NCJ9;Q8R1I1	8;8	8;8	8;8	Cytochrome b-c1 complex subunit 9	Uqcr10	tr|Q5NCJ9|Q5NCJ9_MOUSE Cytochrome b-c1 complex subunit 9 OS=Mus musculus GN=Uqcr10 PE=1 SV=1;sp|Q8R1I1|QCR9_MOUSE Cytochrome b-c1 complex subunit 9 OS=Mus musculus GN=Uqcr10 PE=1 SV=1	2	8	8	8	3	6	6	8	6	6	8	6	2	4	4	4	4	3	3	4	3	4	4	2	4	3	3	4	4	7	3	6	6	8	6	6	8	6	2	4	4	4
G5E895;D3Z494;S4R2G9	G5E895;D3Z494	23;20;10	23;20;10	14;11;6		Akr1b10	tr|G5E895|G5E895_MOUSE MCG142264, isoform CRA_b OS=Mus musculus GN=Akr1b10 PE=1 SV=1;tr|D3Z494|D3Z494_MOUSE MCG142264, isoform CRA_a OS=Mus musculus GN=Akr1b10 PE=1 SV=1	3	23	23	14	15	15	14	17	15	15	16	16	16	19	14	16	14	15	15	15	16	18	16	16	17	17	16	16	18	16	15	15	14	17	15	15	16	16	16	19	14	16
O88492;O88492-2	O88492;O88492-2	57;52	57;52	57;52	Perilipin-4	Plin4	sp|O88492|PLIN4_MOUSE Perilipin-4 OS=Mus musculus GN=Plin4 PE=1 SV=2;sp|O88492-2|PLIN4_MOUSE Isoform 2 of Perilipin-4 OS=Mus musculus GN=Plin4	2	57	57	57	38	16	20	20	25	18	20	16	40	36	35	40	39	32	43	35	38	36	35	36	43	34	32	41	39	20	38	16	20	20	25	18	20	16	40	36	35	40
Q7TSH2;F7DF70;E0CXM1;E0CZ55	Q7TSH2	73;19;12;12	73;19;12;12	61;19;0;0	Phosphorylase b kinase regulatory subunit beta	Phkb	sp|Q7TSH2|KPBB_MOUSE Phosphorylase b kinase regulatory subunit beta OS=Mus musculus GN=Phkb PE=1 SV=1	4	73	73	61	47	1	2	1	2	2	2	1	67	46	45	5	34	51	46	56	53	58	50	52	32	57	54	29	59	3	47	1	2	1	2	2	2	1	67	46	45	5
H3BKH6;Q9R0P3;H3BLJ9;H3BJL6;H3BJP2;H3BK43;H3BJC6;H3BL99	H3BKH6;Q9R0P3;H3BLJ9;H3BJL6;H3BJP2;H3BK43	18;18;17;17;16;16;8;3	18;18;17;17;16;16;8;3	18;18;17;17;16;16;8;3	S-formylglutathione hydrolase	Esd	tr|H3BKH6|H3BKH6_MOUSE S-formylglutathione hydrolase OS=Mus musculus GN=Esd PE=1 SV=1;sp|Q9R0P3|ESTD_MOUSE S-formylglutathione hydrolase OS=Mus musculus GN=Esd PE=1 SV=1;tr|H3BLJ9|H3BLJ9_MOUSE S-formylglutathione hydrolase OS=Mus musculus GN=Esd PE=1 SV=1;	8	18	18	18	16	11	8	11	13	11	11	10	16	12	15	16	15	14	16	14	16	16	16	15	15	14	13	15	13	12	16	11	8	11	13	11	11	10	16	12	15	16
J3QQ16;A0A087WS16;E9PWQ3;D3YWD1	J3QQ16;A0A087WS16;E9PWQ3;D3YWD1	99;99;98;64	99;99;98;64	99;99;98;64		Col6a3	tr|J3QQ16|J3QQ16_MOUSE Protein Col6a3 OS=Mus musculus GN=Col6a3 PE=1 SV=1;tr|A0A087WS16|A0A087WS16_MOUSE Protein Col6a3 OS=Mus musculus GN=Col6a3 PE=1 SV=1;tr|E9PWQ3|E9PWQ3_MOUSE Protein Col6a3 OS=Mus musculus GN=Col6a3 PE=1 SV=2;tr|D3YWD1|D3YWD1_MOUSE Pro	4	99	99	99	17	65	63	82	64	67	84	68	26	30	36	32	40	33	32	43	29	35	32	11	36	23	17	35	16	80	17	65	63	82	64	67	84	68	26	30	36	32
Q8VCT4	Q8VCT4	35	35	31	Carboxylesterase 1D	Ces1d	sp|Q8VCT4|CES1D_MOUSE Carboxylesterase 1D OS=Mus musculus GN=Ces1d PE=1 SV=1	1	35	35	31	27	18	15	14	18	15	17	16	28	11	32	19	14	28	31	25	28	22	30	23	20	28	21	12	23	22	27	18	15	14	18	15	17	16	28	11	32	19
Q99L13	Q99L13	23	23	23	3-hydroxyisobutyrate dehydrogenase, mitochondrial	Hibadh	sp|Q99L13|3HIDH_MOUSE 3-hydroxyisobutyrate dehydrogenase, mitochondrial OS=Mus musculus GN=Hibadh PE=1 SV=1	1	23	23	23	18	15	14	14	15	16	14	15	16	17	18	19	19	11	21	13	19	18	18	11	18	15	12	18	16	14	18	15	14	14	15	16	14	15	16	17	18	19
F7D432;E9PWE0;E0CYV0;P23506;P23506-2;F6V9F1;F6TXE3;E0CYF2	F7D432;E9PWE0;E0CYV0;P23506;P23506-2;F6V9F1	20;20;20;20;20;11;6;1	20;20;20;20;20;11;6;1	20;20;20;20;20;11;6;1	Protein-L-isoaspartate O-methyltransferase;Protein-L-isoaspartate(D-aspartate) O-methyltransferase	Pcmt1	tr|F7D432|F7D432_MOUSE Protein-L-isoaspartate O-methyltransferase (Fragment) OS=Mus musculus GN=Pcmt1 PE=1 SV=1;tr|E9PWE0|E9PWE0_MOUSE Protein-L-isoaspartate O-methyltransferase OS=Mus musculus GN=Pcmt1 PE=1 SV=1;tr|E0CYV0|E0CYV0_MOUSE Protein-L-isoasparta	8	20	20	20	15	13	13	14	13	13	13	13	18	16	14	14	14	15	16	16	16	14	14	14	14	15	15	15	16	13	15	13	13	14	13	13	13	13	18	16	14	14
Q8R2Q4-2;Q8R2Q4;E9Q7N5;Q8R2Q4-3;Q8C1C2;E0CY79;E0CXH2	Q8R2Q4-2;Q8R2Q4;E9Q7N5;Q8R2Q4-3;Q8C1C2	28;28;27;27;20;11;4	28;28;27;27;20;11;4	28;28;27;27;20;11;4	Ribosome-releasing factor 2, mitochondrial	Gfm2	sp|Q8R2Q4-2|RRF2M_MOUSE Isoform 2 of Ribosome-releasing factor 2, mitochondrial OS=Mus musculus GN=Gfm2;sp|Q8R2Q4|RRF2M_MOUSE Ribosome-releasing factor 2, mitochondrial OS=Mus musculus GN=Gfm2 PE=1 SV=2;tr|E9Q7N5|E9Q7N5_MOUSE Ribosome-releasing factor 2, m	7	28	28	28	16	7	7	13	12	11	9	10	12	14	11	11	12	10	13	14	15	16	19	11	15	8	9	19	8	5	16	7	7	13	12	11	9	10	12	14	11	11
A2AP31;Q3UIU2;A2AP32	A2AP31;Q3UIU2;A2AP32	19;19;15	19;19;15	19;19;15	NADH dehydrogenase [ubiquinone] 1 beta subcomplex subunit 6	Ndufb6	tr|A2AP31|A2AP31_MOUSE MCG9810 OS=Mus musculus GN=Ndufb6 PE=1 SV=1;sp|Q3UIU2|NDUB6_MOUSE NADH dehydrogenase [ubiquinone] 1 beta subcomplex subunit 6 OS=Mus musculus GN=Ndufb6 PE=1 SV=3;tr|A2AP32|A2AP32_MOUSE NADH dehydrogenase [ubiquinone] 1 beta subcomple	3	19	19	19	4	17	16	17	18	17	14	17	3	3	3	6	3	4	3	4	5	4	3	4	7	5	5	10	5	16	4	17	16	17	18	17	14	17	3	3	3	6
Q99MN9;E9Q1J7;D3YZC1;A0A087WQV1	Q99MN9;E9Q1J7	38;36;12;7	38;36;12;7	38;36;12;7	Propionyl-CoA carboxylase beta chain, mitochondrial	Pccb	sp|Q99MN9|PCCB_MOUSE Propionyl-CoA carboxylase beta chain, mitochondrial OS=Mus musculus GN=Pccb PE=1 SV=2;tr|E9Q1J7|E9Q1J7_MOUSE Propionyl-CoA carboxylase beta chain, mitochondrial OS=Mus musculus GN=Pccb PE=1 SV=1	4	38	38	38	26	30	30	33	32	32	31	32	26	24	31	25	26	25	29	27	27	30	24	22	24	22	18	27	21	31	26	30	30	33	32	32	31	32	26	24	31	25
Q3UEK9;P29699;CON__P12763	Q3UEK9;P29699	13;13;1	13;13;1	13;13;1	Alpha-2-HS-glycoprotein	Ahsg	tr|Q3UEK9|Q3UEK9_MOUSE Alpha-2-HS-glycoprotein OS=Mus musculus GN=Ahsg PE=1 SV=1;sp|P29699|FETUA_MOUSE Alpha-2-HS-glycoprotein OS=Mus musculus GN=Ahsg PE=1 SV=1	3	13	13	13	11	6	7	6	6	6	7	7	11	13	10	11	10	8	12	8	10	9	10	8	10	9	11	11	9	6	11	6	7	6	6	6	7	7	11	13	10	11
O88569;O88569-3;O88569-2	O88569;O88569-3;O88569-2	37;36;36	37;36;36	36;35;35	Heterogeneous nuclear ribonucleoproteins A2/B1	Hnrnpa2b1	sp|O88569|ROA2_MOUSE Heterogeneous nuclear ribonucleoproteins A2/B1 OS=Mus musculus GN=Hnrnpa2b1 PE=1 SV=2;sp|O88569-3|ROA2_MOUSE Isoform 3 of Heterogeneous nuclear ribonucleoproteins A2/B1 OS=Mus musculus GN=Hnrnpa2b1;sp|O88569-2|ROA2_MOUSE Isoform 2 of H	3	37	37	36	22	23	24	25	25	22	24	23	22	22	26	24	20	23	21	21	24	22	21	17	24	20	17	23	20	26	22	23	24	25	25	22	24	23	22	22	26	24
O88990	O88990	92	65	63	Alpha-actinin-3	Actn3	sp|O88990|ACTN3_MOUSE Alpha-actinin-3 OS=Mus musculus GN=Actn3 PE=2 SV=1	1	92	65	63	60	23	21	24	21	25	24	21	60	42	67	13	41	62	66	63	64	63	59	61	13	71	68	14	61	23	48	2	1	1	1	3	3	2	49	32	54	2
Q9DC70	Q9DC70	18	18	18	NADH dehydrogenase [ubiquinone] iron-sulfur protein 7, mitochondrial	Ndufs7	sp|Q9DC70|NDUS7_MOUSE NADH dehydrogenase [ubiquinone] iron-sulfur protein 7, mitochondrial OS=Mus musculus GN=Ndufs7 PE=1 SV=1	1	18	18	18	8	14	13	17	13	16	15	13	5	7	7	10	5	5	6	7	8	7	7	9	11	6	6	11	7	15	8	14	13	17	13	16	15	13	5	7	7	10
P34914;P34914-2	P34914;P34914-2	39;31	39;31	39;31	Bifunctional epoxide hydrolase 2;Cytosolic epoxide hydrolase 2;Lipid-phosphate phosphatase	Ephx2	sp|P34914|HYES_MOUSE Bifunctional epoxide hydrolase 2 OS=Mus musculus GN=Ephx2 PE=1 SV=2;sp|P34914-2|HYES_MOUSE Isoform 2 of Bifunctional epoxide hydrolase 2 OS=Mus musculus GN=Ephx2	2	39	39	39	23	33	31	34	32	32	33	31	26	30	31	27	26	25	25	16	26	23	22	26	32	19	17	32	23	33	23	33	31	34	32	32	33	31	26	30	31	27
Q9DAK9	Q9DAK9	16	16	16	14 kDa phosphohistidine phosphatase	Phpt1	sp|Q9DAK9|PHP14_MOUSE 14 kDa phosphohistidine phosphatase OS=Mus musculus GN=Phpt1 PE=1 SV=1	1	16	16	16	8	7	6	6	7	7	7	7	9	9	8	11	13	8	13	7	8	8	8	8	11	8	8	11	8	7	8	7	6	6	7	7	7	7	9	9	8	11
P99028;Q9D2Q7	P99028	12;2	12;2	12;2	Cytochrome b-c1 complex subunit 6, mitochondrial	Uqcrh	sp|P99028|QCR6_MOUSE Cytochrome b-c1 complex subunit 6, mitochondrial OS=Mus musculus GN=Uqcrh PE=1 SV=2	2	12	12	12	7	6	6	10	6	9	8	8	4	4	5	4	4	5	8	6	4	5	5	5	5	5	5	5	4	5	7	6	6	10	6	9	8	8	4	4	5	4
Q9CPP6;D3YTQ8	Q9CPP6	13;4	13;4	13;4	NADH dehydrogenase [ubiquinone] 1 alpha subcomplex subunit 5	Ndufa5	sp|Q9CPP6|NDUA5_MOUSE NADH dehydrogenase [ubiquinone] 1 alpha subcomplex subunit 5 OS=Mus musculus GN=Ndufa5 PE=1 SV=3	2	13	13	13	7	10	10	12	11	11	11	10	2	6	6	10	3	3	6	3	7	4	2	5	11	3	2	11	4	10	7	10	10	12	11	11	11	10	2	6	6	10
Q9Z2I8;Q9Z2I8-2	Q9Z2I8;Q9Z2I8-2	30;28	30;28	30;28	Succinyl-CoA ligase [GDP-forming] subunit beta, mitochondrial	Suclg2	sp|Q9Z2I8|SUCB2_MOUSE Succinyl-CoA ligase [GDP-forming] subunit beta, mitochondrial OS=Mus musculus GN=Suclg2 PE=1 SV=3;sp|Q9Z2I8-2|SUCB2_MOUSE Isoform 2 of Succinyl-CoA ligase [GDP-forming] subunit beta, mitochondrial OS=Mus musculus GN=Suclg2	2	30	30	30	18	21	23	25	22	23	22	22	17	18	12	19	18	12	12	15	13	14	12	11	21	15	14	20	15	26	18	21	23	25	22	23	22	22	17	18	12	19
Q8K1M3;A0A0A6YX73;P12367;A0A0A6YY28	Q8K1M3;A0A0A6YX73;P12367	29;28;26;14	29;28;26;14	27;26;24;13	cAMP-dependent protein kinase type II-alpha regulatory subunit	Prkar2a	tr|Q8K1M3|Q8K1M3_MOUSE Protein kinase, cAMP dependent regulatory, type II alpha OS=Mus musculus GN=Prkar2a PE=1 SV=1;tr|A0A0A6YX73|A0A0A6YX73_MOUSE cAMP-dependent protein kinase type II-alpha regulatory subunit OS=Mus musculus GN=Prkar2a PE=1 SV=1;sp|P1236	4	29	29	27	22	9	10	12	11	11	10	11	23	23	23	23	21	21	21	23	25	21	22	22	22	21	22	21	21	12	22	9	10	12	11	11	10	11	23	23	23	23
Q922B1	Q922B1	23	23	23	O-acetyl-ADP-ribose deacetylase MACROD1	Macrod1	sp|Q922B1|MACD1_MOUSE O-acetyl-ADP-ribose deacetylase MACROD1 OS=Mus musculus GN=Macrod1 PE=1 SV=2	1	23	23	23	14	13	15	15	14	16	14	15	14	18	13	19	15	15	14	12	17	14	16	12	20	15	10	20	13	15	14	13	15	15	14	16	14	15	14	18	13	19
O08553;Q71H75;Q3TMU8;O35098	O08553	38;1;1;1	38;1;1;1	32;0;0;0	Dihydropyrimidinase-related protein 2	Dpysl2	sp|O08553|DPYL2_MOUSE Dihydropyrimidinase-related protein 2 OS=Mus musculus GN=Dpysl2 PE=1 SV=2	4	38	38	32	28	25	26	27	26	26	27	25	27	31	26	31	32	29	34	24	28	23	29	25	35	26	24	31	22	29	28	25	26	27	26	26	27	25	27	31	26	31
Q99LY9;B1ARW4	Q99LY9;B1ARW4	14;11	14;11	14;11	NADH dehydrogenase [ubiquinone] iron-sulfur protein 5;NADH dehydrogenase [ubiquinone] iron-sulfur protein 5, N-terminally processed	Ndufs5	sp|Q99LY9|NDUS5_MOUSE NADH dehydrogenase [ubiquinone] iron-sulfur protein 5 OS=Mus musculus GN=Ndufs5 PE=1 SV=3;tr|B1ARW4|B1ARW4_MOUSE NADH dehydrogenase [ubiquinone] iron-sulfur protein 5 (Fragment) OS=Mus musculus GN=Ndufs5 PE=1 SV=1	2	14	14	14	9	12	10	13	13	11	10	10	8	8	8	9	4	8	7	7	7	7	7	9	11	6	8	11	7	12	9	12	10	13	13	11	10	10	8	8	8	9
Q9Z1P6;G3UXZ4	Q9Z1P6	16;1	16;1	16;1	NADH dehydrogenase [ubiquinone] 1 alpha subcomplex subunit 7	Ndufa7	sp|Q9Z1P6|NDUA7_MOUSE NADH dehydrogenase [ubiquinone] 1 alpha subcomplex subunit 7 OS=Mus musculus GN=Ndufa7 PE=1 SV=3	2	16	16	16	7	14	16	14	11	14	14	14	6	9	8	10	9	8	7	7	8	7	8	6	11	8	5	11	8	14	7	14	16	14	11	14	14	14	6	9	8	10
P26039;A2AIM2;F6SX70;F6S1V7	P26039	128;15;5;4	128;15;5;4	108;13;5;4	Talin-1	Tln1	sp|P26039|TLN1_MOUSE Talin-1 OS=Mus musculus GN=Tln1 PE=1 SV=2	4	128	128	108	80	65	60	74	79	72	78	72	56	65	78	86	64	50	74	56	80	61	77	52	79	56	45	71	55	73	80	65	60	74	79	72	78	72	56	65	78	86
P62827;A6H622;Q61820	P62827	22;8;8	22;8;8	9;2;2	GTP-binding nuclear protein Ran	Ran	sp|P62827|RAN_MOUSE GTP-binding nuclear protein Ran OS=Mus musculus GN=Ran PE=1 SV=3	3	22	22	9	14	12	14	15	13	14	14	14	17	12	14	16	13	12	16	15	14	13	16	12	17	16	13	16	15	14	14	12	14	15	13	14	14	14	17	12	14	16
Q3UW66;Q99J99	Q3UW66;Q99J99	22;22	22;22	22;22	Sulfurtransferase;3-mercaptopyruvate sulfurtransferase	Mpst	tr|Q3UW66|Q3UW66_MOUSE Sulfurtransferase OS=Mus musculus GN=Mpst PE=1 SV=1;sp|Q99J99|THTM_MOUSE 3-mercaptopyruvate sulfurtransferase OS=Mus musculus GN=Mpst PE=1 SV=3	2	22	22	22	18	14	12	15	14	12	12	14	18	17	18	16	17	14	22	15	18	16	19	16	14	17	17	17	18	13	18	14	12	15	14	12	12	14	18	17	18	16
F8WIX8;Q149V4;B2RWH3;Q64523;Q6GSS7	F8WIX8;Q149V4;B2RWH3;Q64523;Q6GSS7	6;6;6;6;6	1;1;1;1;1	0;0;0;0;0	Histone H2A;Histone H2A type 2-C;Histone H2A type 2-A	Hist1h2al;Hist2h2ac;Hist2h2aa1	tr|F8WIX8|F8WIX8_MOUSE Histone H2A OS=Mus musculus GN=Hist1h2al PE=3 SV=1;tr|Q149V4|Q149V4_MOUSE Histone H2A OS=Mus musculus GN=Hist2h2ac PE=2 SV=1;tr|B2RWH3|B2RWH3_MOUSE Histone H2A OS=Mus musculus GN=Hist2h2aa1 PE=2 SV=1;sp|Q64523|H2A2C_MOUSE Histone H2A	5	6	1	0	4	6	5	5	5	5	5	5	5	5	5	5	5	5	5	3	5	5	5	4	5	5	5	5	5	5	1	1	1	1	1	1	1	1	1	1	1	1
Q8BIJ6;E9PWN2;E9PWN3	Q8BIJ6;E9PWN2	51;34;24	51;34;24	51;34;24	Isoleucine--tRNA ligase, mitochondrial	Iars2	sp|Q8BIJ6|SYIM_MOUSE Isoleucine--tRNA ligase, mitochondrial OS=Mus musculus GN=Iars2 PE=1 SV=1;tr|E9PWN2|E9PWN2_MOUSE Isoleucine--tRNA ligase, mitochondrial OS=Mus musculus GN=Iars2 PE=1 SV=1	3	51	51	51	28	34	36	40	40	42	38	39	26	22	32	34	31	24	33	25	29	23	29	20	36	20	17	38	22	36	28	34	36	40	40	42	38	39	26	22	32	34
Q7JCZ0;P03930	Q7JCZ0;P03930	5;5	5;5	5;5	ATP synthase protein 8	mt-Atp8;Mtatp8	tr|Q7JCZ0|Q7JCZ0_MOUSE ATP synthase protein 8 OS=Mus musculus GN=mt-Atp8 PE=1 SV=1;sp|P03930|ATP8_MOUSE ATP synthase protein 8 OS=Mus musculus GN=Mtatp8 PE=1 SV=1	2	5	5	5	4	5	4	3	3	4	4	3	3	5	4	5	3	1	3	4	5	4	5	1	4	1	1	5	1	5	4	5	4	3	3	4	4	3	3	5	4	5
Q8BGH2	Q8BGH2	26	26	26	Sorting and assembly machinery component 50 homolog	Samm50	sp|Q8BGH2|SAM50_MOUSE Sorting and assembly machinery component 50 homolog OS=Mus musculus GN=Samm50 PE=1 SV=1	1	26	26	26	10	20	20	24	24	24	23	21	0	3	2	11	1	1	3	6	7	6	3	6	12	5	4	11	4	23	10	20	20	24	24	24	23	21	0	3	2	11
Q9JHU4;F6ZX84	Q9JHU4	210;12	210;12	210;12	Cytoplasmic dynein 1 heavy chain 1	Dync1h1	sp|Q9JHU4|DYHC1_MOUSE Cytoplasmic dynein 1 heavy chain 1 OS=Mus musculus GN=Dync1h1 PE=1 SV=2	2	210	210	210	19	129	137	129	161	159	146	140	15	15	17	46	9	6	18	40	12	34	29	24	47	24	26	55	21	155	19	129	137	129	161	159	146	140	15	15	17	46
Q91XH5;G3UXX3;Q64105;G3UZ79	Q91XH5;G3UXX3;Q64105	17;16;16;8	17;16;16;8	17;16;16;8	Sepiapterin reductase	Spr	tr|Q91XH5|Q91XH5_MOUSE Sepiapterin reductase OS=Mus musculus GN=Spr PE=1 SV=1;tr|G3UXX3|G3UXX3_MOUSE Sepiapterin reductase OS=Mus musculus GN=Spr PE=1 SV=1;sp|Q64105|SPRE_MOUSE Sepiapterin reductase OS=Mus musculus GN=Spr PE=1 SV=1	4	17	17	17	15	13	12	13	13	14	14	13	16	14	14	15	14	14	15	15	15	15	14	14	16	15	14	16	15	13	15	13	12	13	13	14	14	13	16	14	14	15
Q4FJU3;Q9DCT8	Q4FJU3;Q9DCT8	17;17	17;17	10;10	Cysteine-rich protein 2	Crip2	tr|Q4FJU3|Q4FJU3_MOUSE Crip2 protein OS=Mus musculus GN=Crip2 PE=1 SV=1;sp|Q9DCT8|CRIP2_MOUSE Cysteine-rich protein 2 OS=Mus musculus GN=Crip2 PE=1 SV=1	2	17	17	10	3	15	15	11	13	14	16	15	0	1	3	4	4	1	4	1	3	2	3	0	3	0	0	3	2	13	3	15	15	11	13	14	16	15	0	1	3	4
Q6P6L5	Q6P6L5	87	85	4		Mybpc1	tr|Q6P6L5|Q6P6L5_MOUSE Protein Mybpc1 OS=Mus musculus GN=Mybpc1 PE=1 SV=1	1	87	85	4	43	0	0	0	0	0	0	0	34	51	44	66	64	12	51	30	48	26	44	8	63	11	13	61	13	0	42	0	0	0	0	0	0	0	32	49	43	65
P10639	P10639	16	16	16	Thioredoxin	Txn	sp|P10639|THIO_MOUSE Thioredoxin OS=Mus musculus GN=Txn PE=1 SV=3	1	16	16	16	9	7	6	7	8	8	7	8	9	11	10	12	11	8	13	9	11	9	11	9	12	10	10	10	10	7	9	7	6	7	8	8	7	8	9	11	10	12
Q3UBU9;Q62446	Q3UBU9;Q62446	28;28	28;28	28;28	Peptidyl-prolyl cis-trans isomerase;Peptidyl-prolyl cis-trans isomerase FKBP3	Fkbp3	tr|Q3UBU9|Q3UBU9_MOUSE Peptidyl-prolyl cis-trans isomerase OS=Mus musculus GN=Fkbp3 PE=1 SV=1;sp|Q62446|FKBP3_MOUSE Peptidyl-prolyl cis-trans isomerase FKBP3 OS=Mus musculus GN=Fkbp3 PE=1 SV=2	2	28	28	28	21	13	10	14	13	14	11	10	23	21	21	23	22	19	20	18	21	15	19	18	24	16	14	24	19	12	21	13	10	14	13	14	11	10	23	21	21	23
Q9JJL8	Q9JJL8	17	17	17	Serine--tRNA ligase, mitochondrial	Sars2	sp|Q9JJL8|SYSM_MOUSE Serine--tRNA ligase, mitochondrial OS=Mus musculus GN=Sars2 PE=1 SV=2	1	17	17	17	8	6	4	8	8	8	4	6	7	5	7	8	7	5	8	4	10	7	8	5	8	6	3	8	5	6	8	6	4	8	8	8	4	6	7	5	7	8
P49817;H3BKG0;H3BLK5;D3Z148	P49817;H3BKG0;H3BLK5;D3Z148	11;9;9;7	11;9;9;7	6;6;6;2	Caveolin-1;Caveolin	Cav1	sp|P49817|CAV1_MOUSE Caveolin-1 OS=Mus musculus GN=Cav1 PE=1 SV=1;tr|H3BKG0|H3BKG0_MOUSE Caveolin-1 OS=Mus musculus GN=Cav1 PE=1 SV=1;tr|H3BLK5|H3BLK5_MOUSE Caveolin, caveolae protein 1, isoform CRA_c OS=Mus musculus GN=Cav1 PE=1 SV=1;tr|D3Z148|D3Z148_MOUS	4	11	11	6	9	9	9	7	9	9	8	9	8	7	9	9	9	9	8	9	9	4	9	8	10	9	8	9	8	9	9	9	9	7	9	9	8	9	8	7	9	9
Q99KQ4	Q99KQ4	33	33	33	Nicotinamide phosphoribosyltransferase	Nampt	sp|Q99KQ4|NAMPT_MOUSE Nicotinamide phosphoribosyltransferase OS=Mus musculus GN=Nampt PE=1 SV=1	1	33	33	33	23	25	25	23	26	25	25	23	17	24	15	28	20	18	16	20	22	22	23	23	30	22	19	29	21	28	23	25	25	23	26	25	25	23	17	24	15	28
P17710-3;G3UVV4;P17710-4;P17710;P17710-2;D3YYR4;D3Z365;D3Z105;B4YB29	P17710-3;G3UVV4;P17710-4;P17710;P17710-2	57;55;55;55;52;10;10;3;1	53;51;51;51;48;9;9;3;1	49;47;47;47;44;9;9;3;1	Hexokinase-1;Hexokinase	Hk1	sp|P17710-3|HXK1_MOUSE Isoform HK1 of Hexokinase-1 OS=Mus musculus GN=Hk1;tr|G3UVV4|G3UVV4_MOUSE Hexokinase OS=Mus musculus GN=Hk1 PE=1 SV=1;sp|P17710-4|HXK1_MOUSE Isoform HK1-SC of Hexokinase-1 OS=Mus musculus GN=Hk1;sp|P17710|HXK1_MOUSE Hexokinase-1 OS=M	9	57	53	49	14	49	49	51	52	54	48	51	9	11	21	13	14	13	17	12	13	11	12	8	13	9	7	11	8	52	10	45	45	47	49	50	44	47	5	7	17	9
Q3TKV1;Q8VDM4;J3KMQ2;E9Q2S8	Q3TKV1;Q8VDM4	59;59;26;3	59;59;26;3	59;59;26;3	26S proteasome non-ATPase regulatory subunit 2	Psmd2	tr|Q3TKV1|Q3TKV1_MOUSE 26S proteasome non-ATPase regulatory subunit 2 OS=Mus musculus GN=Psmd2 PE=1 SV=1;sp|Q8VDM4|PSMD2_MOUSE 26S proteasome non-ATPase regulatory subunit 2 OS=Mus musculus GN=Psmd2 PE=1 SV=1	4	59	59	59	40	25	26	26	31	31	30	31	43	44	37	44	32	43	29	37	43	46	37	35	44	42	35	42	38	32	40	25	26	26	31	31	30	31	43	44	37	44
Q9CR61	Q9CR61	15	15	15	NADH dehydrogenase [ubiquinone] 1 beta subcomplex subunit 7	Ndufb7	sp|Q9CR61|NDUB7_MOUSE NADH dehydrogenase [ubiquinone] 1 beta subcomplex subunit 7 OS=Mus musculus GN=Ndufb7 PE=1 SV=3	1	15	15	15	3	13	14	15	15	14	13	15	0	4	2	6	0	2	3	1	5	1	1	5	6	1	1	10	1	13	3	13	14	15	15	14	13	15	0	4	2	6
P16332	P16332	40	40	40	Methylmalonyl-CoA mutase, mitochondrial	Mut	sp|P16332|MUTA_MOUSE Methylmalonyl-CoA mutase, mitochondrial OS=Mus musculus GN=Mut PE=1 SV=2	1	40	40	40	21	29	27	29	30	32	26	30	18	23	21	25	26	18	23	20	21	18	20	17	26	14	13	27	16	28	21	29	27	29	30	32	26	30	18	23	21	25
Q543C5;Q62000	Q543C5;Q62000	20;20	20;20	20;20	Mimecan	Ogn	tr|Q543C5|Q543C5_MOUSE Mimecan OS=Mus musculus GN=Ogn PE=1 SV=1;sp|Q62000|MIME_MOUSE Mimecan OS=Mus musculus GN=Ogn PE=1 SV=1	2	20	20	20	18	4	4	5	4	3	4	2	18	18	17	17	18	17	18	17	18	13	18	15	17	16	13	16	16	8	18	4	4	5	4	3	4	2	18	18	17	17
E9QPX3;Q9CXZ1	E9QPX3;Q9CXZ1	14;14	14;14	14;14	NADH dehydrogenase [ubiquinone] iron-sulfur protein 4, mitochondrial	Ndufs4	tr|E9QPX3|E9QPX3_MOUSE NADH dehydrogenase [ubiquinone] iron-sulfur protein 4, mitochondrial OS=Mus musculus GN=Ndufs4 PE=1 SV=1;sp|Q9CXZ1|NDUS4_MOUSE NADH dehydrogenase [ubiquinone] iron-sulfur protein 4, mitochondrial OS=Mus musculus GN=Ndufs4 PE=1 SV=3	2	14	14	14	5	12	11	14	9	10	12	10	1	9	4	9	4	3	5	4	5	4	3	3	11	3	3	10	3	11	5	12	11	14	9	10	12	10	1	9	4	9
Q93092	Q93092	26	26	26	Transaldolase	Taldo1	sp|Q93092|TALDO_MOUSE Transaldolase OS=Mus musculus GN=Taldo1 PE=1 SV=2	1	26	26	26	18	14	14	15	14	15	14	16	17	13	20	20	16	17	23	11	16	17	18	16	17	15	16	18	16	15	18	14	14	15	14	15	14	16	17	13	20	20
Q3V100;Q924M7;F6Q3K8	Q3V100;Q924M7	25;25;9	25;25;9	25;25;9	Mannose-6-phosphate isomerase	Mpi	tr|Q3V100|Q3V100_MOUSE Mannose-6-phosphate isomerase OS=Mus musculus GN=Mpi PE=1 SV=1;sp|Q924M7|MPI_MOUSE Mannose-6-phosphate isomerase OS=Mus musculus GN=Mpi PE=1 SV=1	3	25	25	25	19	12	12	14	12	15	13	14	21	19	16	20	20	19	18	17	18	18	18	19	20	19	19	19	20	13	19	12	12	14	12	15	13	14	21	19	16	20
E9PXU9;Q9ESD7-3;Q9ESD7-2;Q69ZN7-2	E9PXU9;Q9ESD7-3;Q9ESD7-2	98;96;96;2	98;96;96;2	3;3;3;0	Dysferlin	Dysf	tr|E9PXU9|E9PXU9_MOUSE Dysferlin OS=Mus musculus GN=Dysf PE=1 SV=1;sp|Q9ESD7-3|DYSF_MOUSE Isoform 3 of Dysferlin OS=Mus musculus GN=Dysf;sp|Q9ESD7-2|DYSF_MOUSE Isoform 2 of Dysferlin OS=Mus musculus GN=Dysf	4	98	98	3	65	28	36	41	39	39	36	26	72	44	74	67	29	61	63	73	70	66	64	50	63	64	56	63	66	42	65	28	36	41	39	39	36	26	72	44	74	67
P22599	P22599	26	11	9	Alpha-1-antitrypsin 1-2	Serpina1b	sp|P22599|A1AT2_MOUSE Alpha-1-antitrypsin 1-2 OS=Mus musculus GN=Serpina1b PE=1 SV=2	1	26	11	9	17	15	18	16	16	16	15	16	18	17	16	18	22	18	21	18	17	18	16	16	19	17	17	18	17	15	8	6	8	8	8	8	7	7	9	8	8	9
Q3TVW6;Q8VEE1	Q3TVW6;Q8VEE1	36;36	36;36	36;36	LIM and cysteine-rich domains protein 1	Lmcd1	tr|Q3TVW6|Q3TVW6_MOUSE LIM and cysteine-rich domains 1 OS=Mus musculus GN=Lmcd1 PE=1 SV=1;sp|Q8VEE1|LMCD1_MOUSE LIM and cysteine-rich domains protein 1 OS=Mus musculus GN=Lmcd1 PE=1 SV=1	2	36	36	36	23	3	2	5	3	4	3	3	16	27	17	34	26	11	21	13	21	14	20	15	32	15	8	33	15	4	23	3	2	5	3	4	3	3	16	27	17	34
Q8BMF3;E9PZP7	Q8BMF3;E9PZP7	35;19	35;19	34;19	NADP-dependent malic enzyme, mitochondrial;Malic enzyme	Me3	sp|Q8BMF3|MAON_MOUSE NADP-dependent malic enzyme, mitochondrial OS=Mus musculus GN=Me3 PE=1 SV=2;tr|E9PZP7|E9PZP7_MOUSE Malic enzyme OS=Mus musculus GN=Me3 PE=1 SV=1	2	35	35	34	23	22	23	23	24	25	24	23	23	24	24	18	21	19	21	21	26	23	21	21	24	23	17	22	17	23	23	22	23	23	24	25	24	23	23	24	24	18
Q2TPA8;B1AX78;B1AX77	Q2TPA8;B1AX78	38;30;11	38;30;11	38;30;11	Hydroxysteroid dehydrogenase-like protein 2	Hsdl2	sp|Q2TPA8|HSDL2_MOUSE Hydroxysteroid dehydrogenase-like protein 2 OS=Mus musculus GN=Hsdl2 PE=1 SV=1;tr|B1AX78|B1AX78_MOUSE Hydroxysteroid dehydrogenase-like protein 2 OS=Mus musculus GN=Hsdl2 PE=1 SV=1	3	38	38	38	11	33	32	33	33	34	34	32	3	11	14	14	13	7	11	7	12	11	15	9	17	3	2	20	5	33	11	33	32	33	33	34	34	32	3	11	14	14
Q9CRB9;Q9D9P1;D3Z0L4;S4R238;F6QFL0	Q9CRB9;Q9D9P1;D3Z0L4;S4R238	20;17;17;10;6	20;17;17;10;6	20;17;17;10;6	MICOS complex subunit Mic19	Chchd3	sp|Q9CRB9|MIC19_MOUSE MICOS complex subunit Mic19 OS=Mus musculus GN=Chchd3 PE=1 SV=1;tr|Q9D9P1|Q9D9P1_MOUSE MICOS complex subunit Mic19 OS=Mus musculus GN=Chchd3 PE=1 SV=1;tr|D3Z0L4|D3Z0L4_MOUSE MICOS complex subunit Mic19 (Fragment) OS=Mus musculus GN=Ch	5	20	20	20	8	14	12	15	11	14	12	10	2	5	5	7	2	3	6	5	8	6	3	6	10	6	4	10	6	14	8	14	12	15	11	14	12	10	2	5	5	7
Q9CQH3;D3Z568;D3YX99;F6Y6V5;D3Z6W9	Q9CQH3;D3Z568;D3YX99;F6Y6V5;D3Z6W9	10;8;7;5;5	10;8;7;5;5	10;8;7;5;5	NADH dehydrogenase [ubiquinone] 1 beta subcomplex subunit 5, mitochondrial	Ndufb5	sp|Q9CQH3|NDUB5_MOUSE NADH dehydrogenase [ubiquinone] 1 beta subcomplex subunit 5, mitochondrial OS=Mus musculus GN=Ndufb5 PE=1 SV=1;tr|D3Z568|D3Z568_MOUSE NADH dehydrogenase (Ubiquinone) 1 beta subcomplex, 5, isoform CRA_e OS=Mus musculus GN=Ndufb5 PE=1 S	5	10	10	10	6	9	9	8	8	8	9	8	5	5	5	7	3	6	5	5	6	3	5	5	9	6	5	9	6	9	6	9	9	8	8	8	9	8	5	5	5	7
Q3TF14;P50247;A2ALT5	Q3TF14;P50247	33;33;9	33;33;9	33;33;9	Adenosylhomocysteinase	Ahcy	tr|Q3TF14|Q3TF14_MOUSE Adenosylhomocysteinase OS=Mus musculus GN=Gm4737 PE=1 SV=1;sp|P50247|SAHH_MOUSE Adenosylhomocysteinase OS=Mus musculus GN=Ahcy PE=1 SV=3	3	33	33	33	21	18	16	18	17	16	18	15	26	25	23	25	25	27	26	23	23	21	24	23	26	26	21	26	21	20	21	18	16	18	17	16	18	15	26	25	23	25
P70402	P70402	38	37	37	Myosin-binding protein H	Mybph	sp|P70402|MYBPH_MOUSE Myosin-binding protein H OS=Mus musculus GN=Mybph PE=2 SV=2	1	38	37	37	33	0	0	0	0	0	0	0	27	2	30	12	10	28	27	25	27	24	24	32	5	31	32	0	33	0	32	0	0	0	0	0	0	0	26	2	30	12
Q9CQN1	Q9CQN1	43	43	43	Heat shock protein 75 kDa, mitochondrial	Trap1	sp|Q9CQN1|TRAP1_MOUSE Heat shock protein 75 kDa, mitochondrial OS=Mus musculus GN=Trap1 PE=1 SV=1	1	43	43	43	25	31	31	35	34	33	31	29	22	27	22	21	17	14	18	24	23	25	23	19	25	24	23	22	24	35	25	31	31	35	34	33	31	29	22	27	22	21
G3UXL2;Q9D7G0	G3UXL2;Q9D7G0	25;25	25;25	8;8	Ribose-phosphate pyrophosphokinase 1	Prps1l3;Prps1	tr|G3UXL2|G3UXL2_MOUSE Protein Prps1l3 OS=Mus musculus GN=Prps1l3 PE=3 SV=1;sp|Q9D7G0|PRPS1_MOUSE Ribose-phosphate pyrophosphokinase 1 OS=Mus musculus GN=Prps1 PE=1 SV=4	2	25	25	8	20	9	8	10	12	10	10	9	24	17	21	18	15	21	18	20	21	24	20	19	13	22	18	17	22	9	20	9	8	10	12	10	10	9	24	17	21	18
P24527	P24527	50	50	50	Leukotriene A-4 hydrolase	Lta4h	sp|P24527|LKHA4_MOUSE Leukotriene A-4 hydrolase OS=Mus musculus GN=Lta4h PE=1 SV=4	1	50	50	50	36	22	20	25	23	23	20	22	38	35	32	34	35	33	34	28	34	29	30	34	34	38	32	34	32	26	36	22	20	25	23	23	20	22	38	35	32	34
P02468	P02468	61	61	2	Laminin subunit gamma-1	Lamc1	sp|P02468|LAMC1_MOUSE Laminin subunit gamma-1 OS=Mus musculus GN=Lamc1 PE=1 SV=2	1	61	61	2	17	39	44	49	50	41	45	45	25	26	26	21	22	22	22	21	25	15	21	8	15	11	4	20	12	50	17	39	44	49	50	41	45	45	25	26	26	21
P10493	P10493	47	47	46	Nidogen-1	Nid1	sp|P10493|NID1_MOUSE Nidogen-1 OS=Mus musculus GN=Nid1 PE=1 SV=2	1	47	47	46	15	35	36	44	44	34	36	34	29	26	28	23	23	24	24	25	26	22	23	15	18	15	11	21	18	43	15	35	36	44	44	34	36	34	29	26	28	23
P56379	P56379	4	4	4	6.8 kDa mitochondrial proteolipid	Mp68	sp|P56379|68MP_MOUSE 6.8 kDa mitochondrial proteolipid OS=Mus musculus GN=Mp68 PE=1 SV=1	1	4	4	4	2	2	2	2	2	2	2	2	2	2	2	3	2	2	3	2	2	3	3	1	2	2	2	2	2	2	2	2	2	2	2	2	2	2	2	2	2	3
Q8BGK2;E9Q4C0;E9Q333	Q8BGK2;E9Q4C0	23;15;7	23;15;7	23;15;7	[Protein ADP-ribosylarginine] hydrolase-like protein 1	Adprhl1	sp|Q8BGK2|ARHL1_MOUSE [Protein ADP-ribosylarginine] hydrolase-like protein 1 OS=Mus musculus GN=Adprhl1 PE=1 SV=1;tr|E9Q4C0|E9Q4C0_MOUSE [Protein ADP-ribosylarginine] hydrolase-like protein 1 (Fragment) OS=Mus musculus GN=Adprhl1 PE=1 SV=1	3	23	23	23	6	17	19	22	21	23	22	22	4	13	3	18	15	5	3	2	8	3	8	3	21	6	5	22	3	16	6	17	19	22	21	23	22	22	4	13	3	18
P07934;D3Z472;D3Z1B5;D6RGU6;D6RG71;Q9DB30	P07934;D3Z472	30;15;5;2;2;2	30;15;5;2;2;2	30;15;5;2;2;2	Phosphorylase b kinase gamma catalytic chain, skeletal muscle/heart isoform	Phkg1	sp|P07934|PHKG1_MOUSE Phosphorylase b kinase gamma catalytic chain, skeletal muscle/heart isoform OS=Mus musculus GN=Phkg1 PE=1 SV=3;tr|D3Z472|D3Z472_MOUSE Phosphorylase b kinase gamma catalytic chain, skeletal muscle/heart isoform (Fragment) OS=Mus muscul	6	30	30	30	21	1	1	1	1	1	1	1	27	19	20	5	13	22	21	25	23	23	21	22	10	24	22	10	25	1	21	1	1	1	1	1	1	1	27	19	20	5
P24270;A2AL20;Q8BI29-2;Q8BI29	P24270	44;19;1;1	44;19;1;1	44;19;1;1	Catalase	Cat	sp|P24270|CATA_MOUSE Catalase OS=Mus musculus GN=Cat PE=1 SV=4	4	44	44	44	31	22	20	23	23	24	23	22	26	26	36	38	33	27	33	21	26	13	31	23	36	20	10	38	19	21	31	22	20	23	23	24	23	22	26	26	36	38
Q78IK2	Q78IK2	5	5	5	Up-regulated during skeletal muscle growth protein 5	Usmg5	sp|Q78IK2|USMG5_MOUSE Up-regulated during skeletal muscle growth protein 5 OS=Mus musculus GN=Usmg5 PE=1 SV=1	1	5	5	5	3	4	4	4	4	4	4	4	3	5	3	4	5	3	4	3	4	4	4	4	5	3	4	4	4	4	3	4	4	4	4	4	4	4	3	5	3	4
P17563;Q63836;G3UYY2;D6RHN2;G3UWK0;G3UZT2	P17563;Q63836;G3UYY2	39;31;23;11;9;6	39;31;23;11;9;6	39;31;23;11;9;6	Selenium-binding protein 1;Selenium-binding protein 2	Selenbp1;Selenbp2	sp|P17563|SBP1_MOUSE Selenium-binding protein 1 OS=Mus musculus GN=Selenbp1 PE=1 SV=2;sp|Q63836|SBP2_MOUSE Selenium-binding protein 2 OS=Mus musculus GN=Selenbp2 PE=1 SV=2;tr|G3UYY2|G3UYY2_MOUSE Selenium-binding protein 2 OS=Mus musculus GN=Selenbp2 PE=1 S	6	39	39	39	16	31	28	22	31	30	31	30	10	16	14	22	20	12	16	8	17	9	14	11	22	9	6	23	10	35	16	31	28	22	31	30	31	30	10	16	14	22
Q545P0;P14094;A0A0A6YX05	Q545P0;P14094	27;27;11	27;27;11	27;27;11	Sodium/potassium-transporting ATPase subunit beta-1	Atp1b1	tr|Q545P0|Q545P0_MOUSE Sodium/potassium-transporting ATPase subunit beta OS=Mus musculus GN=Atp1b1 PE=1 SV=1;sp|P14094|AT1B1_MOUSE Sodium/potassium-transporting ATPase subunit beta-1 OS=Mus musculus GN=Atp1b1 PE=1 SV=1	3	27	27	27	11	19	17	20	19	22	19	19	8	17	13	20	17	5	10	10	11	12	11	8	20	8	3	21	9	16	11	19	17	20	19	22	19	19	8	17	13	20
D3Z7X0;D3Z2B3;F6RGT6	D3Z7X0;D3Z2B3	32;18;3	32;18;3	12;4;2		Acad12	tr|D3Z7X0|D3Z7X0_MOUSE MCG142036 OS=Mus musculus GN=Acad12 PE=1 SV=1;tr|D3Z2B3|D3Z2B3_MOUSE Protein Acad12 OS=Mus musculus GN=Acad12 PE=1 SV=1	3	32	32	12	13	22	25	26	23	24	25	25	5	14	17	19	19	4	13	10	13	10	15	3	20	5	3	20	5	25	13	22	25	26	23	24	25	25	5	14	17	19
P58281-2;P58281;H7BX01;E0CXD1;F6U775	P58281-2;P58281;H7BX01	68;65;64;33;16	68;65;64;33;16	67;64;63;32;16	Dynamin-like 120 kDa protein, mitochondrial;Dynamin-like 120 kDa protein, form S1	Opa1	sp|P58281-2|OPA1_MOUSE Isoform 2 of Dynamin-like 120 kDa protein, mitochondrial OS=Mus musculus GN=Opa1;sp|P58281|OPA1_MOUSE Dynamin-like 120 kDa protein, mitochondrial OS=Mus musculus GN=Opa1 PE=1 SV=1;tr|H7BX01|H7BX01_MOUSE Dynamin-like 120 kDa protein,	5	68	68	67	3	56	55	64	58	61	56	60	3	4	12	4	2	6	11	11	13	10	7	5	11	2	2	11	2	58	3	56	55	64	58	61	56	60	3	4	12	4
O08532;O08532-2;E9Q1X8;O08532-5;O08532-3;O08532-4;Q8C6Y3	O08532;O08532-2;E9Q1X8;O08532-5;O08532-3;O08532-4	53;50;49;49;48;47;5	53;50;49;49;48;47;5	52;49;48;48;47;46;5	Voltage-dependent calcium channel subunit alpha-2/delta-1;Voltage-dependent calcium channel subunit alpha-2-1;Voltage-dependent calcium channel subunit delta-1	Cacna2d1	sp|O08532|CA2D1_MOUSE Voltage-dependent calcium channel subunit alpha-2/delta-1 OS=Mus musculus GN=Cacna2d1 PE=1 SV=1;sp|O08532-2|CA2D1_MOUSE Isoform 2B of Voltage-dependent calcium channel subunit alpha-2/delta-1 OS=Mus musculus GN=Cacna2d1;tr|E9Q1X8|E9Q1	7	53	53	52	41	8	9	12	15	11	14	9	43	23	38	21	12	38	31	38	39	38	32	43	23	38	37	21	40	15	41	8	9	12	15	11	14	9	43	23	38	21
Q9JK42	Q9JK42	25	25	22	[Pyruvate dehydrogenase (acetyl-transferring)] kinase isozyme 2, mitochondrial	Pdk2	sp|Q9JK42|PDK2_MOUSE [Pyruvate dehydrogenase (acetyl-transferring)] kinase isozyme 2, mitochondrial OS=Mus musculus GN=Pdk2 PE=1 SV=2	1	25	25	22	17	19	20	21	19	20	17	18	16	20	18	18	18	15	16	16	20	16	16	15	19	11	12	19	13	19	17	19	20	21	19	20	17	18	16	20	18	18
Q91VM9;D3Z636;Q91VM9-2;G8JL76;D3Z096	Q91VM9;D3Z636;Q91VM9-2	33;30;19;15;12	33;30;19;15;12	33;30;19;15;12	Inorganic pyrophosphatase 2, mitochondrial	Ppa2	sp|Q91VM9|IPYR2_MOUSE Inorganic pyrophosphatase 2, mitochondrial OS=Mus musculus GN=Ppa2 PE=1 SV=1;tr|D3Z636|D3Z636_MOUSE Inorganic pyrophosphatase 2, mitochondrial OS=Mus musculus GN=Ppa2 PE=1 SV=1;sp|Q91VM9-2|IPYR2_MOUSE Isoform 2 of Inorganic pyrophosph	5	33	33	33	21	21	26	26	26	25	24	25	17	24	24	22	21	15	18	17	20	16	22	16	23	19	15	26	19	25	21	21	26	26	26	25	24	25	17	24	24	22
Q99MR9	Q99MR9	67	67	67	Protein phosphatase 1 regulatory subunit 3A	Ppp1r3a	sp|Q99MR9|PPR3A_MOUSE Protein phosphatase 1 regulatory subunit 3A OS=Mus musculus GN=Ppp1r3a PE=1 SV=2	1	67	67	67	52	13	14	12	16	19	16	14	49	40	36	23	28	51	45	50	54	49	48	53	33	54	47	26	53	19	52	13	14	12	16	19	16	14	49	40	36	23
Q8CGC7;A0A0A6YWA4;A0A0A6YWH3	Q8CGC7	87;2;1	87;2;1	86;2;1	Bifunctional glutamate/proline--tRNA ligase;Glutamate--tRNA ligase;Proline--tRNA ligase	Eprs	sp|Q8CGC7|SYEP_MOUSE Bifunctional glutamate/proline--tRNA ligase OS=Mus musculus GN=Eprs PE=1 SV=4	3	87	87	86	40	30	28	45	38	35	35	33	67	63	50	58	46	51	48	64	51	66	58	63	60	66	58	58	66	41	40	30	28	45	38	35	35	33	67	63	50	58
Q561N4;P68037;D3YZS3	Q561N4;P68037;D3YZS3	14;14;8	14;14;8	14;14;8	Ubiquitin-conjugating enzyme E2 L3	Ube2l3	tr|Q561N4|Q561N4_MOUSE MCG1032217 OS=Mus musculus GN=Ube2l3 PE=1 SV=1;sp|P68037|UB2L3_MOUSE Ubiquitin-conjugating enzyme E2 L3 OS=Mus musculus GN=Ube2l3 PE=1 SV=1;tr|D3YZS3|D3YZS3_MOUSE Ubiquitin-conjugating enzyme E2 L3 OS=Mus musculus GN=Ube2l3 PE=1 SV=1	3	14	14	14	11	6	5	8	8	7	6	5	11	8	8	11	8	7	11	8	9	7	7	9	8	9	9	9	11	6	11	6	5	8	8	7	6	5	11	8	8	11
O08677;D3YTY9;O08677-3	O08677;D3YTY9;O08677-3	27;25;25	27;25;25	3;1;1	Kininogen-1;Kininogen-1 heavy chain;Bradykinin;Kininogen-1 light chain	Kng1	sp|O08677|KNG1_MOUSE Kininogen-1 OS=Mus musculus GN=Kng1 PE=1 SV=1;tr|D3YTY9|D3YTY9_MOUSE Kininogen-1 OS=Mus musculus GN=Kng1 PE=1 SV=1;sp|O08677-3|KNG1_MOUSE Isoform 3 of Kininogen-1 OS=Mus musculus GN=Kng1	3	27	27	3	17	13	11	15	13	12	14	12	13	14	15	19	17	15	16	12	15	13	16	19	17	15	15	18	15	15	17	13	11	15	13	12	14	12	13	14	15	19
Q9D020-1	Q9D020-1	32	32	2	Cytosolic 5-nucleotidase 3A	Nt5c3a	sp|Q9D020-1|5NT3A_MOUSE Isoform 1 of Cytosolic 5-nucleotidase 3A OS=Mus musculus GN=Nt5c3a	1	32	32	2	19	17	17	21	21	21	18	21	22	25	16	28	25	20	16	16	22	21	21	21	25	22	19	27	21	18	19	17	17	21	21	21	18	21	22	25	16	28
Q58E64;P10126;D3YZ68;D3Z3I8	Q58E64;P10126;D3YZ68;D3Z3I8	33;33;23;19	18;18;14;10	18;18;14;10	Elongation factor 1-alpha;Elongation factor 1-alpha 1	Eef1a1	tr|Q58E64|Q58E64_MOUSE Elongation factor 1-alpha OS=Mus musculus GN=Eef1a1 PE=1 SV=1;sp|P10126|EF1A1_MOUSE Elongation factor 1-alpha 1 OS=Mus musculus GN=Eef1a1 PE=1 SV=3;tr|D3YZ68|D3YZ68_MOUSE Elongation factor 1-alpha 1 (Fragment) OS=Mus musculus GN=Eef1	4	33	18	18	26	18	18	23	22	22	22	20	22	20	24	24	25	19	30	21	23	19	23	24	23	22	19	20	19	23	14	9	9	13	12	13	12	11	12	9	13	14
Q9DCM2	Q9DCM2	23	23	23	Glutathione S-transferase kappa 1	Gstk1	sp|Q9DCM2|GSTK1_MOUSE Glutathione S-transferase kappa 1 OS=Mus musculus GN=Gstk1 PE=1 SV=3	1	23	23	23	16	15	16	16	19	18	17	18	12	13	17	18	14	10	13	14	15	12	14	10	18	6	8	19	12	18	16	15	16	16	19	18	17	18	12	13	17	18
Q3TS44;Q9R1P4	Q3TS44;Q9R1P4	28;28	28;28	28;28	Proteasome subunit alpha type;Proteasome subunit alpha type-1	Psma1	tr|Q3TS44|Q3TS44_MOUSE Proteasome subunit alpha type OS=Mus musculus GN=Psma1 PE=1 SV=1;sp|Q9R1P4|PSA1_MOUSE Proteasome subunit alpha type-1 OS=Mus musculus GN=Psma1 PE=1 SV=1	2	28	28	28	22	16	14	17	18	17	16	16	22	21	23	23	18	21	22	20	20	18	22	22	20	20	19	21	22	17	22	16	14	17	18	17	16	16	22	21	23	23
Q9CRA2	Q9CRA2	29	10	4		Pdlim5	tr|Q9CRA2|Q9CRA2_MOUSE PDZ and LIM domain protein 5 OS=Mus musculus GN=Pdlim5 PE=1 SV=1	1	29	10	4	17	15	15	17	15	15	15	15	16	12	15	12	17	18	22	19	17	17	18	15	12	18	14	13	17	15	9	5	5	5	5	5	5	5	7	5	6	3
Q80T06;E9QN08;P57776;P57776-3;D3YUQ9	Q80T06;E9QN08;P57776;P57776-3;D3YUQ9	18;17;17;16;11	18;17;17;16;11	1;1;1;1;1	Elongation factor 1-delta	Eef1d	tr|Q80T06|Q80T06_MOUSE Elongation factor 1-delta OS=Mus musculus GN=Eef1d PE=1 SV=1;tr|E9QN08|E9QN08_MOUSE Elongation factor 1-delta (Fragment) OS=Mus musculus GN=Eef1d PE=1 SV=1;sp|P57776|EF1D_MOUSE Elongation factor 1-delta OS=Mus musculus GN=Eef1d PE=1	5	18	18	1	17	13	13	14	14	13	11	13	15	16	14	17	14	16	14	16	17	15	15	13	15	17	16	16	17	14	17	13	13	14	14	13	11	13	15	16	14	17
Q9D6J5;Q3V406;F6VCY0;E9Q9J5	Q9D6J5;Q3V406;F6VCY0;E9Q9J5	14;10;8;7	14;10;8;7	12;8;6;7	NADH dehydrogenase [ubiquinone] 1 beta subcomplex subunit 8, mitochondrial	Ndufb8	sp|Q9D6J5|NDUB8_MOUSE NADH dehydrogenase [ubiquinone] 1 beta subcomplex subunit 8, mitochondrial OS=Mus musculus GN=Ndufb8 PE=1 SV=1;tr|Q3V406|Q3V406_MOUSE NADH dehydrogenase [ubiquinone] 1 beta subcomplex subunit 8, mitochondrial OS=Mus musculus GN=Ndufb8	4	14	14	12	7	9	8	10	10	9	9	9	5	5	7	8	3	6	5	7	7	6	7	7	10	7	2	11	6	8	7	9	8	10	10	9	9	9	5	5	7	8
Q04857	Q04857	35	35	35	Collagen alpha-1(VI) chain	Col6a1	sp|Q04857|CO6A1_MOUSE Collagen alpha-1(VI) chain OS=Mus musculus GN=Col6a1 PE=1 SV=1	1	35	35	35	4	24	26	28	28	25	31	27	10	13	10	14	20	10	8	14	7	11	7	4	14	6	3	18	5	32	4	24	26	28	28	25	31	27	10	13	10	14
P05132-2;P05132	P05132-2;P05132	29;29	29;29	10;10	cAMP-dependent protein kinase catalytic subunit alpha	Prkaca	sp|P05132-2|KAPCA_MOUSE Isoform 2 of cAMP-dependent protein kinase catalytic subunit alpha OS=Mus musculus GN=Prkaca;sp|P05132|KAPCA_MOUSE cAMP-dependent protein kinase catalytic subunit alpha OS=Mus musculus GN=Prkaca PE=1 SV=3	2	29	29	10	22	15	11	14	14	16	15	13	23	26	22	23	26	17	22	18	20	22	20	18	22	19	17	21	19	15	22	15	11	14	14	16	15	13	23	26	22	23
Q9CQ75	Q9CQ75	9	9	9	NADH dehydrogenase [ubiquinone] 1 alpha subcomplex subunit 2	Ndufa2	sp|Q9CQ75|NDUA2_MOUSE NADH dehydrogenase [ubiquinone] 1 alpha subcomplex subunit 2 OS=Mus musculus GN=Ndufa2 PE=1 SV=3	1	9	9	9	6	6	5	7	7	9	6	6	5	5	5	7	4	5	5	6	5	6	4	6	7	6	6	7	5	6	6	6	5	7	7	9	6	6	5	5	5	7
P13542;Q8BGE8;D3YV80	P13542	193;2;1	7;0;0	6;0;0	Myosin-8	Myh8	sp|P13542|MYH8_MOUSE Myosin-8 OS=Mus musculus GN=Myh8 PE=2 SV=2	3	193	7	6	139	61	64	62	60	62	65	57	146	141	141	105	144	125	142	140	144	129	137	112	120	131	127	126	134	65	5	0	0	1	1	0	1	0	5	3	5	3
F8WIA1;D3Z2Z1;Q922J3;Q922J3-2;D3Z3M7;F6RCU2;F7CB97;F6RAY2	F8WIA1;D3Z2Z1;Q922J3;Q922J3-2;D3Z3M7;F6RCU2	102;101;101;96;93;76;29;10	102;101;101;96;93;76;29;10	37;36;36;31;30;30;27;0	CAP-Gly domain-containing linker protein 1	Clip1	tr|F8WIA1|F8WIA1_MOUSE CAP-Gly domain-containing linker protein 1 OS=Mus musculus GN=Clip1 PE=1 SV=1;tr|D3Z2Z1|D3Z2Z1_MOUSE CAP-Gly domain-containing linker protein 1 OS=Mus musculus GN=Clip1 PE=1 SV=1;sp|Q922J3|CLIP1_MOUSE CAP-Gly domain-containing linker	8	102	102	37	44	28	29	31	37	33	30	32	62	61	39	71	51	48	43	39	50	44	42	50	62	52	40	69	48	26	44	28	29	31	37	33	30	32	62	61	39	71
Q9CQZ6	Q9CQZ6	7	7	7	NADH dehydrogenase [ubiquinone] 1 beta subcomplex subunit 3	Ndufb3	sp|Q9CQZ6|NDUB3_MOUSE NADH dehydrogenase [ubiquinone] 1 beta subcomplex subunit 3 OS=Mus musculus GN=Ndufb3 PE=1 SV=1	1	7	7	7	3	6	5	6	5	6	5	5	1	2	3	4	1	2	2	2	3	4	3	3	4	2	3	4	2	6	3	6	5	6	5	6	5	5	1	2	3	4
A0A0G2JFH2	A0A0G2JFH2	88	88	68			tr|A0A0G2JFH2|A0A0G2JFH2_MOUSE Microtubule-associated protein (Fragment) OS=Mus musculus GN=Map4 PE=1 SV=1	1	88	88	68	39	20	26	33	32	32	25	27	42	47	27	52	42	41	32	45	48	48	49	45	53	46	37	53	40	29	39	20	26	33	32	32	25	27	42	47	27	52
Q9CZ30;B1AYJ9;Q9CZ30-2;Q99K73	Q9CZ30;B1AYJ9;Q9CZ30-2	32;17;17;1	32;17;17;1	32;17;17;1	Obg-like ATPase 1	Ola1	sp|Q9CZ30|OLA1_MOUSE Obg-like ATPase 1 OS=Mus musculus GN=Ola1 PE=1 SV=1;tr|B1AYJ9|B1AYJ9_MOUSE Obg-like ATPase 1 OS=Mus musculus GN=Ola1 PE=1 SV=1;sp|Q9CZ30-2|OLA1_MOUSE Isoform 2 of Obg-like ATPase 1 OS=Mus musculus GN=Ola1	4	32	32	32	23	14	14	15	16	17	15	14	24	20	20	22	18	23	18	26	20	23	22	25	21	28	23	20	25	16	23	14	14	15	16	17	15	14	24	20	20	22
Q6ZQ73	Q6ZQ73	74	74	72	Cullin-associated NEDD8-dissociated protein 2	Cand2	sp|Q6ZQ73|CAND2_MOUSE Cullin-associated NEDD8-dissociated protein 2 OS=Mus musculus GN=Cand2 PE=1 SV=2	1	74	74	72	35	25	27	30	32	28	30	30	51	44	23	31	12	42	30	47	38	57	44	59	42	63	57	42	59	35	35	25	27	30	32	28	30	30	51	44	23	31
Q9WUZ7;D3Z3Z9;E9Q2Q9;K4DI78;F6X737;F7CKA6;F6QLU8	Q9WUZ7;D3Z3Z9;E9Q2Q9;K4DI78;F6X737	16;14;12;11;9;1;1	16;14;12;11;9;1;1	16;14;12;11;9;1;1	SH3 domain-binding glutamic acid-rich protein	Sh3bgr	sp|Q9WUZ7|SH3BG_MOUSE SH3 domain-binding glutamic acid-rich protein OS=Mus musculus GN=Sh3bgr PE=1 SV=1;tr|D3Z3Z9|D3Z3Z9_MOUSE SH3 domain-binding glutamic acid-rich protein (Fragment) OS=Mus musculus GN=Sh3bgr PE=1 SV=1;tr|E9Q2Q9|E9Q2Q9_MOUSE SH3 domain-bi	7	16	16	16	15	5	5	7	7	5	6	4	14	12	13	13	10	14	11	15	13	16	15	13	11	13	14	11	14	7	15	5	5	7	7	5	6	4	14	12	13	13
Q8R5L1;O35658	Q8R5L1;O35658	10;8	10;8	10;8	Complement component 1 Q subcomponent-binding protein, mitochondrial	C1qbp	tr|Q8R5L1|Q8R5L1_MOUSE Complement component 1 Q subcomponent-binding protein, mitochondrial OS=Mus musculus GN=C1qbp PE=1 SV=1;sp|O35658|C1QBP_MOUSE Complement component 1 Q subcomponent-binding protein, mitochondrial OS=Mus musculus GN=C1qbp PE=1 SV=1	2	10	10	10	6	8	9	8	8	9	7	9	6	5	7	5	6	6	7	6	8	7	7	6	6	5	5	6	4	7	6	8	9	8	8	9	7	9	6	5	7	5
P26043;Q7TSG6	P26043;Q7TSG6	62;41	45;25	43;24	Radixin	Rdx	sp|P26043|RADI_MOUSE Radixin OS=Mus musculus GN=Rdx PE=1 SV=3;tr|Q7TSG6|Q7TSG6_MOUSE Radixin OS=Mus musculus GN=Rdx PE=1 SV=1	2	62	45	43	47	35	31	36	37	38	36	37	51	47	46	46	47	42	46	44	46	46	44	44	48	43	38	48	45	39	32	21	18	21	23	23	21	22	37	32	31	31
A2ABU4	A2ABU4	104	104	104	Myomesin-3	Myom3	sp|A2ABU4|MYOM3_MOUSE Myomesin-3 OS=Mus musculus GN=Myom3 PE=1 SV=1	1	104	104	104	9	1	1	1	1	0	1	1	0	77	6	91	73	0	9	2	18	3	19	0	93	0	1	89	0	1	9	1	1	1	1	0	1	1	0	77	6	91
Q5M9J2;Q9D0S9	Q5M9J2;Q9D0S9	11;11	11;11	11;11	Histidine triad nucleotide-binding protein 2, mitochondrial	Hint2	tr|Q5M9J2|Q5M9J2_MOUSE Histidine triad nucleotide binding protein 2 OS=Mus musculus GN=Hint2 PE=1 SV=1;sp|Q9D0S9|HINT2_MOUSE Histidine triad nucleotide-binding protein 2, mitochondrial OS=Mus musculus GN=Hint2 PE=1 SV=1	2	11	11	11	8	9	7	10	10	11	9	8	9	9	8	9	9	5	9	7	9	6	7	8	11	7	4	11	3	10	8	9	7	10	10	11	9	8	9	9	8	9
Q8K1M6-3;Q8K1M6-5	Q8K1M6-3	55;14	55;14	1;1	Dynamin-1-like protein	Dnm1l	sp|Q8K1M6-3|DNM1L_MOUSE Isoform 3 of Dynamin-1-like protein OS=Mus musculus GN=Dnm1l	2	55	55	1	29	33	37	38	38	38	37	39	35	39	19	33	21	26	25	36	31	39	37	31	44	36	33	43	36	40	29	33	37	38	38	38	37	39	35	39	19	33
J3QNY1;Q8BG05-2;E9Q7H5;B2RXM2;A2AL13;V9GX38	J3QNY1;Q8BG05-2;E9Q7H5;B2RXM2	23;23;22;22;3;2	23;23;22;22;3;2	2;2;2;2;0;0	Heterogeneous nuclear ribonucleoprotein A3	Gm9242;Hnrnpa3;Gm8991;Gm6793	tr|J3QNY1|J3QNY1_MOUSE Protein Gm9242 OS=Mus musculus GN=Gm9242 PE=4 SV=1;sp|Q8BG05-2|ROA3_MOUSE Isoform 2 of Heterogeneous nuclear ribonucleoprotein A3 OS=Mus musculus GN=Hnrnpa3;tr|E9Q7H5|E9Q7H5_MOUSE Uncharacterized protein OS=Mus musculus GN=Gm8991 PE=	6	23	23	2	18	15	15	16	14	16	16	17	16	15	21	20	19	16	20	15	18	18	16	15	20	14	11	19	12	17	18	15	15	16	14	16	16	17	16	15	21	20
B1AQF4;Q9D7X3;Q3V2Y9;H3BKD1;H3BKL8	B1AQF4;Q9D7X3;Q3V2Y9;H3BKD1;H3BKL8	10;10;7;6;5	10;10;7;6;5	10;10;7;6;5	Dual specificity protein phosphatase 3	Dusp3	tr|B1AQF4|B1AQF4_MOUSE Dual-specificity protein phosphatase 3 OS=Mus musculus GN=Dusp3 PE=1 SV=1;sp|Q9D7X3|DUS3_MOUSE Dual specificity protein phosphatase 3 OS=Mus musculus GN=Dusp3 PE=1 SV=1;tr|Q3V2Y9|Q3V2Y9_MOUSE Dual-specificity protein phosphatase 3 OS	5	10	10	10	9	6	7	7	5	6	7	6	10	8	9	7	7	8	9	8	10	9	7	8	5	9	10	6	10	7	9	6	7	7	5	6	7	6	10	8	9	7
P62141;A0A0J9YUU8;A0A0J9YUG2	P62141	24;5;3	24;5;3	10;2;1	Serine/threonine-protein phosphatase PP1-beta catalytic subunit	Ppp1cb	sp|P62141|PP1B_MOUSE Serine/threonine-protein phosphatase PP1-beta catalytic subunit OS=Mus musculus GN=Ppp1cb PE=1 SV=3	3	24	24	10	18	17	18	18	19	20	19	20	20	19	18	18	20	19	17	17	18	17	17	18	19	18	16	19	16	18	18	17	18	18	19	20	19	20	20	19	18	18
Q99JZ4;P36536	Q99JZ4;P36536	20;16	20;16	15;13	GTP-binding protein SAR1a	Sar1a	tr|Q99JZ4|Q99JZ4_MOUSE GTP-binding protein SAR1a OS=Mus musculus GN=Sar1a PE=1 SV=1;sp|P36536|SAR1A_MOUSE GTP-binding protein SAR1a OS=Mus musculus GN=Sar1a PE=1 SV=1	2	20	20	15	17	7	7	11	10	10	10	9	15	14	15	13	14	14	12	15	15	12	14	14	14	15	12	14	13	10	17	7	7	11	10	10	10	9	15	14	15	13
P97355;E9PZ58;A2AC81	P97355;E9PZ58	29;21;4	29;21;4	29;21;4	Spermine synthase	Sms	sp|P97355|SPSY_MOUSE Spermine synthase OS=Mus musculus GN=Sms PE=1 SV=1;tr|E9PZ58|E9PZ58_MOUSE Spermine synthase OS=Mus musculus GN=Sms PE=1 SV=1	3	29	29	29	19	3	5	5	7	3	6	6	23	20	19	15	16	21	20	22	20	21	19	24	16	25	22	14	23	5	19	3	5	5	7	3	6	6	23	20	19	15
Q3U3J1;P50136	Q3U3J1;P50136	30;28	30;28	30;28	2-oxoisovalerate dehydrogenase subunit alpha, mitochondrial	Bckdha	tr|Q3U3J1|Q3U3J1_MOUSE 2-oxoisovalerate dehydrogenase subunit alpha, mitochondrial OS=Mus musculus GN=Bckdha PE=1 SV=1;sp|P50136|ODBA_MOUSE 2-oxoisovalerate dehydrogenase subunit alpha, mitochondrial OS=Mus musculus GN=Bckdha PE=1 SV=1	2	30	30	30	19	22	25	29	26	25	27	23	22	20	26	25	20	15	22	18	25	20	21	18	23	18	9	28	16	24	19	22	25	29	26	25	27	23	22	20	26	25
P10518	P10518	23	23	23	Delta-aminolevulinic acid dehydratase	Alad	sp|P10518|HEM2_MOUSE Delta-aminolevulinic acid dehydratase OS=Mus musculus GN=Alad PE=1 SV=1	1	23	23	23	18	11	12	13	15	14	10	13	16	17	17	19	17	17	16	16	17	18	18	18	20	16	15	19	16	14	18	11	12	13	15	14	10	13	16	17	17	19
Q3UEM7;Q3UER8;Q8VCM7	Q3UEM7;Q3UER8;Q8VCM7	25;25;25	25;25;25	25;25;25	Fibrinogen gamma chain	Fgg	tr|Q3UEM7|Q3UEM7_MOUSE Fibrinogen gamma chain OS=Mus musculus GN=Fgg PE=1 SV=1;tr|Q3UER8|Q3UER8_MOUSE Fibrinogen gamma chain OS=Mus musculus GN=Fgg PE=1 SV=1;sp|Q8VCM7|FIBG_MOUSE Fibrinogen gamma chain OS=Mus musculus GN=Fgg PE=1 SV=1	3	25	25	25	17	19	19	20	21	19	18	18	15	16	13	15	12	21	14	17	15	17	11	21	19	18	14	18	18	21	17	19	19	20	21	19	18	18	15	16	13	15
Q545B6;P54227;D3Z1Z8;D3Z5N2	Q545B6;P54227	3;3;1;1	3;3;1;1	3;3;1;1	Stathmin	Stmn1	tr|Q545B6|Q545B6_MOUSE MCG12955, isoform CRA_a OS=Mus musculus GN=Stmn1 PE=1 SV=1;sp|P54227|STMN1_MOUSE Stathmin OS=Mus musculus GN=Stmn1 PE=1 SV=2	4	3	3	3	1	1	2	3	3	3	1	2	0	0	1	1	1	0	0	1	1	0	1	0	1	0	1	0	0	2	1	1	2	3	3	3	1	2	0	0	1	1
Q9CZD3	Q9CZD3	47	47	47	Glycine--tRNA ligase	Gars	sp|Q9CZD3|SYG_MOUSE Glycine--tRNA ligase OS=Mus musculus GN=Gars PE=1 SV=1	1	47	47	47	40	15	12	15	16	16	17	12	36	34	33	35	35	29	37	30	35	33	35	34	32	37	31	29	37	17	40	15	12	15	16	16	17	12	36	34	33	35
Q8CHP8	Q8CHP8	24	24	24	Phosphoglycolate phosphatase	Pgp	sp|Q8CHP8|PGP_MOUSE Phosphoglycolate phosphatase OS=Mus musculus GN=Pgp PE=1 SV=1	1	24	24	24	18	10	9	12	13	13	10	11	17	20	16	22	18	17	16	15	18	18	19	16	20	17	15	20	18	9	18	10	9	12	13	13	10	11	17	20	16	22
Q9CPV4;E9Q197;Q9CPV4-2;Q9CPV4-3;F6ZTG3;E9Q055;E9Q2R6;F7BB55	Q9CPV4;E9Q197;Q9CPV4-2;Q9CPV4-3;F6ZTG3	27;26;26;23;19;5;5;5	27;26;26;23;19;5;5;5	27;26;26;23;19;5;5;5	Glyoxalase domain-containing protein 4	Glod4	sp|Q9CPV4|GLOD4_MOUSE Glyoxalase domain-containing protein 4 OS=Mus musculus GN=Glod4 PE=1 SV=1;tr|E9Q197|E9Q197_MOUSE Glyoxalase domain-containing protein 4 OS=Mus musculus GN=Glod4 PE=1 SV=1;sp|Q9CPV4-2|GLOD4_MOUSE Isoform 2 of Glyoxalase domain-containi	8	27	27	27	23	16	14	16	16	16	16	15	23	21	20	23	22	20	22	18	21	20	21	21	23	20	19	23	20	17	23	16	14	16	16	16	16	15	23	21	20	23
Q91VI7	Q91VI7	33	33	33	Ribonuclease inhibitor	Rnh1	sp|Q91VI7|RINI_MOUSE Ribonuclease inhibitor OS=Mus musculus GN=Rnh1 PE=1 SV=1	1	33	33	33	19	11	9	12	13	14	15	11	21	19	21	27	22	22	23	23	19	22	24	24	21	22	22	19	20	15	19	11	9	12	13	14	15	11	21	19	21	27
P49722	P49722	17	17	17	Proteasome subunit alpha type-2	Psma2	sp|P49722|PSA2_MOUSE Proteasome subunit alpha type-2 OS=Mus musculus GN=Psma2 PE=1 SV=3	1	17	17	17	13	9	9	8	9	10	9	10	15	15	15	14	15	13	14	13	13	15	16	11	13	14	13	13	12	9	13	9	9	8	9	10	9	10	15	15	15	14
Q921I1;D3YYR8	Q921I1	79;20	3;1	2;1	Serotransferrin	Tf	sp|Q921I1|TRFE_MOUSE Serotransferrin OS=Mus musculus GN=Tf PE=1 SV=1	2	79	3	2	63	52	51	52	52	52	53	48	61	59	58	61	63	58	69	58	59	56	58	62	68	60	59	63	62	55	3	3	3	3	3	3	3	3	3	3	3	3
Q9ERK4;E9Q1T9;F6ZEW4;E9QAX7;F7D1H9	Q9ERK4;E9Q1T9;F6ZEW4;E9QAX7	37;33;23;19;2	37;33;23;19;2	37;33;23;19;2	Exportin-2	Cse1l	sp|Q9ERK4|XPO2_MOUSE Exportin-2 OS=Mus musculus GN=Cse1l PE=1 SV=1;tr|E9Q1T9|E9Q1T9_MOUSE Exportin-2 OS=Mus musculus GN=Cse1l PE=1 SV=1;tr|F6ZEW4|F6ZEW4_MOUSE Exportin-2 (Fragment) OS=Mus musculus GN=Cse1l PE=1 SV=1;tr|E9QAX7|E9QAX7_MOUSE Exportin-2 OS=Mus	5	37	37	37	16	9	10	7	12	13	8	10	23	14	6	11	2	22	7	20	15	28	25	26	16	28	24	14	28	14	16	9	10	7	12	13	8	10	23	14	6	11
A2AQ53;Q61554	A2AQ53;Q61554	90;74	90;74	86;71	Fibrillin-1	Fbn1	tr|A2AQ53|A2AQ53_MOUSE Fibrillin-1 OS=Mus musculus GN=Fbn1 PE=1 SV=1;sp|Q61554|FBN1_MOUSE Fibrillin-1 OS=Mus musculus GN=Fbn1 PE=1 SV=1	2	90	90	86	37	16	18	16	28	17	8	25	16	32	64	60	55	77	50	31	36	16	27	40	56	27	26	52	44	30	37	16	18	16	28	17	8	25	16	32	64	60
Q9JHI5	Q9JHI5	25	25	25	Isovaleryl-CoA dehydrogenase, mitochondrial	Ivd	sp|Q9JHI5|IVD_MOUSE Isovaleryl-CoA dehydrogenase, mitochondrial OS=Mus musculus GN=Ivd PE=1 SV=1	1	25	25	25	14	18	18	21	21	19	18	19	10	12	15	18	17	14	17	9	15	11	16	11	19	7	6	19	8	17	14	18	18	21	21	19	18	19	10	12	15	18
O70456	O70456	8	4	4	14-3-3 protein sigma	Sfn	sp|O70456|1433S_MOUSE 14-3-3 protein sigma OS=Mus musculus GN=Sfn PE=1 SV=2	1	8	4	4	5	4	4	4	4	4	4	4	5	5	5	5	8	4	5	4	5	4	5	4	5	3	4	5	4	4	1	1	1	1	1	1	1	1	1	1	1	1
P23953;F6XTA4;E9PYP1	P23953	17;2;1	14;2;0	9;2;0	Carboxylesterase 1C	Ces1c	sp|P23953|EST1C_MOUSE Carboxylesterase 1C OS=Mus musculus GN=Ces1c PE=1 SV=4	3	17	14	9	13	14	14	12	13	13	14	14	14	13	15	14	14	15	13	14	14	12	13	13	14	13	14	13	14	14	11	12	12	10	11	11	12	12	12	10	12	11
Q542I9;P62192	Q542I9;P62192	31;31	31;31	31;31	26S protease regulatory subunit 4	Psmc1	tr|Q542I9|Q542I9_MOUSE 26S protease regulatory subunit 4 OS=Mus musculus GN=Psmc1 PE=1 SV=1;sp|P62192|PRS4_MOUSE 26S protease regulatory subunit 4 OS=Mus musculus GN=Psmc1 PE=1 SV=1	2	31	31	31	25	15	12	18	15	15	18	13	24	26	22	26	22	24	23	27	21	22	19	26	21	26	21	24	24	16	25	15	12	18	15	15	18	13	24	26	22	26
B2RXY7;P48758	B2RXY7;P48758	29;29	29;29	28;28	Carbonyl reductase [NADPH] 1	Cbr1	tr|B2RXY7|B2RXY7_MOUSE Carbonyl reductase 1 OS=Mus musculus GN=Cbr1 PE=1 SV=1;sp|P48758|CBR1_MOUSE Carbonyl reductase [NADPH] 1 OS=Mus musculus GN=Cbr1 PE=1 SV=3	2	29	29	28	19	14	14	15	14	15	13	14	21	18	19	20	19	18	23	15	19	17	19	17	19	18	15	19	24	13	19	14	14	15	14	15	13	14	21	18	19	20
Q9Z0G0	Q9Z0G0	3	3	3	PDZ domain-containing protein GIPC1	Gipc1	sp|Q9Z0G0|GIPC1_MOUSE PDZ domain-containing protein GIPC1 OS=Mus musculus GN=Gipc1 PE=1 SV=1	1	3	3	3	2	1	2	1	1	2	2	1	1	3	2	3	3	1	1	1	2	2	2	2	3	1	1	3	2	2	2	1	2	1	1	2	2	1	1	3	2	3
Q3U7Z6;Q9DBJ1	Q3U7Z6;Q9DBJ1	25;25	15;15	15;15	Phosphoglycerate mutase 1	Pgam1	tr|Q3U7Z6|Q3U7Z6_MOUSE MCG113582 OS=Mus musculus GN=Pgam1 PE=1 SV=1;sp|Q9DBJ1|PGAM1_MOUSE Phosphoglycerate mutase 1 OS=Mus musculus GN=Pgam1 PE=1 SV=3	2	25	15	15	22	15	16	15	15	14	16	16	19	19	19	18	19	19	21	19	20	19	18	20	20	21	20	19	20	15	12	10	11	10	11	9	11	11	9	10	10	10
Q8R4N0	Q8R4N0	27	27	27	Citrate lyase subunit beta-like protein, mitochondrial	Clybl	sp|Q8R4N0|CLYBL_MOUSE Citrate lyase subunit beta-like protein, mitochondrial OS=Mus musculus GN=Clybl PE=1 SV=2	1	27	27	27	20	17	15	16	19	15	15	16	18	16	22	17	21	13	21	17	21	18	19	13	19	15	13	19	15	19	20	17	15	16	19	15	15	16	18	16	22	17
Q02257	Q02257	48	48	44	Junction plakoglobin	Jup	sp|Q02257|PLAK_MOUSE Junction plakoglobin OS=Mus musculus GN=Jup PE=1 SV=3	1	48	48	44	0	41	35	40	42	39	35	40	1	1	5	4	14	2	2	1	1	1	0	1	2	2	1	2	2	41	0	41	35	40	42	39	35	40	1	1	5	4
Q9DBB8	Q9DBB8	27	27	27	Trans-1,2-dihydrobenzene-1,2-diol dehydrogenase	Dhdh	sp|Q9DBB8|DHDH_MOUSE Trans-1,2-dihydrobenzene-1,2-diol dehydrogenase OS=Mus musculus GN=Dhdh PE=1 SV=1	1	27	27	27	14	7	5	4	5	5	7	4	18	12	16	10	13	17	17	16	15	18	18	20	12	16	18	10	19	4	14	7	5	4	5	5	7	4	18	12	16	10
P84078;Q3U344;P61205	P84078;Q3U344;P61205	16;13;13	16;13;13	6;3;3	ADP-ribosylation factor 1;ADP-ribosylation factor 3	Arf1;Arf3	sp|P84078|ARF1_MOUSE ADP-ribosylation factor 1 OS=Mus musculus GN=Arf1 PE=1 SV=2;tr|Q3U344|Q3U344_MOUSE ADP-ribosylation factor 3 OS=Mus musculus GN=Arf3 PE=1 SV=1;sp|P61205|ARF3_MOUSE ADP-ribosylation factor 3 OS=Mus musculus GN=Arf3 PE=2 SV=2	3	16	16	6	11	11	11	11	12	12	12	11	9	11	10	13	10	9	7	10	10	9	8	10	13	11	9	11	12	13	11	11	11	11	12	12	12	11	9	11	10	13
Q91V92	Q91V92	78	78	1	ATP-citrate synthase	Acly	sp|Q91V92|ACLY_MOUSE ATP-citrate synthase OS=Mus musculus GN=Acly PE=1 SV=1	1	78	78	1	57	2	1	2	3	1	1	4	27	8	64	20	15	49	73	22	30	11	29	44	18	38	15	14	17	9	57	2	1	2	3	1	1	4	27	8	64	20
E0CZ27;P84244;P02301;F8WI35;E0CYR7;E0CYN1	E0CZ27;P84244;P02301;F8WI35	9;9;9;8;2;1	1;1;1;0;0;0	1;1;1;0;0;0	Histone H3;Histone H3.3;Histone H3.3C	H3f3a;H3f3c	tr|E0CZ27|E0CZ27_MOUSE Histone H3 (Fragment) OS=Mus musculus GN=H3f3a PE=3 SV=1;sp|P84244|H33_MOUSE Histone H3.3 OS=Mus musculus GN=H3f3a PE=1 SV=2;sp|P02301|H3C_MOUSE Histone H3.3C OS=Mus musculus GN=H3f3c PE=3 SV=3;tr|F8WI35|F8WI35_MOUSE Histone H3 OS=Mu	6	9	1	1	4	8	6	9	6	8	9	7	2	1	4	1	4	3	3	2	3	1	1	2	3	5	2	4	2	9	0	1	1	1	1	1	1	1	0	0	0	0
Q8BH80;Q9QY76	Q8BH80;Q9QY76	21;21	20;20	20;20	Vesicle-associated membrane protein-associated protein B	Vapb	tr|Q8BH80|Q8BH80_MOUSE Vesicle-associated membrane protein, associated protein B and C OS=Mus musculus GN=Vapb PE=1 SV=1;sp|Q9QY76|VAPB_MOUSE Vesicle-associated membrane protein-associated protein B OS=Mus musculus GN=Vapb PE=1 SV=3	2	21	20	20	18	10	10	12	13	13	12	10	14	11	19	14	12	14	19	17	17	13	18	16	15	15	16	15	16	10	17	9	10	11	12	12	12	9	14	11	18	13
Q3TMH2;A2AWQ9	Q3TMH2	28;9	28;9	28;9	Secernin-3	Scrn3	sp|Q3TMH2|SCRN3_MOUSE Secernin-3 OS=Mus musculus GN=Scrn3 PE=1 SV=1	2	28	28	28	16	8	7	9	11	8	7	6	21	15	13	13	15	19	18	19	18	17	18	19	13	21	20	12	20	9	16	8	7	9	11	8	7	6	21	15	13	13
Q8R1S0;D3YW66;D6RG57;F6ZE40	Q8R1S0;D3YW66	23;14;9;5	23;14;9;5	23;14;9;5	Ubiquinone biosynthesis monooxygenase COQ6, mitochondrial	Coq6	sp|Q8R1S0|COQ6_MOUSE Ubiquinone biosynthesis monooxygenase COQ6, mitochondrial OS=Mus musculus GN=Coq6 PE=1 SV=3;tr|D3YW66|D3YW66_MOUSE Ubiquinone biosynthesis monooxygenase COQ6, mitochondrial OS=Mus musculus GN=Coq6 PE=1 SV=1	4	23	23	23	16	17	17	19	20	19	18	18	17	19	18	20	21	13	20	16	18	16	18	14	21	13	10	21	15	15	16	17	17	19	20	19	18	18	17	19	18	20
P97384;D3Z7U0	P97384;D3Z7U0	27;20	27;20	27;20	Annexin A11;Annexin	Anxa11	sp|P97384|ANX11_MOUSE Annexin A11 OS=Mus musculus GN=Anxa11 PE=1 SV=2;tr|D3Z7U0|D3Z7U0_MOUSE Annexin OS=Mus musculus GN=Anxa11 PE=1 SV=1	2	27	27	27	19	12	13	11	14	15	13	12	25	24	14	18	15	18	12	23	16	23	16	20	23	22	23	23	24	13	19	12	13	11	14	15	13	12	25	24	14	18
Q3U4W8;P56399;D3YYA5	Q3U4W8;P56399	44;44;13	44;44;13	29;29;3	Ubiquitin carboxyl-terminal hydrolase;Ubiquitin carboxyl-terminal hydrolase 5	Usp5	tr|Q3U4W8|Q3U4W8_MOUSE Ubiquitin carboxyl-terminal hydrolase 5 OS=Mus musculus GN=Usp5 PE=1 SV=1;sp|P56399|UBP5_MOUSE Ubiquitin carboxyl-terminal hydrolase 5 OS=Mus musculus GN=Usp5 PE=1 SV=1	3	44	44	29	31	23	22	24	26	24	22	22	33	33	29	36	29	32	30	26	35	31	30	32	37	36	34	36	34	25	31	23	22	24	26	24	22	22	33	33	29	36
Q5SZA3;P15864;I7HFT9;Q07133	Q5SZA3;P15864	13;13;3;3	13;13;3;3	4;4;0;0	Histone H1.2	Hist1h1c	tr|Q5SZA3|Q5SZA3_MOUSE Histone H1.2 OS=Mus musculus GN=Hist1h1c PE=1 SV=1;sp|P15864|H12_MOUSE Histone H1.2 OS=Mus musculus GN=Hist1h1c PE=1 SV=2	4	13	13	4	2	12	11	10	11	11	11	11	1	2	1	3	5	2	1	1	1	1	1	1	5	2	1	6	1	12	2	12	11	10	11	11	11	11	1	2	1	3
Q9ET78	Q9ET78	35	35	34	Junctophilin-2	Jph2	sp|Q9ET78|JPH2_MOUSE Junctophilin-2 OS=Mus musculus GN=Jph2 PE=1 SV=2	1	35	35	34	24	23	26	24	23	27	28	22	19	16	22	12	16	28	23	28	26	29	27	26	7	24	29	11	26	24	24	23	26	24	23	27	28	22	19	16	22	12
O88844;A0A087WPT4;A0A087WRS9;D3YVY3;A0A087WRM4	O88844	37;18;18;12;8	36;17;17;11;8	36;17;17;11;8	Isocitrate dehydrogenase [NADP] cytoplasmic	Idh1	sp|O88844|IDHC_MOUSE Isocitrate dehydrogenase [NADP] cytoplasmic OS=Mus musculus GN=Idh1 PE=1 SV=2	5	37	36	36	27	23	20	25	24	25	22	23	21	25	27	26	29	25	33	16	27	16	27	24	24	23	17	23	23	25	26	22	19	24	23	24	21	22	20	24	26	25
Q3T9Z2;Q91Z53;D6REG4;B1AXQ0	Q3T9Z2;Q91Z53;D6REG4	25;25;17;12	25;25;17;12	25;25;17;12	Glyoxylate reductase/hydroxypyruvate reductase	Grhpr	tr|Q3T9Z2|Q3T9Z2_MOUSE Glyoxylate reductase/hydroxypyruvate reductase OS=Mus musculus GN=Grhpr PE=1 SV=1;sp|Q91Z53|GRHPR_MOUSE Glyoxylate reductase/hydroxypyruvate reductase OS=Mus musculus GN=Grhpr PE=1 SV=1;tr|D6REG4|D6REG4_MOUSE Glyoxylate reductase/hyd	4	25	25	25	20	12	10	18	17	17	14	16	21	16	19	20	19	18	18	19	20	18	18	20	18	21	18	18	20	17	20	12	10	18	17	17	14	16	21	16	19	20
Q9CPY7;Q9CPY7-2;A0A0G2JEM7	Q9CPY7;Q9CPY7-2	35;34;7	35;34;7	35;34;7	Cytosol aminopeptidase	Lap3	sp|Q9CPY7|AMPL_MOUSE Cytosol aminopeptidase OS=Mus musculus GN=Lap3 PE=1 SV=3;sp|Q9CPY7-2|AMPL_MOUSE Isoform 2 of Cytosol aminopeptidase OS=Mus musculus GN=Lap3	3	35	35	35	26	20	22	22	22	23	20	23	26	26	27	24	23	21	28	24	24	22	24	25	25	22	22	24	24	23	26	20	22	22	22	23	20	23	26	26	27	24
Q9JMH6-2;Q9JMH6	Q9JMH6-2;Q9JMH6	33;33	33;33	32;32	Thioredoxin reductase 1, cytoplasmic	Txnrd1	sp|Q9JMH6-2|TRXR1_MOUSE Isoform 2 of Thioredoxin reductase 1, cytoplasmic OS=Mus musculus GN=Txnrd1;sp|Q9JMH6|TRXR1_MOUSE Thioredoxin reductase 1, cytoplasmic OS=Mus musculus GN=Txnrd1 PE=1 SV=3	2	33	33	32	23	9	10	10	7	8	10	9	28	24	22	26	24	23	22	23	25	26	26	23	26	26	22	26	27	9	23	9	10	10	7	8	10	9	28	24	22	26
Q542H2;Q9Z2U0;Q9CWH6	Q542H2;Q9Z2U0	19;19;5	19;19;5	19;19;5	Proteasome subunit alpha type;Proteasome subunit alpha type-7	Psma7	tr|Q542H2|Q542H2_MOUSE Proteasome subunit alpha type OS=Mus musculus GN=Psma7 PE=1 SV=1;sp|Q9Z2U0|PSA7_MOUSE Proteasome subunit alpha type-7 OS=Mus musculus GN=Psma7 PE=1 SV=1	3	19	19	19	15	10	8	10	10	12	10	9	17	17	17	16	17	15	17	17	16	16	16	15	17	15	15	16	15	11	15	10	8	10	10	12	10	9	17	17	17	16
Q8BW75;E9Q3X6;E9PVL9	Q8BW75	30;9;5	30;9;5	30;9;5	Amine oxidase [flavin-containing] B	Maob	sp|Q8BW75|AOFB_MOUSE Amine oxidase [flavin-containing] B OS=Mus musculus GN=Maob PE=1 SV=4	3	30	30	30	10	24	27	27	26	28	25	27	6	6	15	5	6	11	11	12	10	9	8	12	8	9	4	11	6	27	10	24	27	27	26	28	25	27	6	6	15	5
Q8BVI4;D3YWR7;A0A0G2JGJ1;A0A0G2JGY0;D3Z099	Q8BVI4;D3YWR7;A0A0G2JGJ1;A0A0G2JGY0	19;16;16;11;7	19;16;16;11;7	10;9;7;7;2	Dihydropteridine reductase	Qdpr	sp|Q8BVI4|DHPR_MOUSE Dihydropteridine reductase OS=Mus musculus GN=Qdpr PE=1 SV=2;tr|D3YWR7|D3YWR7_MOUSE Dihydropteridine reductase OS=Mus musculus GN=Qdpr PE=1 SV=1;tr|A0A0G2JGJ1|A0A0G2JGJ1_MOUSE Dihydropteridine reductase OS=Mus musculus GN=Qdpr PE=1 SV=	5	19	19	10	13	10	9	11	11	10	9	12	13	10	10	12	11	13	12	10	11	11	12	13	11	13	12	10	13	9	13	10	9	11	11	10	9	12	13	10	10	12
Q0VGU0;Q9CQC9	Q0VGU0;Q9CQC9	19;19	14;14	14;14	GTP-binding protein SAR1b	Sar1b	tr|Q0VGU0|Q0VGU0_MOUSE GTP-binding protein SAR1b OS=Mus musculus GN=Sar1b PE=1 SV=1;sp|Q9CQC9|SAR1B_MOUSE GTP-binding protein SAR1b OS=Mus musculus GN=Sar1b PE=1 SV=1	2	19	14	14	19	9	9	10	9	10	10	10	18	15	17	11	10	18	12	16	18	16	18	16	11	18	17	12	16	9	14	6	7	6	6	7	7	7	14	11	13	7
Q80Y52;P07901;B7ZC50;A2A6A2;B7ZC49	Q80Y52;P07901	56;56;12;6;6	36;36;4;3;3	36;36;4;3;3	Heat shock protein HSP 90-alpha	Hsp90aa1	tr|Q80Y52|Q80Y52_MOUSE Heat shock protein 90, alpha (Cytosolic), class A member 1 OS=Mus musculus GN=Hsp90aa1 PE=1 SV=2;sp|P07901|HS90A_MOUSE Heat shock protein HSP 90-alpha OS=Mus musculus GN=Hsp90aa1 PE=1 SV=4	5	56	36	36	43	36	36	36	40	38	36	36	43	35	40	45	38	40	43	40	42	43	45	41	45	41	38	43	43	39	25	21	20	20	24	23	20	22	26	19	24	28
P15105;D3YVK1;D3Z121	P15105;D3YVK1	32;17;13	32;17;13	32;17;13	Glutamine synthetase	Glul	sp|P15105|GLNA_MOUSE Glutamine synthetase OS=Mus musculus GN=Glul PE=1 SV=6;tr|D3YVK1|D3YVK1_MOUSE Glutamine synthetase (Fragment) OS=Mus musculus GN=Glul PE=1 SV=6	3	32	32	32	27	7	7	8	8	8	11	9	19	14	30	15	18	19	29	17	21	18	25	24	15	16	13	15	19	8	27	7	7	8	8	8	11	9	19	14	30	15
Q8C0M9	Q8C0M9	16	16	16	Isoaspartyl peptidase/L-asparaginase;Isoaspartyl peptidase/L-asparaginase alpha chain;Isoaspartyl peptidase/L-asparaginase beta chain	Asrgl1	sp|Q8C0M9|ASGL1_MOUSE Isoaspartyl peptidase/L-asparaginase OS=Mus musculus GN=Asrgl1 PE=1 SV=1	1	16	16	16	11	10	9	10	11	11	10	9	12	9	10	12	12	11	13	10	11	10	10	12	12	11	11	10	10	10	11	10	9	10	11	11	10	9	12	9	10	12
Q9JLV1	Q9JLV1	36	36	36	BAG family molecular chaperone regulator 3	Bag3	sp|Q9JLV1|BAG3_MOUSE BAG family molecular chaperone regulator 3 OS=Mus musculus GN=Bag3 PE=1 SV=2	1	36	36	36	25	21	24	27	24	22	27	22	24	23	18	28	24	21	21	25	25	25	26	18	28	21	23	26	22	26	25	21	24	27	24	22	27	22	24	23	18	28
Q8CGY6-2;Q8CGY6	Q8CGY6-2;Q8CGY6	70;70	70;70	70;70	Protein unc-45 homolog B	Unc45b	sp|Q8CGY6-2|UN45B_MOUSE Isoform 2 of Protein unc-45 homolog B OS=Mus musculus GN=Unc45b;sp|Q8CGY6|UN45B_MOUSE Protein unc-45 homolog B OS=Mus musculus GN=Unc45b PE=1 SV=1	2	70	70	70	39	26	23	28	27	22	30	22	53	40	32	38	23	42	36	47	42	51	46	50	46	51	43	45	51	29	39	26	23	28	27	22	30	22	53	40	32	38
B2RT97;Q9WVJ2;E9Q5I9;E9Q0U1;F6ZQQ3;E9PY93;F6PXS6	B2RT97;Q9WVJ2;E9Q5I9	33;33;28;16;15;6;5	33;33;28;16;15;6;5	33;33;28;16;15;6;5	26S proteasome non-ATPase regulatory subunit 13	Psmd13	tr|B2RT97|B2RT97_MOUSE 26S proteasome non-ATPase regulatory subunit 13 OS=Mus musculus GN=Psmd13 PE=1 SV=1;sp|Q9WVJ2|PSD13_MOUSE 26S proteasome non-ATPase regulatory subunit 13 OS=Mus musculus GN=Psmd13 PE=1 SV=1;tr|E9Q5I9|E9Q5I9_MOUSE 26S proteasome non-A	7	33	33	33	19	15	15	16	18	18	16	14	21	18	20	19	20	21	18	25	22	24	23	20	20	21	19	23	21	15	19	15	15	16	18	18	16	14	21	18	20	19
Q9Z2Z6	Q9Z2Z6	19	19	19	Mitochondrial carnitine/acylcarnitine carrier protein	Slc25a20	sp|Q9Z2Z6|MCAT_MOUSE Mitochondrial carnitine/acylcarnitine carrier protein OS=Mus musculus GN=Slc25a20 PE=1 SV=1	1	19	19	19	8	15	15	16	15	17	17	17	3	8	8	7	4	5	5	5	9	5	7	5	8	6	6	11	6	15	8	15	15	16	15	17	17	17	3	8	8	7
Q9JMA1;E9PYI8	Q9JMA1;E9PYI8	33;31	33;31	33;31	Ubiquitin carboxyl-terminal hydrolase 14;Ubiquitin carboxyl-terminal hydrolase	Usp14	sp|Q9JMA1|UBP14_MOUSE Ubiquitin carboxyl-terminal hydrolase 14 OS=Mus musculus GN=Usp14 PE=1 SV=3;tr|E9PYI8|E9PYI8_MOUSE Ubiquitin carboxyl-terminal hydrolase 14 OS=Mus musculus GN=Usp14 PE=1 SV=1	2	33	33	33	24	13	10	14	14	16	14	14	23	23	23	17	19	25	16	25	24	26	24	27	18	27	25	23	24	14	24	13	10	14	14	16	14	14	23	23	23	17
Q3UL22;P42932;H3BL49;H3BJB6;H3BKG2;H3BLL1;H3BKR8	Q3UL22;P42932;H3BL49	46;46;39;17;12;11;2	46;46;39;17;12;11;2	46;46;39;17;12;11;2	T-complex protein 1 subunit theta	Cct8	tr|Q3UL22|Q3UL22_MOUSE Chaperonin subunit 8 (Theta), isoform CRA_a OS=Mus musculus GN=Cct8 PE=1 SV=1;sp|P42932|TCPQ_MOUSE T-complex protein 1 subunit theta OS=Mus musculus GN=Cct8 PE=1 SV=3;tr|H3BL49|H3BL49_MOUSE T-complex protein 1 subunit theta OS=Mus mu	7	46	46	46	26	19	20	27	27	26	22	22	37	27	31	28	26	30	28	33	34	35	37	31	31	36	28	31	31	27	26	19	20	27	27	26	22	22	37	27	31	28
Q922R8;Q3TML0	Q922R8;Q3TML0	28;27	28;27	28;27	Protein disulfide-isomerase A6	Pdia6	sp|Q922R8|PDIA6_MOUSE Protein disulfide-isomerase A6 OS=Mus musculus GN=Pdia6 PE=1 SV=3;tr|Q3TML0|Q3TML0_MOUSE Protein disulfide-isomerase A6 OS=Mus musculus GN=Pdia6 PE=1 SV=1	2	28	28	28	21	10	13	12	12	11	13	11	19	13	23	16	17	18	24	16	21	14	19	15	13	16	16	13	17	12	21	10	13	12	12	11	13	11	19	13	23	16
P14685;F7B7L8	P14685	44;17	44;17	44;17	26S proteasome non-ATPase regulatory subunit 3	Psmd3	sp|P14685|PSMD3_MOUSE 26S proteasome non-ATPase regulatory subunit 3 OS=Mus musculus GN=Psmd3 PE=1 SV=3	2	44	44	44	38	18	15	23	21	20	19	17	33	33	27	32	27	32	24	34	33	35	34	33	29	38	32	32	35	21	38	18	15	23	21	20	19	17	33	33	27	32
Q99PR8;Q99PR8-2	Q99PR8	15;5	15;5	15;5	Heat shock protein beta-2	Hspb2	sp|Q99PR8|HSPB2_MOUSE Heat shock protein beta-2 OS=Mus musculus GN=Hspb2 PE=1 SV=2	2	15	15	15	10	4	4	6	5	5	5	4	12	12	11	13	10	8	12	10	9	9	7	7	14	8	10	12	11	6	10	4	4	6	5	5	5	4	12	12	11	13
A3KFU5;Q6PHQ9;Q91YZ8;A3KFU8;D3Z5M2;V9GXG3;A0A0A6YWT2	A3KFU5;Q6PHQ9;Q91YZ8;A3KFU8;D3Z5M2	39;39;38;38;37;12;2	39;39;38;38;37;12;2	25;25;24;24;23;5;0	Polyadenylate-binding protein	Pabpc4;Gm10110	tr|A3KFU5|A3KFU5_MOUSE Polyadenylate-binding protein OS=Mus musculus GN=Pabpc4 PE=1 SV=1;tr|Q6PHQ9|Q6PHQ9_MOUSE Polyadenylate-binding protein OS=Mus musculus GN=Pabpc4 PE=1 SV=1;tr|Q91YZ8|Q91YZ8_MOUSE Polyadenylate-binding protein OS=Mus musculus GN=Pabpc4	7	39	39	25	23	17	13	18	17	12	16	15	20	26	26	28	28	21	30	21	22	20	24	22	24	21	21	27	23	18	23	17	13	18	17	12	16	15	20	26	26	28
P50396;B7FAU8;D6RI86	P50396	46;12;9	37;10;6	37;10;6	Rab GDP dissociation inhibitor alpha	Gdi1	sp|P50396|GDIA_MOUSE Rab GDP dissociation inhibitor alpha OS=Mus musculus GN=Gdi1 PE=1 SV=3	3	46	37	37	34	21	20	22	25	24	22	20	31	26	33	34	34	28	33	23	30	21	23	28	37	30	22	37	22	25	27	15	14	16	19	18	16	15	24	19	25	28
D3YUN3;F6QC77;Q9WUZ5;D3YTL4	D3YUN3;F6QC77;Q9WUZ5	19;19;19;6	19;19;19;6	19;19;19;6	Troponin I, slow skeletal muscle	Tnni1	tr|D3YUN3|D3YUN3_MOUSE Troponin I, slow skeletal muscle OS=Mus musculus GN=Tnni1 PE=1 SV=1;tr|F6QC77|F6QC77_MOUSE Troponin I, slow skeletal muscle (Fragment) OS=Mus musculus GN=Tnni1 PE=1 SV=1;sp|Q9WUZ5|TNNI1_MOUSE Troponin I, slow skeletal muscle OS=Mus m	4	19	19	19	0	0	0	0	0	0	0	0	0	1	0	19	11	0	0	0	0	0	0	0	17	0	0	17	0	0	0	0	0	0	0	0	0	0	0	1	0	19
Q9WTP6-2;Q9WTP6;F7BP55	Q9WTP6-2;Q9WTP6	19;19;6	19;19;6	19;19;6	Adenylate kinase 2, mitochondrial;Adenylate kinase 2, mitochondrial, N-terminally processed	Ak2	sp|Q9WTP6-2|KAD2_MOUSE Isoform 2 of Adenylate kinase 2, mitochondrial OS=Mus musculus GN=Ak2;sp|Q9WTP6|KAD2_MOUSE Adenylate kinase 2, mitochondrial OS=Mus musculus GN=Ak2 PE=1 SV=5	3	19	19	19	16	13	13	15	15	14	13	15	12	10	17	10	12	10	17	11	14	12	14	8	11	11	7	13	8	14	16	13	13	15	15	14	13	15	12	10	17	10
Q5BKQ9;Q8BG32;G3UYH2;G3UXL5;G3UWW7;G3UYI4;G3UYL3;G3UYL8;G3UX15;G3UX67;G3UWV7;G3UZ33;G3UZ28	Q5BKQ9;Q8BG32	37;37;17;15;14;12;12;11;11;9;9;7;6	37;37;17;15;14;12;12;11;11;9;9;7;6	37;37;17;15;14;12;12;11;11;9;9;7;6	26S proteasome non-ATPase regulatory subunit 11	Psmd11	tr|Q5BKQ9|Q5BKQ9_MOUSE 26S proteasome non-ATPase regulatory subunit 11 OS=Mus musculus GN=Psmd11 PE=1 SV=1;sp|Q8BG32|PSD11_MOUSE 26S proteasome non-ATPase regulatory subunit 11 OS=Mus musculus GN=Psmd11 PE=1 SV=3	13	37	37	37	29	13	15	13	13	17	18	16	30	31	26	31	22	26	23	30	29	29	25	22	29	29	27	30	28	15	29	13	15	13	13	17	18	16	30	31	26	31
Q4FK49;Q9D819	Q4FK49;Q9D819	26;26	26;26	26;26	Inorganic pyrophosphatase	Ppa1	tr|Q4FK49|Q4FK49_MOUSE Inorganic pyrophosphatase OS=Mus musculus GN=Ppa1 PE=1 SV=1;sp|Q9D819|IPYR_MOUSE Inorganic pyrophosphatase OS=Mus musculus GN=Ppa1 PE=1 SV=1	2	26	26	26	20	12	14	14	12	13	14	11	18	18	18	22	18	18	20	12	19	15	18	20	21	18	19	22	17	13	20	12	14	14	12	13	14	11	18	18	18	22
Q80ZZ0;Q9WVK4	Q80ZZ0;Q9WVK4	36;36	33;33	22;22	EH domain-containing protein 1	Ehd1	tr|Q80ZZ0|Q80ZZ0_MOUSE EH domain-containing protein 1 OS=Mus musculus GN=Ehd1 PE=1 SV=2;sp|Q9WVK4|EHD1_MOUSE EH domain-containing protein 1 OS=Mus musculus GN=Ehd1 PE=1 SV=1	2	36	33	22	21	27	27	29	28	25	27	26	12	16	23	20	22	15	21	14	20	12	19	15	22	15	11	26	16	28	18	24	24	26	25	22	24	23	11	13	20	17
Q08642	Q08642	40	40	40	Protein-arginine deiminase type-2	Padi2	sp|Q08642|PADI2_MOUSE Protein-arginine deiminase type-2 OS=Mus musculus GN=Padi2 PE=1 SV=2	1	40	40	40	2	0	0	0	0	0	0	0	26	36	25	34	19	25	12	32	33	28	23	19	35	23	15	34	29	0	2	0	0	0	0	0	0	0	26	36	25	34
Q9DCZ1;F6VY18	Q9DCZ1;F6VY18	17;10	17;10	14;10	GMP reductase 1	Gmpr	sp|Q9DCZ1|GMPR1_MOUSE GMP reductase 1 OS=Mus musculus GN=Gmpr PE=1 SV=1;tr|F6VY18|F6VY18_MOUSE GMP reductase 1 (Fragment) OS=Mus musculus GN=Gmpr PE=1 SV=1	2	17	17	14	5	12	13	12	13	15	11	11	4	6	3	3	10	5	4	6	10	4	4	3	6	3	2	6	3	15	5	12	13	12	13	15	11	11	4	6	3	3
O70209	O70209	16	16	16	PDZ and LIM domain protein 3	Pdlim3	sp|O70209|PDLI3_MOUSE PDZ and LIM domain protein 3 OS=Mus musculus GN=Pdlim3 PE=1 SV=1	1	16	16	16	14	3	2	2	5	3	5	3	13	11	11	12	14	12	15	12	12	12	13	12	9	13	12	11	12	3	14	3	2	2	5	3	5	3	13	11	11	12
P70168	P70168	38	38	38	Importin subunit beta-1	Kpnb1	sp|P70168|IMB1_MOUSE Importin subunit beta-1 OS=Mus musculus GN=Kpnb1 PE=1 SV=2	1	38	38	38	25	21	22	20	23	22	20	24	24	26	26	25	23	24	22	26	24	28	25	25	24	26	22	26	26	21	25	21	22	20	23	22	20	24	24	26	26	25
P46471;Q8BVQ9	P46471;Q8BVQ9	35;33	35;33	35;33	26S protease regulatory subunit 7	Psmc2	sp|P46471|PRS7_MOUSE 26S protease regulatory subunit 7 OS=Mus musculus GN=Psmc2 PE=1 SV=5;tr|Q8BVQ9|Q8BVQ9_MOUSE 26S protease regulatory subunit 7 OS=Mus musculus GN=Psmc2 PE=1 SV=1	2	35	35	35	27	15	17	20	21	19	14	18	24	26	25	25	19	24	23	26	26	25	23	28	25	27	25	27	25	18	27	15	17	20	21	19	14	18	24	26	25	25
Q9DCL9;D3Z6P1;D6RCU8	Q9DCL9	30;8;7	30;8;7	30;8;7	Multifunctional protein ADE2;Phosphoribosylaminoimidazole-succinocarboxamide synthase;Phosphoribosylaminoimidazole carboxylase	Paics	sp|Q9DCL9|PUR6_MOUSE Multifunctional protein ADE2 OS=Mus musculus GN=Paics PE=1 SV=4	3	30	30	30	20	18	14	21	21	21	16	18	23	21	22	20	20	23	19	19	23	22	21	21	21	22	20	21	22	21	20	18	14	21	21	21	16	18	23	21	22	20
Q3TM70;Q9EQP2	Q3TM70;Q9EQP2	44;44	41;41	37;37	EH domain-containing protein 4	Ehd4	tr|Q3TM70|Q3TM70_MOUSE EH domain-containing protein 4 OS=Mus musculus GN=Ehd4 PE=1 SV=1;sp|Q9EQP2|EHD4_MOUSE EH domain-containing protein 4 OS=Mus musculus GN=Ehd4 PE=1 SV=1	2	44	41	37	15	37	30	38	35	32	36	34	5	7	15	20	18	8	16	6	16	6	12	5	16	5	3	22	7	42	13	34	27	35	32	29	33	31	4	5	14	17
P53395;A0A0G2JGU0	P53395	27;2	27;2	27;2	Lipoamide acyltransferase component of branched-chain alpha-keto acid dehydrogenase complex, mitochondrial	Dbt	sp|P53395|ODB2_MOUSE Lipoamide acyltransferase component of branched-chain alpha-keto acid dehydrogenase complex, mitochondrial OS=Mus musculus GN=Dbt PE=1 SV=2	2	27	27	27	13	21	23	24	26	26	25	24	16	16	17	19	13	6	8	7	14	15	10	14	21	11	8	21	13	25	13	21	23	24	26	26	25	24	16	16	17	19
P99027	P99027	10	10	10	60S acidic ribosomal protein P2	Rplp2	sp|P99027|RLA2_MOUSE 60S acidic ribosomal protein P2 OS=Mus musculus GN=Rplp2 PE=1 SV=3	1	10	10	10	7	6	7	7	7	6	8	6	8	7	7	7	8	7	9	7	7	7	7	6	7	8	7	8	8	7	7	6	7	7	7	6	8	6	8	7	7	7
A0A0B4J1F2;A0A0B4J1M9;P27546-2;P27546;P27546-3;A0A0G2JG35;A0A0G2JFT4;A0A0G2JDY5;A0A0G2JFK3;Q78TF3;A0A0G2JDU1;A0A0G2JE57	A0A0B4J1F2;A0A0B4J1M9;P27546-2;P27546;P27546-3	54;54;54;54;52;11;8;7;6;3;2;1	34;34;34;34;34;3;2;3;3;3;2;1	32;32;32;32;32;1;0;1;1;3;0;0	Microtubule-associated protein;Microtubule-associated protein 4	Map4	tr|A0A0B4J1F2|A0A0B4J1F2_MOUSE Microtubule-associated protein OS=Mus musculus GN=Map4 PE=1 SV=1;tr|A0A0B4J1M9|A0A0B4J1M9_MOUSE Microtubule-associated protein OS=Mus musculus GN=Map4 PE=1 SV=2;sp|P27546-2|MAP4_MOUSE Isoform 2 of Microtubule-associated prote	12	54	34	32	27	29	33	39	36	36	32	34	30	33	25	34	24	26	22	31	27	28	31	27	35	32	27	34	32	35	21	17	18	22	20	20	19	19	23	25	22	27
Q9JKB3-2	Q9JKB3-2	27	27	2	Y-box-binding protein 3	Ybx3	sp|Q9JKB3-2|YBOX3_MOUSE Isoform 2 of Y-box-binding protein 3 OS=Mus musculus GN=Ybx3	1	27	27	2	16	10	8	9	10	4	9	7	18	18	10	22	13	16	10	16	19	18	13	20	20	16	15	23	20	7	16	10	8	9	10	4	9	7	18	18	10	22
Q8CC88;Q8CC88-3	Q8CC88	73;8	73;8	26;8	von Willebrand factor A domain-containing protein 8	Vwa8	sp|Q8CC88|VWA8_MOUSE von Willebrand factor A domain-containing protein 8 OS=Mus musculus GN=Vwa8 PE=1 SV=2	2	73	73	26	16	37	45	49	45	45	47	41	15	10	16	29	16	5	17	10	20	12	22	8	33	4	8	31	11	39	16	37	45	49	45	45	47	41	15	10	16	29
Q3TZZ7;Q3TZZ7-2	Q3TZZ7;Q3TZZ7-2	6;3	6;3	6;3	Extended synaptotagmin-2	Esyt2	sp|Q3TZZ7|ESYT2_MOUSE Extended synaptotagmin-2 OS=Mus musculus GN=Esyt2 PE=1 SV=1;sp|Q3TZZ7-2|ESYT2_MOUSE Isoform 2 of Extended synaptotagmin-2 OS=Mus musculus GN=Esyt2	2	6	6	6	3	1	1	1	2	1	1	1	1	1	5	1	1	1	2	3	2	5	3	1	1	2	2	1	3	1	3	1	1	1	2	1	1	1	1	1	5	1
O09131;D3Z1Q9;Q8K2Q2	O09131	25;2;2	25;2;2	25;2;2	Glutathione S-transferase omega-1	Gsto1	sp|O09131|GSTO1_MOUSE Glutathione S-transferase omega-1 OS=Mus musculus GN=Gsto1 PE=1 SV=2	3	25	25	25	13	14	14	14	15	15	15	14	10	13	10	21	16	11	11	8	10	10	10	13	17	10	8	18	9	13	13	14	14	14	15	15	15	14	10	13	10	21
Q9DBL1;E9Q5L3	Q9DBL1;E9Q5L3	23;22	23;22	23;22	Short/branched chain specific acyl-CoA dehydrogenase, mitochondrial	Acadsb	sp|Q9DBL1|ACDSB_MOUSE Short/branched chain specific acyl-CoA dehydrogenase, mitochondrial OS=Mus musculus GN=Acadsb PE=1 SV=1;tr|E9Q5L3|E9Q5L3_MOUSE Short/branched chain-specific acyl-CoA dehydrogenase, mitochondrial OS=Mus musculus GN=Acadsb PE=1 SV=1	2	23	23	23	15	17	17	17	17	17	18	20	12	13	16	15	12	14	12	15	18	15	17	11	15	7	6	17	8	19	15	17	17	17	17	17	18	20	12	13	16	15
Q3TU85;Q61696	Q3TU85;Q61696	46;46	37;37	1;1	Heat shock 70 kDa protein 1A	Hspa1b;Hspa1a	tr|Q3TU85|Q3TU85_MOUSE Heat shock 70 kDa protein 1A OS=Mus musculus GN=Hspa1b PE=1 SV=1;sp|Q61696|HS71A_MOUSE Heat shock 70 kDa protein 1A OS=Mus musculus GN=Hspa1a PE=1 SV=2	2	46	37	1	25	6	5	8	7	7	7	6	21	27	23	40	30	22	29	28	25	22	27	24	44	23	22	42	27	7	17	2	1	4	3	2	2	2	14	19	15	32
Q9R1P0;E9PW69;E9Q0X0	Q9R1P0;E9PW69	20;15;7	20;15;7	20;15;7	Proteasome subunit alpha type-4;Proteasome subunit alpha type	Psma4	sp|Q9R1P0|PSA4_MOUSE Proteasome subunit alpha type-4 OS=Mus musculus GN=Psma4 PE=1 SV=1;tr|E9PW69|E9PW69_MOUSE Proteasome subunit alpha type (Fragment) OS=Mus musculus GN=Psma4 PE=1 SV=1	3	20	20	20	16	11	11	12	11	11	12	10	17	13	16	15	15	14	20	16	15	13	14	14	15	16	13	15	17	10	16	11	11	12	11	11	12	10	17	13	16	15
Q9DCD0	Q9DCD0	38	38	38	6-phosphogluconate dehydrogenase, decarboxylating	Pgd	sp|Q9DCD0|6PGD_MOUSE 6-phosphogluconate dehydrogenase, decarboxylating OS=Mus musculus GN=Pgd PE=1 SV=3	1	38	38	38	29	11	13	15	20	17	16	13	22	16	30	27	24	26	30	18	26	21	26	25	19	25	18	25	19	17	29	11	13	15	20	17	16	13	22	16	30	27
Q8JZQ2	Q8JZQ2	53	53	48	AFG3-like protein 2	Afg3l2	sp|Q8JZQ2|AFG32_MOUSE AFG3-like protein 2 OS=Mus musculus GN=Afg3l2 PE=1 SV=1	1	53	53	48	10	40	44	46	44	45	40	44	2	16	11	17	12	3	14	11	13	13	14	2	20	7	4	19	4	42	10	40	44	46	44	45	40	44	2	16	11	17
A2AUC9;REV__Q80VM7	A2AUC9	40;1	40;1	40;1	Kelch-like protein 41	Klhl41	sp|A2AUC9|KLH41_MOUSE Kelch-like protein 41 OS=Mus musculus GN=Klhl41 PE=1 SV=1	2	40	40	40	22	11	13	13	12	14	13	13	12	21	25	32	29	20	25	25	26	21	24	20	26	19	22	24	16	12	22	11	13	13	12	14	13	13	12	21	25	32
Q3U1J4	Q3U1J4	55	55	55	DNA damage-binding protein 1	Ddb1	sp|Q3U1J4|DDB1_MOUSE DNA damage-binding protein 1 OS=Mus musculus GN=Ddb1 PE=1 SV=2	1	55	55	55	32	18	24	18	21	25	26	23	42	33	36	36	34	37	32	37	39	38	30	42	36	38	32	36	33	23	32	18	24	18	21	25	26	23	42	33	36	36
O09111	O09111	10	10	10	NADH dehydrogenase [ubiquinone] 1 beta subcomplex subunit 11, mitochondrial	Ndufb11	sp|O09111|NDUBB_MOUSE NADH dehydrogenase [ubiquinone] 1 beta subcomplex subunit 11, mitochondrial OS=Mus musculus GN=Ndufb11 PE=1 SV=2	1	10	10	10	3	8	9	10	9	9	9	9	0	3	2	5	1	0	1	1	2	2	1	1	6	1	1	6	2	7	3	8	9	10	9	9	9	9	0	3	2	5
Q9DBC7;A2AI69;D3Z0V6;P12849;D3Z068;D3YTM5;D3Z4L4	Q9DBC7	30;14;6;6;5;3;1	30;14;6;6;5;3;1	30;14;6;6;5;3;1	cAMP-dependent protein kinase type I-alpha regulatory subunit;cAMP-dependent protein kinase type I-alpha regulatory subunit, N-terminally processed	Prkar1a	sp|Q9DBC7|KAP0_MOUSE cAMP-dependent protein kinase type I-alpha regulatory subunit OS=Mus musculus GN=Prkar1a PE=1 SV=3	7	30	30	30	15	21	18	22	21	21	22	22	18	20	14	17	14	12	13	14	19	17	13	16	18	16	14	15	15	23	15	21	18	22	21	21	22	22	18	20	14	17
P48771	P48771	4	4	4	Cytochrome c oxidase subunit 7A2, mitochondrial	Cox7a2	sp|P48771|CX7A2_MOUSE Cytochrome c oxidase subunit 7A2, mitochondrial OS=Mus musculus GN=Cox7a2 PE=1 SV=2	1	4	4	4	3	4	4	4	4	4	4	4	1	1	3	3	2	1	1	1	2	0	1	1	2	2	1	3	2	4	3	4	4	4	4	4	4	4	1	1	3	3
A2RTT4;P61089;A0A087WPV1;Q9CQ37	A2RTT4;P61089	18;18;1;1	18;18;1;1	18;18;1;1	Ubiquitin-conjugating enzyme E2 N	Ube2n	tr|A2RTT4|A2RTT4_MOUSE MCG4297 OS=Mus musculus GN=Ube2n PE=1 SV=1;sp|P61089|UBE2N_MOUSE Ubiquitin-conjugating enzyme E2 N OS=Mus musculus GN=Ube2n PE=1 SV=1	4	18	18	18	11	10	9	9	9	9	8	8	12	10	8	10	10	11	13	10	11	11	10	9	11	13	10	10	10	10	11	10	9	9	9	9	8	8	12	10	8	10
Q9DCZ4;Q9DCZ4-3;Q9DCZ4-2	Q9DCZ4;Q9DCZ4-3;Q9DCZ4-2	12;12;11	12;12;11	12;12;11	Apolipoprotein O	Apoo	sp|Q9DCZ4|MIC26_MOUSE MICOS complex subunit Mic26 OS=Mus musculus GN=Apoo PE=1 SV=2;sp|Q9DCZ4-3|MIC26_MOUSE Isoform 3 of MICOS complex subunit Mic26 OS=Mus musculus GN=Apoo;sp|Q9DCZ4-2|MIC26_MOUSE Isoform 2 of MICOS complex subunit Mic26 OS=Mus musculus GN	3	12	12	12	6	9	9	10	9	11	9	9	9	8	7	8	7	7	9	8	6	8	9	7	9	6	6	7	8	9	6	9	9	10	9	11	9	9	9	8	7	8
Q3UNI8;O35215;G3UZN1	Q3UNI8;O35215;G3UZN1	12;12;8	12;12;8	4;4;1	D-dopachrome decarboxylase	Ddt	tr|Q3UNI8|Q3UNI8_MOUSE D-dopachrome decarboxylase OS=Mus musculus GN=Ddt PE=1 SV=1;sp|O35215|DOPD_MOUSE D-dopachrome decarboxylase OS=Mus musculus GN=Ddt PE=1 SV=3;tr|G3UZN1|G3UZN1_MOUSE D-dopachrome decarboxylase OS=Mus musculus GN=Ddt PE=1 SV=1	3	12	12	4	10	10	9	10	10	10	9	9	11	11	11	11	11	8	9	8	11	9	11	11	11	9	10	12	9	10	10	10	9	10	10	10	9	9	11	11	11	11
Q542X7;P80314	Q542X7;P80314	44;44	44;44	44;44	T-complex protein 1 subunit beta	Cct2	tr|Q542X7|Q542X7_MOUSE Chaperonin subunit 2 (Beta), isoform CRA_a OS=Mus musculus GN=Cct2 PE=1 SV=1;sp|P80314|TCPB_MOUSE T-complex protein 1 subunit beta OS=Mus musculus GN=Cct2 PE=1 SV=4	2	44	44	44	24	19	22	28	25	23	22	20	32	29	25	31	30	29	25	27	29	34	30	28	33	28	29	30	29	27	24	19	22	28	25	23	22	20	32	29	25	31
Q542Y0;Q64669	Q542Y0;Q64669	23;23	23;23	23;23	NAD(P)H dehydrogenase [quinone] 1	Nqo1	tr|Q542Y0|Q542Y0_MOUSE NAD(P)H dehydrogenase [quinone] 1 OS=Mus musculus GN=Nqo1 PE=1 SV=1;sp|Q64669|NQO1_MOUSE NAD(P)H dehydrogenase [quinone] 1 OS=Mus musculus GN=Nqo1 PE=1 SV=3	2	23	23	23	15	15	12	13	15	15	15	14	16	15	13	19	17	14	13	12	15	12	18	14	20	15	14	21	12	11	15	15	12	13	15	15	15	14	16	15	13	19
Q8CG76	Q8CG76	20	20	20	Aflatoxin B1 aldehyde reductase member 2	Akr7a2	sp|Q8CG76|ARK72_MOUSE Aflatoxin B1 aldehyde reductase member 2 OS=Mus musculus GN=Akr7a2 PE=1 SV=3	1	20	20	20	16	13	13	14	13	13	15	13	16	17	15	18	17	13	15	14	16	15	14	15	17	16	15	17	14	15	16	13	13	14	13	13	15	13	16	17	15	18
Q9D8W5;B1AT36;Q3TRH2	Q9D8W5;B1AT36;Q3TRH2	37;34;29	37;34;29	37;34;29	26S proteasome non-ATPase regulatory subunit 12	Psmd12	sp|Q9D8W5|PSD12_MOUSE 26S proteasome non-ATPase regulatory subunit 12 OS=Mus musculus GN=Psmd12 PE=1 SV=4;tr|B1AT36|B1AT36_MOUSE 26S proteasome non-ATPase regulatory subunit 12 OS=Mus musculus GN=Psmd12 PE=1 SV=1;tr|Q3TRH2|Q3TRH2_MOUSE 26S proteasome non-A	3	37	37	37	24	15	19	18	16	18	18	17	26	29	24	27	26	21	22	23	22	24	25	22	29	24	23	30	25	16	24	15	19	18	16	18	18	17	26	29	24	27
Q9CQ73;E0CXK9;E0CX59	Q9CQ73	43;21;13	43;21;13	43;21;13		Pkp2	tr|Q9CQ73|Q9CQ73_MOUSE Plakophilin 2 OS=Mus musculus GN=Pkp2 PE=1 SV=1	3	43	43	43	0	35	35	35	40	35	36	37	0	0	0	0	0	0	0	0	0	0	0	0	0	0	0	0	0	36	0	35	35	35	40	35	36	37	0	0	0	0
T1ECW4;Q9WVB0;Q9WVB0-2;S4R1Y2;S4R2P3;S4R1A1;Q9CWY6;Q8VC52	T1ECW4;Q9WVB0;Q9WVB0-2;S4R1Y2	4;4;4;3;1;1;1;1	4;4;4;3;1;1;1;1	4;4;4;3;1;1;1;1	RNA-binding protein with multiple splicing	Rbpms	tr|T1ECW4|T1ECW4_MOUSE RNA-binding protein with multiple-splicing OS=Mus musculus GN=Rbpms PE=1 SV=1;sp|Q9WVB0|RBPMS_MOUSE RNA-binding protein with multiple splicing OS=Mus musculus GN=Rbpms PE=1 SV=2;sp|Q9WVB0-2|RBPMS_MOUSE Isoform 2 of RNA-binding protei	8	4	4	4	1	3	3	4	3	3	4	3	1	1	1	1	1	1	1	1	1	1	1	1	1	1	1	1	1	3	1	3	3	4	3	3	4	3	1	1	1	1
P13634;D3YYQ4	P13634	15;6	15;6	15;6	Carbonic anhydrase 1	Ca1	sp|P13634|CAH1_MOUSE Carbonic anhydrase 1 OS=Mus musculus GN=Ca1 PE=1 SV=4	2	15	15	15	12	11	11	12	10	11	12	12	9	9	12	10	10	9	11	8	11	8	11	10	10	10	8	11	8	11	12	11	11	12	10	11	12	12	9	9	12	10
Q63918	Q63918	20	20	20	Serum deprivation-response protein	Sdpr	sp|Q63918|SDPR_MOUSE Serum deprivation-response protein OS=Mus musculus GN=Sdpr PE=1 SV=3	1	20	20	20	12	16	16	16	15	15	15	15	12	8	14	11	8	13	13	9	12	10	12	8	12	10	2	11	7	17	12	16	16	16	15	15	15	15	12	8	14	11
Q9D1A2	Q9D1A2	35	35	35	Cytosolic non-specific dipeptidase	Cndp2	sp|Q9D1A2|CNDP2_MOUSE Cytosolic non-specific dipeptidase OS=Mus musculus GN=Cndp2 PE=1 SV=1	1	35	35	35	24	11	11	13	14	13	11	12	25	21	19	26	22	22	27	18	21	22	22	23	25	25	21	24	26	12	24	11	11	13	14	13	11	12	25	21	19	26
D3YW48;O88456;Q9D7J7	D3YW48;O88456	20;19;3	20;19;3	20;19;3	Calpain small subunit 1	Capns1	tr|D3YW48|D3YW48_MOUSE Calpain small subunit 1 (Fragment) OS=Mus musculus GN=Capns1 PE=1 SV=1;sp|O88456|CPNS1_MOUSE Calpain small subunit 1 OS=Mus musculus GN=Capns1 PE=1 SV=1	3	20	20	20	17	9	10	10	9	8	10	8	19	16	15	18	15	15	16	14	16	15	16	15	16	18	16	17	18	11	17	9	10	10	9	8	10	8	19	16	15	18
P61979;P61979-2;B2M1R6;P61979-3;H3BLL4;D3YWG1;H3BKD0;H3BK96;D3Z5X4;H3BKI8;H3BLP7;Q8BT23;H3BJ43;H3BJS9	P61979;P61979-2;B2M1R6;P61979-3;H3BLL4;D3YWG1;H3BKD0;H3BK96;D3Z5X4	33;33;31;31;25;23;22;21;21;16;9;8;6;5	33;33;31;31;25;23;22;21;21;16;9;8;6;5	33;33;31;31;25;23;22;21;21;16;9;8;6;5	Heterogeneous nuclear ribonucleoprotein K	Hnrnpk;Gm7964	sp|P61979|HNRPK_MOUSE Heterogeneous nuclear ribonucleoprotein K OS=Mus musculus GN=Hnrnpk PE=1 SV=1;sp|P61979-2|HNRPK_MOUSE Isoform 2 of Heterogeneous nuclear ribonucleoprotein K OS=Mus musculus GN=Hnrnpk;tr|B2M1R6|B2M1R6_MOUSE Heterogeneous nuclear ribonu	14	33	33	33	20	23	24	22	27	23	20	24	19	17	25	21	21	20	18	23	19	19	21	20	23	20	17	21	18	21	20	23	24	22	27	23	20	24	19	17	25	21
Q3TGR2;Q8K0E8	Q3TGR2;Q8K0E8	34;34	34;34	30;30	Fibrinogen beta chain;Fibrinopeptide B;Fibrinogen beta chain	Fgb	tr|Q3TGR2|Q3TGR2_MOUSE Fibrinogen beta chain OS=Mus musculus GN=Fgb PE=1 SV=1;sp|Q8K0E8|FIBB_MOUSE Fibrinogen beta chain OS=Mus musculus GN=Fgb PE=1 SV=1	2	34	34	30	14	23	25	24	22	27	22	23	14	18	13	15	15	17	14	14	14	13	9	24	16	19	16	22	18	26	14	23	25	24	22	27	22	23	14	18	13	15
G3X8R0;Q60870	G3X8R0;Q60870	16;8	16;8	16;8	Receptor expression-enhancing protein;Receptor expression-enhancing protein 5	Reep5	tr|G3X8R0|G3X8R0_MOUSE Receptor expression-enhancing protein OS=Mus musculus GN=Reep5 PE=1 SV=1;sp|Q60870|REEP5_MOUSE Receptor expression-enhancing protein 5 OS=Mus musculus GN=Reep5 PE=1 SV=1	2	16	16	16	12	10	9	10	9	9	12	9	11	9	12	13	12	9	12	10	10	10	11	7	12	9	8	11	11	10	12	10	9	10	9	9	12	9	11	9	12	13
Q6P5E4;G3UYG7;G3UZU8;G3UY73;E9Q4X2;G3UY35;G3UXP5	Q6P5E4	69;8;7;4;4;2;1	69;8;7;4;4;2;1	69;8;7;4;4;2;1	UDP-glucose:glycoprotein glucosyltransferase 1	Uggt1	sp|Q6P5E4|UGGG1_MOUSE UDP-glucose:glycoprotein glucosyltransferase 1 OS=Mus musculus GN=Uggt1 PE=1 SV=4	7	69	69	69	48	8	8	12	11	8	6	5	54	37	53	46	40	44	45	53	51	54	48	43	36	49	37	39	48	13	48	8	8	12	11	8	6	5	54	37	53	46
Q9D0M5;D6RIN4	Q9D0M5;D6RIN4	8;4	8;4	5;4	Dynein light chain 2, cytoplasmic	Dynll2	sp|Q9D0M5|DYL2_MOUSE Dynein light chain 2, cytoplasmic OS=Mus musculus GN=Dynll2 PE=1 SV=1;tr|D6RIN4|D6RIN4_MOUSE Dynein light chain 2, cytoplasmic OS=Mus musculus GN=Dynll2 PE=1 SV=1	2	8	8	5	6	4	4	5	5	5	4	4	6	5	6	5	5	5	8	6	6	4	6	5	6	6	5	6	5	5	6	4	4	5	5	5	4	4	6	5	6	5
Q5SW88;Q5SW87;Q5SW86;Q3TYH2;Q8K386	Q5SW88;Q5SW87	21;16;10;1;1	21;16;10;1;1	0;0;0;0;0		Rab1	tr|Q5SW88|Q5SW88_MOUSE Ras-related protein Rab-1A OS=Mus musculus GN=Rab1 PE=1 SV=1;tr|Q5SW87|Q5SW87_MOUSE Ras-related protein Rab-1A OS=Mus musculus GN=Rab1 PE=1 SV=1	5	21	21	0	15	14	13	13	14	14	11	13	14	11	15	15	10	13	16	14	13	12	15	15	14	14	12	14	13	14	15	14	13	13	14	14	11	13	14	11	15	15
Q545I9;P14069	Q545I9;P14069	8;8	8;8	8;8	Protein S100;Protein S100-A6	S100a6	tr|Q545I9|Q545I9_MOUSE Protein S100 OS=Mus musculus GN=S100a6 PE=1 SV=1;sp|P14069|S10A6_MOUSE Protein S100-A6 OS=Mus musculus GN=S100a6 PE=1 SV=3	2	8	8	8	8	4	5	5	5	3	5	4	6	4	5	5	5	6	6	5	5	5	4	4	6	6	6	6	6	5	8	4	5	5	5	3	5	4	6	4	5	5
O88685;A2AGN7;B7ZCF1;F6Q2E3	O88685;A2AGN7;B7ZCF1	30;27;27;12	30;27;27;12	11;11;8;0	26S protease regulatory subunit 6A	Psmc3	sp|O88685|PRS6A_MOUSE 26S protease regulatory subunit 6A OS=Mus musculus GN=Psmc3 PE=1 SV=2;tr|A2AGN7|A2AGN7_MOUSE 26S protease regulatory subunit 6A OS=Mus musculus GN=Psmc3 PE=1 SV=1;tr|B7ZCF1|B7ZCF1_MOUSE 26S protease regulatory subunit 6A OS=Mus muscul	4	30	30	11	25	15	16	20	19	18	16	15	27	26	23	24	24	26	21	25	26	26	26	26	26	25	22	26	23	18	25	15	16	20	19	18	16	15	27	26	23	24
Q3TXS7;J3QN38;D6RGR5	Q3TXS7	51;6;2	51;6;2	51;6;2	26S proteasome non-ATPase regulatory subunit 1	Psmd1	sp|Q3TXS7|PSMD1_MOUSE 26S proteasome non-ATPase regulatory subunit 1 OS=Mus musculus GN=Psmd1 PE=1 SV=1	3	51	51	51	35	16	22	22	25	24	21	23	39	31	34	37	29	34	27	34	32	36	33	29	35	29	28	37	32	21	35	16	22	22	25	24	21	23	39	31	34	37
P32020;P32020-2;A2APS4	P32020;P32020-2	18;16;1	18;16;1	18;16;1	Non-specific lipid-transfer protein	Scp2	sp|P32020|NLTP_MOUSE Non-specific lipid-transfer protein OS=Mus musculus GN=Scp2 PE=1 SV=3;sp|P32020-2|NLTP_MOUSE Isoform SCP2 of Non-specific lipid-transfer protein OS=Mus musculus GN=Scp2	3	18	18	18	15	12	10	15	14	13	10	12	11	9	16	16	14	10	17	9	15	9	13	7	15	10	6	15	8	13	15	12	10	15	14	13	10	12	11	9	16	16
Q3U6G1;Q923D2;E9PZC3;E9PZC4	Q3U6G1;Q923D2;E9PZC3;E9PZC4	16;16;12;10	16;16;12;10	16;16;12;10	Flavin reductase (NADPH)	Blvrb	tr|Q3U6G1|Q3U6G1_MOUSE Biliverdin reductase B (Flavin reductase (NADPH)) OS=Mus musculus GN=Blvrb PE=1 SV=1;sp|Q923D2|BLVRB_MOUSE Flavin reductase (NADPH) OS=Mus musculus GN=Blvrb PE=1 SV=3;tr|E9PZC3|E9PZC3_MOUSE Flavin reductase (NADPH) OS=Mus musculus GN	4	16	16	16	12	12	9	11	12	13	12	11	12	12	12	14	12	13	10	12	11	11	11	11	15	13	12	13	12	12	12	12	9	11	12	13	12	11	12	12	12	14
P10605	P10605	13	13	13	Cathepsin B;Cathepsin B light chain;Cathepsin B heavy chain	Ctsb	sp|P10605|CATB_MOUSE Cathepsin B OS=Mus musculus GN=Ctsb PE=1 SV=2	1	13	13	13	6	6	7	6	7	7	7	7	8	6	8	7	7	9	10	8	9	8	8	7	7	9	7	9	8	6	6	6	7	6	7	7	7	7	8	6	8	7
E9PZD8;Q61147;G3X9T8;G3X8Q5;G3UXG1;G3UWP5;G3UZ53;CON__ENSEMBL:ENSBTAP00000031900	E9PZD8;Q61147;G3X9T8;G3X8Q5	53;53;52;52;9;5;3;2	53;53;52;52;9;5;3;2	53;53;52;52;9;5;3;2	Ceruloplasmin	Cp	tr|E9PZD8|E9PZD8_MOUSE Ceruloplasmin OS=Mus musculus GN=Cp PE=1 SV=1;sp|Q61147|CERU_MOUSE Ceruloplasmin OS=Mus musculus GN=Cp PE=1 SV=2;tr|G3X9T8|G3X9T8_MOUSE Ceruloplasmin OS=Mus musculus GN=Cp PE=1 SV=1;tr|G3X8Q5|G3X8Q5_MOUSE Ceruloplasmin OS=Mus musculu	8	53	53	53	37	25	23	33	28	29	31	23	30	29	34	41	27	26	32	24	26	26	33	37	38	38	29	38	33	32	37	25	23	33	28	29	31	23	30	29	34	41
P97823;J3QP56;P97823-2;D3Z111;D3YUG4;D3Z269;J3QQ63	P97823;J3QP56;P97823-2;D3Z111;D3YUG4	11;10;10;7;6;5;3	11;10;10;7;6;5;3	11;10;10;7;6;5;3	Acyl-protein thioesterase 1	Lypla1	sp|P97823|LYPA1_MOUSE Acyl-protein thioesterase 1 OS=Mus musculus GN=Lypla1 PE=1 SV=1;tr|J3QP56|J3QP56_MOUSE Acyl-protein thioesterase 1 OS=Mus musculus GN=Lypla1 PE=1 SV=1;sp|P97823-2|LYPA1_MOUSE Isoform 2 of Acyl-protein thioesterase 1 OS=Mus musculus GN	7	11	11	11	11	5	8	9	9	9	8	8	9	9	11	10	9	10	10	10	9	11	10	10	10	10	9	10	10	9	11	5	8	9	9	9	8	8	9	9	11	10
Q544R1;Q9Z2Y8;Q80ZV3	Q544R1;Q9Z2Y8;Q80ZV3	16;16;8	16;16;8	16;16;8	Proline synthase co-transcribed bacterial homolog protein	Prosc	tr|Q544R1|Q544R1_MOUSE Proline synthase co-transcribed bacterial homolog protein OS=Mus musculus GN=Prosc PE=1 SV=1;sp|Q9Z2Y8|PROSC_MOUSE Proline synthase co-transcribed bacterial homolog protein OS=Mus musculus GN=Prosc PE=1 SV=1;tr|Q80ZV3|Q80ZV3_MOUSE Pr	3	16	16	16	13	12	10	11	11	11	11	11	12	12	12	12	11	11	11	10	11	10	10	12	13	11	10	13	11	13	13	12	10	11	11	11	11	11	12	12	12	12
Q58EV4;O70435;E0CX62;F7BWF9;E0CZ34;F8WH02;E0CYL6	Q58EV4;O70435;E0CX62	25;25;14;4;2;2;2	25;25;14;4;2;2;2	25;25;14;4;2;2;2	Proteasome subunit alpha type;Proteasome subunit alpha type-3	Psma3	tr|Q58EV4|Q58EV4_MOUSE Proteasome subunit alpha type OS=Mus musculus GN=Psma3 PE=1 SV=1;sp|O70435|PSA3_MOUSE Proteasome subunit alpha type-3 OS=Mus musculus GN=Psma3 PE=1 SV=3;tr|E0CX62|E0CX62_MOUSE Proteasome subunit alpha type-3 OS=Mus musculus GN=Psma3	7	25	25	25	19	7	9	11	10	9	7	9	20	16	17	17	16	14	20	16	17	15	15	14	17	17	18	16	17	10	19	7	9	11	10	9	7	9	20	16	17	17
Q9QUM9;E0CXB1;E0CYT2	Q9QUM9;E0CXB1	21;18;2	21;18;2	21;18;2	Proteasome subunit alpha type-6	Psma6	sp|Q9QUM9|PSA6_MOUSE Proteasome subunit alpha type-6 OS=Mus musculus GN=Psma6 PE=1 SV=1;tr|E0CXB1|E0CXB1_MOUSE Proteasome subunit alpha type-6 OS=Mus musculus GN=Psma6 PE=1 SV=1	3	21	21	21	14	7	9	10	10	9	10	9	16	10	13	13	13	14	16	13	11	15	14	12	11	11	10	11	14	9	14	7	9	10	10	9	10	9	16	10	13	13
P54775	P54775	27	27	27	26S protease regulatory subunit 6B	Psmc4	sp|P54775|PRS6B_MOUSE 26S protease regulatory subunit 6B OS=Mus musculus GN=Psmc4 PE=1 SV=2	1	27	27	27	22	15	15	14	16	15	15	15	23	22	20	22	16	20	23	25	24	23	20	22	20	23	23	22	20	15	22	15	15	14	16	15	15	15	23	22	20	22
P62196;Q8K1K2	P62196;Q8K1K2	31;27	31;27	31;27	26S protease regulatory subunit 8	Psmc5	sp|P62196|PRS8_MOUSE 26S protease regulatory subunit 8 OS=Mus musculus GN=Psmc5 PE=1 SV=1;tr|Q8K1K2|Q8K1K2_MOUSE 26S protease regulatory subunit 8 OS=Mus musculus GN=Psmc5 PE=1 SV=1	2	31	31	31	20	15	14	19	17	18	17	19	24	23	22	25	18	22	24	22	22	23	20	23	23	23	20	25	22	19	20	15	14	19	17	18	17	19	24	23	22	25
P60335;A0A087WR61;A0A087WSI1;G3UYM5;A0A087WRH3;P57724	P60335	19;1;1;1;1;1	19;1;1;1;1;1	14;0;0;0;0;0	Poly(rC)-binding protein 1	Pcbp1	sp|P60335|PCBP1_MOUSE Poly(rC)-binding protein 1 OS=Mus musculus GN=Pcbp1 PE=1 SV=1	6	19	19	14	13	13	10	14	13	15	12	13	13	14	10	14	12	14	16	11	14	13	12	14	14	13	12	15	13	14	13	13	10	14	13	15	12	13	13	14	10	14
P80316;E0CZA1	P80316	39;12	39;12	39;12	T-complex protein 1 subunit epsilon	Cct5	sp|P80316|TCPE_MOUSE T-complex protein 1 subunit epsilon OS=Mus musculus GN=Cct5 PE=1 SV=1	2	39	39	39	23	20	20	22	25	24	22	22	30	29	24	28	24	26	26	29	27	30	28	27	29	26	23	29	28	22	23	20	20	22	25	24	22	22	30	29	24	28
K7Q7T7;P63001;Q3TLP8;A2AC13;Q14A12;P60764	K7Q7T7;P63001;Q3TLP8;A2AC13;Q14A12;P60764	11;11;10;7;7;7	11;11;10;7;7;7	7;7;6;4;4;4	Ras-related C3 botulinum toxin substrate 1;Ras-related C3 botulinum toxin substrate 3	Rac1;Rac3	tr|K7Q7T7|K7Q7T7_MOUSE RAS-related C3 botulinum substrate 1 OS=Mus musculus GN=Rac1 PE=1 SV=1;sp|P63001|RAC1_MOUSE Ras-related C3 botulinum toxin substrate 1 OS=Mus musculus GN=Rac1 PE=1 SV=1;tr|Q3TLP8|Q3TLP8_MOUSE RAS-related C3 botulinum substrate 1, iso	6	11	11	7	9	6	6	7	8	8	8	8	7	9	8	10	10	9	9	9	9	9	9	8	10	9	7	10	8	8	9	6	6	7	8	8	8	8	7	9	8	10
Q3UTJ2-2;Z4YJR7;B9EKP8;B2RXQ9;D3Z080;Q3UTJ2-5;F7BEU1;F6ZWT0;F6V513	Q3UTJ2-2;Z4YJR7;B9EKP8;B2RXQ9;D3Z080;Q3UTJ2-5	42;36;36;34;34;33;13;10;10	42;36;36;34;34;33;13;10;10	7;7;1;3;4;3;4;1;4	Sorbin and SH3 domain-containing protein 2	Sorbs2	sp|Q3UTJ2-2|SRBS2_MOUSE Isoform 2 of Sorbin and SH3 domain-containing protein 2 OS=Mus musculus GN=Sorbs2;tr|Z4YJR7|Z4YJR7_MOUSE Sorbin and SH3 domain-containing protein 2 OS=Mus musculus GN=Sorbs2 PE=1 SV=1;tr|B9EKP8|B9EKP8_MOUSE Sorbin and SH3 domain-con	9	42	42	7	1	28	33	36	33	32	35	33	1	1	4	1	3	3	2	2	3	2	3	1	1	1	1	0	1	31	1	28	33	36	33	32	35	33	1	1	4	1
Q3U6L3;Q9QUH0	Q3U6L3;Q9QUH0	10;10	10;10	10;10	Glutaredoxin-1	Glrx	tr|Q3U6L3|Q3U6L3_MOUSE Glutaredoxin, isoform CRA_a OS=Mus musculus GN=Glrx PE=1 SV=1;sp|Q9QUH0|GLRX1_MOUSE Glutaredoxin-1 OS=Mus musculus GN=Glrx PE=1 SV=3	2	10	10	10	7	4	3	5	6	5	6	5	7	7	7	7	9	7	9	7	7	7	7	7	7	7	7	7	7	4	7	4	3	5	6	5	6	5	7	7	7	7
O88441	O88441	13	13	13	Metaxin-2	Mtx2	sp|O88441|MTX2_MOUSE Metaxin-2 OS=Mus musculus GN=Mtx2 PE=1 SV=1	1	13	13	13	1	11	11	10	10	12	11	11	0	2	1	8	3	0	0	0	1	0	0	0	8	0	0	9	0	11	1	11	11	10	10	12	11	11	0	2	1	8
Q3U9V4;P62880;E9QKR0;D3YZX3;D3Z1M1;D3Z1T4;E9PWM7;V9GWY1	Q3U9V4;P62880;E9QKR0;D3YZX3;D3Z1M1;D3Z1T4	18;18;16;15;12;11;8;1	18;18;16;15;12;11;8;1	8;8;7;6;4;3;5;0	Guanine nucleotide-binding protein G(I)/G(S)/G(T) subunit beta-2	Gnb2	tr|Q3U9V4|Q3U9V4_MOUSE Guanine nucleotide binding protein, beta 2, isoform CRA_a OS=Mus musculus GN=Gnb2 PE=1 SV=1;sp|P62880|GBB2_MOUSE Guanine nucleotide-binding protein G(I)/G(S)/G(T) subunit beta-2 OS=Mus musculus GN=Gnb2 PE=1 SV=3;tr|E9QKR0|E9QKR0_MOUS	8	18	18	8	12	12	9	13	14	12	12	11	12	8	15	11	9	14	15	14	11	14	15	11	12	11	10	12	12	13	12	12	9	13	14	12	12	11	12	8	15	11
B2RQK7;Q8BWB1	B2RQK7;Q8BWB1	25;23	25;23	5;3	Synaptopodin 2-like protein	Synpo2l	tr|B2RQK7|B2RQK7_MOUSE Synaptopodin 2-like protein OS=Mus musculus GN=Synpo2l PE=1 SV=1;sp|Q8BWB1|SYP2L_MOUSE Synaptopodin 2-like protein OS=Mus musculus GN=Synpo2l PE=1 SV=1	2	25	25	5	9	13	16	19	17	16	18	16	4	3	5	8	5	11	8	13	10	11	8	10	5	12	8	4	11	21	9	13	16	19	17	16	18	16	4	3	5	8
O55234	O55234	20	20	20	Proteasome subunit beta type-5	Psmb5	sp|O55234|PSB5_MOUSE Proteasome subunit beta type-5 OS=Mus musculus GN=Psmb5 PE=1 SV=3	1	20	20	20	14	10	10	11	12	9	10	11	16	13	13	17	17	15	13	15	15	14	14	15	17	16	13	16	15	9	14	10	10	11	12	9	10	11	16	13	13	17
Q8R015	Q8R015	2	2	2	Biogenesis of lysosome-related organelles complex 1 subunit 5	Bloc1s5	sp|Q8R015|BL1S5_MOUSE Biogenesis of lysosome-related organelles complex 1 subunit 5 OS=Mus musculus GN=Bloc1s5 PE=1 SV=1	1	2	2	2	1	1	1	1	1	1	1	1	1	1	1	1	1	1	1	1	1	1	1	1	1	1	1	1	1	2	1	1	1	1	1	1	1	1	1	1	1	1
Q8C0E3;Q8C0E3-2	Q8C0E3;Q8C0E3-2	3;3	3;3	3;3	Tripartite motif-containing protein 47	Trim47	sp|Q8C0E3|TRI47_MOUSE Tripartite motif-containing protein 47 OS=Mus musculus GN=Trim47 PE=1 SV=2;sp|Q8C0E3-2|TRI47_MOUSE Isoform 2 of Tripartite motif-containing protein 47 OS=Mus musculus GN=Trim47	2	3	3	3	0	0	1	1	1	0	1	0	0	2	0	2	0	0	0	0	0	0	0	0	2	0	0	1	0	1	0	0	1	1	1	0	1	0	0	2	0	2
Q9Z2I0;A0A0J9YTQ9	Q9Z2I0	38;1	38;1	38;1	LETM1 and EF-hand domain-containing protein 1, mitochondrial	Letm1	sp|Q9Z2I0|LETM1_MOUSE LETM1 and EF-hand domain-containing protein 1, mitochondrial OS=Mus musculus GN=Letm1 PE=1 SV=1	2	38	38	38	18	22	23	23	22	26	23	21	12	21	20	21	17	8	19	17	22	17	23	11	21	11	11	25	12	20	18	22	23	23	22	26	23	21	12	21	20	21
Q9CWJ9	Q9CWJ9	44	44	44	Bifunctional purine biosynthesis protein PURH;Phosphoribosylaminoimidazolecarboxamide formyltransferase;IMP cyclohydrolase	Atic	sp|Q9CWJ9|PUR9_MOUSE Bifunctional purine biosynthesis protein PURH OS=Mus musculus GN=Atic PE=1 SV=2	1	44	44	44	33	11	13	14	15	15	15	13	34	24	29	27	24	33	29	28	28	28	28	30	26	31	25	24	31	16	33	11	13	14	15	15	15	13	34	24	29	27
Q9CZ44;Q9CZ44-3;A2AT02;Q9CZ44-2	Q9CZ44;Q9CZ44-3;A2AT02;Q9CZ44-2	25;25;21;17	25;25;21;17	25;25;21;17	NSFL1 cofactor p47	Nsfl1c	sp|Q9CZ44|NSF1C_MOUSE NSFL1 cofactor p47 OS=Mus musculus GN=Nsfl1c PE=1 SV=1;sp|Q9CZ44-3|NSF1C_MOUSE Isoform 3 of NSFL1 cofactor p47 OS=Mus musculus GN=Nsfl1c;tr|A2AT02|A2AT02_MOUSE NSFL1 cofactor p47 OS=Mus musculus GN=Nsfl1c PE=1 SV=1;sp|Q9CZ44-2|NSF1C_M	4	25	25	25	17	14	14	14	13	14	12	15	20	22	18	18	16	19	16	18	16	21	14	21	20	20	19	21	21	13	17	14	14	14	13	14	12	15	20	22	18	18
Q9DBG5	Q9DBG5	28	28	28	Perilipin-3	Plin3	sp|Q9DBG5|PLIN3_MOUSE Perilipin-3 OS=Mus musculus GN=Plin3 PE=1 SV=1	1	28	28	28	17	15	17	20	20	19	18	18	6	16	13	24	19	7	12	6	16	11	11	15	23	13	6	23	9	16	17	15	17	20	20	19	18	18	6	16	13	24
Q9D0I9	Q9D0I9	38	38	38	Arginine--tRNA ligase, cytoplasmic	Rars	sp|Q9D0I9|SYRC_MOUSE Arginine--tRNA ligase, cytoplasmic OS=Mus musculus GN=Rars PE=1 SV=2	1	38	38	38	21	6	5	9	13	10	13	10	31	17	21	25	14	24	21	26	22	27	20	25	20	27	24	17	25	11	21	6	5	9	13	10	13	10	31	17	21	25
Q9DCN2-2;Q9DCN2;F2Z456;A0A0A0MQM3	Q9DCN2-2;Q9DCN2;F2Z456;A0A0A0MQM3	24;24;21;16	24;24;21;16	24;24;21;16	NADH-cytochrome b5 reductase 3;NADH-cytochrome b5 reductase 3 membrane-bound form;NADH-cytochrome b5 reductase 3 soluble form;NADH-cytochrome b5 reductase	Cyb5r3	sp|Q9DCN2-2|NB5R3_MOUSE Isoform 2 of NADH-cytochrome b5 reductase 3 OS=Mus musculus GN=Cyb5r3;sp|Q9DCN2|NB5R3_MOUSE NADH-cytochrome b5 reductase 3 OS=Mus musculus GN=Cyb5r3 PE=1 SV=3;tr|F2Z456|F2Z456_MOUSE NADH-cytochrome b5 reductase OS=Mus musculus GN=Cy	4	24	24	24	20	11	14	14	15	15	16	13	18	8	20	17	11	15	16	18	19	11	18	14	16	17	13	14	14	15	20	11	14	14	15	15	16	13	18	8	20	17
Q545V3;P17183;D3Z6E4;D3Z2S4;D3YVD3	Q545V3;P17183;D3Z6E4	17;17;12;8;5	7;7;4;2;1	7;7;4;2;1	Gamma-enolase;Enolase	Eno2	tr|Q545V3|Q545V3_MOUSE Enolase 2, gamma neuronal, isoform CRA_a OS=Mus musculus GN=Eno2 PE=1 SV=1;sp|P17183|ENOG_MOUSE Gamma-enolase OS=Mus musculus GN=Eno2 PE=1 SV=2;tr|D3Z6E4|D3Z6E4_MOUSE Enolase OS=Mus musculus GN=Eno2 PE=1 SV=1	5	17	7	7	11	8	7	8	8	9	8	8	10	11	11	11	14	9	13	9	11	9	10	10	13	11	10	12	11	8	2	1	1	1	1	2	1	1	1	4	2	4
Q3UPK6;Q9Z2U1;D3YX79;A0A0G2JF97	Q3UPK6;Q9Z2U1;D3YX79	12;12;6;1	12;12;6;1	12;12;6;1	Proteasome subunit alpha type;Proteasome subunit alpha type-5	Psma5;Gm8394	tr|Q3UPK6|Q3UPK6_MOUSE Proteasome subunit alpha type OS=Mus musculus GN=Psma5 PE=1 SV=1;sp|Q9Z2U1|PSA5_MOUSE Proteasome subunit alpha type-5 OS=Mus musculus GN=Psma5 PE=1 SV=1;tr|D3YX79|D3YX79_MOUSE Proteasome subunit alpha type OS=Mus musculus GN=Gm8394 P	4	12	12	12	10	11	9	10	9	9	10	8	10	10	10	11	8	10	8	11	9	9	8	9	11	11	7	10	10	9	10	11	9	10	9	9	10	8	10	10	10	11
A2A839;A2A838;A2A841;P48193;P48193-2;A2A842;A2AD32;F7BUB8;F6S4K9;F7CR30	A2A839;A2A838;A2A841;P48193;P48193-2;A2A842;A2AD32;F7BUB8	20;20;19;19;17;16;14;12;9;4	19;19;18;18;17;16;13;11;9;4	17;17;16;16;15;14;12;10;8;3	Protein 4.1	Epb4.1;Epb41	tr|A2A839|A2A839_MOUSE Protein 4.1 OS=Mus musculus GN=Epb41 PE=1 SV=1;tr|A2A838|A2A838_MOUSE Protein 4.1 (Fragment) OS=Mus musculus GN=Epb41 PE=1 SV=1;tr|A2A841|A2A841_MOUSE Protein 4.1 OS=Mus musculus GN=Epb41 PE=1 SV=1;sp|P48193|41_MOUSE Protein 4.1 OS=M	10	20	19	17	5	9	8	11	13	10	16	6	3	2	3	0	2	5	2	3	5	3	2	4	1	4	2	1	3	17	5	9	7	11	13	10	15	6	3	2	3	0
G5E814;Q9D8B4	G5E814;Q9D8B4	11;11	11;11	11;11	NADH dehydrogenase [ubiquinone] 1 alpha subcomplex subunit 11	Ndufa11	tr|G5E814|G5E814_MOUSE MCG5603 OS=Mus musculus GN=Ndufa11 PE=1 SV=1;sp|Q9D8B4|NDUAB_MOUSE NADH dehydrogenase [ubiquinone] 1 alpha subcomplex subunit 11 OS=Mus musculus GN=Ndufa11 PE=1 SV=2	2	11	11	11	5	11	11	11	11	11	11	11	1	5	4	4	2	3	2	1	5	3	5	5	6	4	1	6	2	11	5	11	11	11	11	11	11	11	1	5	4	4
Q02788;D3Z7D5	Q02788;D3Z7D5	29;21	29;21	29;21	Collagen alpha-2(VI) chain	Col6a2	sp|Q02788|CO6A2_MOUSE Collagen alpha-2(VI) chain OS=Mus musculus GN=Col6a2 PE=1 SV=3;tr|D3Z7D5|D3Z7D5_MOUSE Collagen alpha-2(VI) chain OS=Mus musculus GN=Col6a2 PE=1 SV=1	2	29	29	29	2	25	26	23	24	21	24	23	5	9	6	10	10	3	5	7	6	4	3	2	11	3	3	12	3	28	2	25	26	23	24	21	24	23	5	9	6	10
Q9CQV8;Q9CQV8-2;A2A5N1	Q9CQV8;Q9CQV8-2;A2A5N1	22;21;15	14;13;10	13;12;9	14-3-3 protein beta/alpha;14-3-3 protein beta/alpha, N-terminally processed	Ywhab	sp|Q9CQV8|1433B_MOUSE 14-3-3 protein beta/alpha OS=Mus musculus GN=Ywhab PE=1 SV=3;sp|Q9CQV8-2|1433B_MOUSE Isoform Short of 14-3-3 protein beta/alpha OS=Mus musculus GN=Ywhab;tr|A2A5N1|A2A5N1_MOUSE 14-3-3 protein beta/alpha (Fragment) OS=Mus musculus GN=Yw	3	22	14	13	19	10	13	15	14	15	14	13	16	15	21	14	15	18	20	16	18	14	19	13	14	13	13	13	15	14	11	5	8	9	8	9	8	8	8	8	13	7
Q60994;E9PWU4	Q60994;E9PWU4	8;4	7;3	7;3	Adiponectin	Adipoq	sp|Q60994|ADIPO_MOUSE Adiponectin OS=Mus musculus GN=Adipoq PE=1 SV=2;tr|E9PWU4|E9PWU4_MOUSE Adiponectin (Fragment) OS=Mus musculus GN=Adipoq PE=1 SV=1	2	8	7	7	6	5	5	6	6	5	6	5	6	6	7	8	5	5	7	6	5	6	6	6	7	6	5	7	5	6	6	5	5	6	6	5	6	5	6	6	7	7
P18760;F8WGL3	P18760;F8WGL3	25;24	20;19	20;19	Cofilin-1	Cfl1	sp|P18760|COF1_MOUSE Cofilin-1 OS=Mus musculus GN=Cfl1 PE=1 SV=3;tr|F8WGL3|F8WGL3_MOUSE Cofilin-1 OS=Mus musculus GN=Cfl1 PE=1 SV=1	2	25	20	20	16	12	14	14	13	14	13	14	14	12	17	16	14	16	16	12	19	10	15	14	14	12	8	15	11	14	14	10	12	12	11	12	11	12	12	11	15	14
O70400;S4R1V0	O70400;S4R1V0	24;15	24;15	24;15	PDZ and LIM domain protein 1	Pdlim1	sp|O70400|PDLI1_MOUSE PDZ and LIM domain protein 1 OS=Mus musculus GN=Pdlim1 PE=1 SV=4;tr|S4R1V0|S4R1V0_MOUSE PDZ and LIM domain protein 1 (Fragment) OS=Mus musculus GN=Pdlim1 PE=1 SV=1	2	24	24	24	7	14	14	14	12	15	14	14	1	12	2	23	18	1	5	0	3	0	3	1	22	0	1	23	0	11	7	14	14	14	12	15	14	14	1	12	2	23
P63330	P63330	24	24	2	Serine/threonine-protein phosphatase 2A catalytic subunit alpha isoform	Ppp2ca	sp|P63330|PP2AA_MOUSE Serine/threonine-protein phosphatase 2A catalytic subunit alpha isoform OS=Mus musculus GN=Ppp2ca PE=1 SV=1	1	24	24	2	16	12	10	11	13	13	11	9	16	20	16	22	19	14	16	16	17	18	17	17	19	18	12	21	18	14	16	12	10	11	13	13	11	9	16	20	16	22
Q07076	Q07076	23	23	23	Annexin A7	Anxa7	sp|Q07076|ANXA7_MOUSE Annexin A7 OS=Mus musculus GN=Anxa7 PE=1 SV=2	1	23	23	23	15	10	10	9	8	13	10	11	22	19	18	17	5	19	10	15	18	16	7	20	19	22	17	17	19	12	15	10	10	9	8	13	10	11	22	19	18	17
P55264;P55264-2	P55264;P55264-2	26;23	26;23	26;23	Adenosine kinase	Adk	sp|P55264|ADK_MOUSE Adenosine kinase OS=Mus musculus GN=Adk PE=1 SV=2;sp|P55264-2|ADK_MOUSE Isoform Short of Adenosine kinase OS=Mus musculus GN=Adk	2	26	26	26	17	16	14	18	18	17	16	20	14	17	10	17	13	16	13	14	16	16	16	17	19	16	12	20	13	16	17	16	14	18	18	17	16	20	14	17	10	17
S4R1P5;E9Q9X1;Q91ZU6;Q91ZU6-3;Q91ZU6-4;A0A087WSP0;Q91ZU6-2;A0A087WPR7;A0A087WRB8;S4R1Y6;A0A0A6YWC6;Q91ZU6-6	S4R1P5;E9Q9X1;Q91ZU6;Q91ZU6-3;Q91ZU6-4;A0A087WSP0;Q91ZU6-2	31;30;30;30;30;21;21;13;6;4;1;1	31;30;30;30;30;21;21;13;6;4;1;1	23;22;22;22;22;13;13;7;0;2;1;1	Dystonin	Dst	tr|S4R1P5|S4R1P5_MOUSE Dystonin OS=Mus musculus GN=Dst PE=1 SV=1;tr|E9Q9X1|E9Q9X1_MOUSE Dystonin OS=Mus musculus GN=Dst PE=1 SV=2;sp|Q91ZU6|DYST_MOUSE Dystonin OS=Mus musculus GN=Dst PE=1 SV=2;sp|Q91ZU6-3|DYST_MOUSE Isoform 3 of Dystonin OS=Mus musculus GN	12	31	31	23	6	4	5	5	3	8	4	3	7	6	3	6	3	5	4	9	9	10	6	10	2	11	6	4	8	7	6	4	5	5	3	8	4	3	7	6	3	6
Q4VAE6;Q9QUI0;A0A0A6YXF6;A0A0G2JEP8;Q9CR99;A0A0A6YWJ1	Q4VAE6;Q9QUI0;A0A0A6YXF6	17;17;14;6;5;4	17;17;14;6;5;4	9;9;7;0;1;1	Transforming protein RhoA	Rhoa	tr|Q4VAE6|Q4VAE6_MOUSE Ras family member A OS=Mus musculus GN=Rhoa PE=1 SV=1;sp|Q9QUI0|RHOA_MOUSE Transforming protein RhoA OS=Mus musculus GN=Rhoa PE=1 SV=1;tr|A0A0A6YXF6|A0A0A6YXF6_MOUSE Transforming protein RhoA (Fragment) OS=Mus musculus GN=Rhoa PE=1 S	6	17	17	9	14	13	12	13	13	14	14	11	13	12	14	16	14	12	12	13	14	15	12	12	17	13	12	15	14	15	14	13	12	13	13	14	14	11	13	12	14	16
P48774;E9PVM7;E9PV63;E9Q024;E9Q5L9	P48774;E9PVM7;E9PV63	26;23;16;8;5	24;21;15;7;4	24;21;15;7;4	Glutathione S-transferase Mu 5	Gstm5	sp|P48774|GSTM5_MOUSE Glutathione S-transferase Mu 5 OS=Mus musculus GN=Gstm5 PE=1 SV=1;tr|E9PVM7|E9PVM7_MOUSE Glutathione S-transferase Mu 5 (Fragment) OS=Mus musculus GN=Gstm5 PE=1 SV=1;tr|E9PV63|E9PV63_MOUSE Glutathione S-transferase Mu 5 OS=Mus musculu	5	26	24	24	22	14	13	14	12	15	14	13	21	24	20	21	25	20	17	20	20	19	20	20	23	20	20	22	19	15	20	12	11	12	10	13	12	11	19	22	18	19
Q78ZJ8;P46638;G3UY29;E9Q3P9;F8WGS1;G3UZD3;G3UZL4;F6R2Z5;D3YYB3;Q0PD30;Q9WTL2	Q78ZJ8;P46638;G3UY29;E9Q3P9;F8WGS1;G3UZD3;G3UZL4	15;15;13;13;13;12;8;1;1;1;1	15;15;13;13;13;12;8;1;1;1;1	2;2;0;0;0;2;1;0;0;0;0	Ras-related protein Rab-11B	Rab11b;Rab11a	tr|Q78ZJ8|Q78ZJ8_MOUSE MCG22989, isoform CRA_b OS=Mus musculus GN=Rab11b PE=1 SV=1;sp|P46638|RB11B_MOUSE Ras-related protein Rab-11B OS=Mus musculus GN=Rab11b PE=1 SV=3;tr|G3UY29|G3UY29_MOUSE MCG22989, isoform CRA_a OS=Mus musculus GN=Rab11b PE=3 SV=1;tr|E	11	15	15	2	14	13	13	12	11	13	13	9	14	13	13	14	10	15	12	14	13	13	14	13	14	14	13	14	13	14	14	13	13	12	11	13	13	9	14	13	13	14
Q9CQM9	Q9CQM9	27	27	27	Glutaredoxin-3	Glrx3	sp|Q9CQM9|GLRX3_MOUSE Glutaredoxin-3 OS=Mus musculus GN=Glrx3 PE=1 SV=1	1	27	27	27	23	9	10	12	10	13	14	11	20	19	15	20	16	23	15	23	20	21	20	23	19	25	18	19	21	15	23	9	10	12	10	13	14	11	20	19	15	20
Q9WTR5	Q9WTR5	17	17	17	Cadherin-13	Cdh13	sp|Q9WTR5|CAD13_MOUSE Cadherin-13 OS=Mus musculus GN=Cdh13 PE=1 SV=2	1	17	17	17	10	11	10	9	11	9	8	8	10	9	12	11	8	11	10	9	12	10	7	9	13	11	9	11	9	13	10	11	10	9	11	9	8	8	10	9	12	11
Q3UZG4;P31230;A0A0G2JEU9;A0A0G2JDV0;A0A0G2JDW6;A0A0G2JDH0	Q3UZG4;P31230	13;13;4;4;4;3	13;13;4;4;4;3	13;13;4;4;4;3	Aminoacyl tRNA synthase complex-interacting multifunctional protein 1;Endothelial monocyte-activating polypeptide 2	Aimp1	tr|Q3UZG4|Q3UZG4_MOUSE Aminoacyl tRNA synthase complex-interacting multifunctional protein 1 OS=Mus musculus GN=Aimp1 PE=1 SV=1;sp|P31230|AIMP1_MOUSE Aminoacyl tRNA synthase complex-interacting multifunctional protein 1 OS=Mus musculus GN=Aimp1 PE=1 SV=2	6	13	13	13	9	8	7	10	8	9	7	9	12	11	11	9	8	10	8	11	12	11	10	11	8	9	9	10	9	9	9	8	7	10	8	9	7	9	12	11	11	9
Q3TI07;O35350	Q3TI07;O35350	52;52	52;52	52;52	Calpain-1 catalytic subunit	Capn1	tr|Q3TI07|Q3TI07_MOUSE Calpain-1 catalytic subunit OS=Mus musculus GN=Capn1 PE=1 SV=1;sp|O35350|CAN1_MOUSE Calpain-1 catalytic subunit OS=Mus musculus GN=Capn1 PE=1 SV=1	2	52	52	52	26	3	4	7	8	9	2	6	41	29	33	29	30	31	27	34	32	34	31	34	24	33	30	25	39	6	26	3	4	7	8	9	2	6	41	29	33	29
E9PZ00;Q8BFQ1;K3W4L3;Q3UFE8;J3QPG5;Q61207	E9PZ00;Q8BFQ1;K3W4L3;Q3UFE8;J3QPG5;Q61207	22;22;21;21;21;21	22;22;21;21;21;21	22;22;21;21;21;21	Prosaposin	Psap	tr|E9PZ00|E9PZ00_MOUSE Prosaposin OS=Mus musculus GN=Psap PE=1 SV=1;tr|Q8BFQ1|Q8BFQ1_MOUSE Prosaposin OS=Mus musculus GN=Psap PE=1 SV=1;tr|K3W4L3|K3W4L3_MOUSE Prosaposin OS=Mus musculus GN=Psap PE=1 SV=1;tr|Q3UFE8|Q3UFE8_MOUSE Prosaposin OS=Mus musculus GN	6	22	22	22	15	7	4	14	14	11	11	12	18	14	15	16	13	16	16	15	16	16	13	17	15	18	15	13	16	12	15	7	4	14	14	11	11	12	18	14	15	16
Q544Z9;P56395;G5E850;E0CY88	Q544Z9;P56395;G5E850	12;12;10;5	12;12;10;5	12;12;10;5	Cytochrome b5	Cyb5a	tr|Q544Z9|Q544Z9_MOUSE Cytochrome b-5, isoform CRA_d OS=Mus musculus GN=Cyb5a PE=1 SV=1;sp|P56395|CYB5_MOUSE Cytochrome b5 OS=Mus musculus GN=Cyb5a PE=1 SV=2;tr|G5E850|G5E850_MOUSE Cytochrome b-5, isoform CRA_a OS=Mus musculus GN=Cyb5a PE=1 SV=1	4	12	12	12	8	9	8	8	8	7	9	9	5	5	8	8	6	7	11	6	7	5	6	6	7	7	5	7	8	8	8	9	8	8	8	7	9	9	5	5	8	8
E9QN70;P02469;E9PYT5	E9QN70;P02469	52;52;13	52;52;13	52;52;13	Laminin subunit beta-1	Lamb1	tr|E9QN70|E9QN70_MOUSE Laminin subunit beta-1 OS=Mus musculus GN=Lamb1 PE=1 SV=1;sp|P02469|LAMB1_MOUSE Laminin subunit beta-1 OS=Mus musculus GN=Lamb1 PE=1 SV=3	3	52	52	52	13	35	39	39	42	36	39	37	22	17	23	10	13	15	17	12	16	13	12	4	5	7	1	10	7	40	13	35	39	39	42	36	39	37	22	17	23	10
Q543D2;P50608	Q543D2;P50608	17;17	16;16	16;16	Fibromodulin	Fmod	tr|Q543D2|Q543D2_MOUSE Fibromodulin OS=Mus musculus GN=Fmod PE=1 SV=1;sp|P50608|FMOD_MOUSE Fibromodulin OS=Mus musculus GN=Fmod PE=2 SV=1	2	17	16	16	11	0	0	0	0	0	0	0	10	12	9	12	13	10	9	10	9	5	8	4	16	8	3	16	7	0	11	0	0	0	0	0	0	0	10	11	9	12
A1L3B8;P26516	A1L3B8;P26516	21;21	21;21	21;21	26S proteasome non-ATPase regulatory subunit 7	Psmd7	tr|A1L3B8|A1L3B8_MOUSE 26S proteasome non-ATPase regulatory subunit 7 OS=Mus musculus GN=Psmd7 PE=1 SV=1;sp|P26516|PSMD7_MOUSE 26S proteasome non-ATPase regulatory subunit 7 OS=Mus musculus GN=Psmd7 PE=1 SV=2	2	21	21	21	17	12	9	14	13	15	11	12	19	18	17	20	15	15	15	16	14	15	18	15	17	17	16	19	18	14	17	12	9	14	13	15	11	12	19	18	17	20
Q8BKC5;Q8BKC5-2;A3KMD2;Q8BIV3	Q8BKC5;Q8BKC5-2	54;47;2;2	54;47;2;2	54;47;2;2	Importin-5	Ipo5	sp|Q8BKC5|IPO5_MOUSE Importin-5 OS=Mus musculus GN=Ipo5 PE=1 SV=3;sp|Q8BKC5-2|IPO5_MOUSE Isoform 2 of Importin-5 OS=Mus musculus GN=Ipo5	4	54	54	54	33	17	21	23	27	28	23	23	34	37	22	37	24	35	19	31	36	36	35	45	40	41	33	40	34	27	33	17	21	23	27	28	23	23	34	37	22	37
P47791-2;P47791	P47791-2;P47791	26;26	26;26	26;26	Glutathione reductase, mitochondrial	Gsr	sp|P47791-2|GSHR_MOUSE Isoform Cytoplasmic of Glutathione reductase, mitochondrial OS=Mus musculus GN=Gsr;sp|P47791|GSHR_MOUSE Glutathione reductase, mitochondrial OS=Mus musculus GN=Gsr PE=1 SV=3	2	26	26	26	20	11	11	11	10	7	11	9	19	19	16	23	20	19	20	20	19	18	19	17	20	15	15	20	18	12	20	11	11	11	10	7	11	9	19	19	16	23
Q3U4U6;P80318;E9Q133;Q3U0I3;F6Q609;F6ZVG8	Q3U4U6;P80318;E9Q133;Q3U0I3;F6Q609	33;33;31;31;18;2	33;33;31;31;18;2	33;33;31;31;18;2	T-complex protein 1 subunit gamma	Cct3	tr|Q3U4U6|Q3U4U6_MOUSE T-complex protein 1 subunit gamma OS=Mus musculus GN=Cct3 PE=1 SV=1;sp|P80318|TCPG_MOUSE T-complex protein 1 subunit gamma OS=Mus musculus GN=Cct3 PE=1 SV=1;tr|E9Q133|E9Q133_MOUSE T-complex protein 1 subunit gamma OS=Mus musculus GN=	6	33	33	33	21	18	19	23	24	21	20	18	24	24	19	21	17	23	19	24	26	23	18	23	22	26	14	24	22	20	21	18	19	23	24	21	20	18	24	24	19	21
Q64737;Q64737-2;D6RCG1	Q64737;Q64737-2	44;27;19	44;27;19	44;27;19	Trifunctional purine biosynthetic protein adenosine-3;Phosphoribosylamine--glycine ligase;Phosphoribosylformylglycinamidine cyclo-ligase;Phosphoribosylglycinamide formyltransferase	Gart	sp|Q64737|PUR2_MOUSE Trifunctional purine biosynthetic protein adenosine-3 OS=Mus musculus GN=Gart PE=1 SV=3;sp|Q64737-2|PUR2_MOUSE Isoform Short of Trifunctional purine biosynthetic protein adenosine-3 OS=Mus musculus GN=Gart	3	44	44	44	37	11	10	10	15	16	19	16	34	34	30	36	30	34	25	26	34	32	33	36	30	36	27	30	31	16	37	11	10	10	15	16	19	16	34	34	30	36
P35235;P35235-2	P35235;P35235-2	37;36	37;36	37;36	Tyrosine-protein phosphatase non-receptor type 11	Ptpn11	sp|P35235|PTN11_MOUSE Tyrosine-protein phosphatase non-receptor type 11 OS=Mus musculus GN=Ptpn11 PE=1 SV=2;sp|P35235-2|PTN11_MOUSE Isoform 2 of Tyrosine-protein phosphatase non-receptor type 11 OS=Mus musculus GN=Ptpn11	2	37	37	37	17	14	14	17	17	20	17	15	15	26	13	27	14	16	11	15	14	17	20	17	26	20	19	30	22	19	17	14	14	17	17	20	17	15	15	26	13	27
P21981;G3UXE8;Q9D7I9	P21981	36;4;1	36;4;1	36;4;1	Protein-glutamine gamma-glutamyltransferase 2	Tgm2	sp|P21981|TGM2_MOUSE Protein-glutamine gamma-glutamyltransferase 2 OS=Mus musculus GN=Tgm2 PE=1 SV=4	3	36	36	36	0	24	28	33	30	33	30	29	1	5	2	1	2	3	2	1	1	1	0	2	6	1	1	6	1	31	0	24	28	33	30	33	30	29	1	5	2	1
Q9WU78;Q9WU78-3;Q9WU78-2	Q9WU78;Q9WU78-3	51;50;12	51;50;12	51;50;12	Programmed cell death 6-interacting protein	Pdcd6ip	sp|Q9WU78|PDC6I_MOUSE Programmed cell death 6-interacting protein OS=Mus musculus GN=Pdcd6ip PE=1 SV=3;sp|Q9WU78-3|PDC6I_MOUSE Isoform 3 of Programmed cell death 6-interacting protein OS=Mus musculus GN=Pdcd6ip	3	51	51	51	20	17	14	17	18	20	18	14	30	28	8	26	12	23	19	23	18	28	20	32	28	29	22	31	23	16	20	17	14	17	18	20	18	14	30	28	8	26
P09813	P09813	1	1	1	Apolipoprotein A-II;Proapolipoprotein A-II	Apoa2	sp|P09813|APOA2_MOUSE Apolipoprotein A-II OS=Mus musculus GN=Apoa2 PE=1 SV=2	1	1	1	1	1	1	1	1	1	1	1	1	1	1	1	1	1	1	1	1	1	1	1	1	1	1	1	1	1	1	1	1	1	1	1	1	1	1	1	1	1	1
Q99LP6	Q99LP6	18	18	18	GrpE protein homolog 1, mitochondrial	Grpel1	sp|Q99LP6|GRPE1_MOUSE GrpE protein homolog 1, mitochondrial OS=Mus musculus GN=Grpel1 PE=1 SV=1	1	18	18	18	7	15	15	14	15	16	15	14	9	10	12	10	10	4	10	11	10	9	10	7	10	9	5	9	8	14	7	15	15	14	15	16	15	14	9	10	12	10
Q9CQ60;Q8CBG6;D3Z4X1;F6X8L5	Q9CQ60;Q8CBG6;D3Z4X1	18;13;11;8	18;13;11;8	18;13;11;8	6-phosphogluconolactonase	Pgls	sp|Q9CQ60|6PGL_MOUSE 6-phosphogluconolactonase OS=Mus musculus GN=Pgls PE=1 SV=1;tr|Q8CBG6|Q8CBG6_MOUSE 6-phosphogluconolactonase OS=Mus musculus GN=Pgls PE=1 SV=1;tr|D3Z4X1|D3Z4X1_MOUSE 6-phosphogluconolactonase OS=Mus musculus GN=Pgls PE=1 SV=1	4	18	18	18	14	13	12	13	12	14	12	15	14	14	13	15	15	14	13	11	13	15	14	15	15	13	14	15	14	13	14	13	12	13	12	14	12	15	14	14	13	15
E9PUM4;Q71LX4	E9PUM4;Q71LX4	118;104	98;90	98;90	Talin-2	Tln2	tr|E9PUM4|E9PUM4_MOUSE Talin-2 OS=Mus musculus GN=Tln2 PE=1 SV=1;sp|Q71LX4|TLN2_MOUSE Talin-2 OS=Mus musculus GN=Tln2 PE=1 SV=3	2	118	98	98	34	56	66	70	71	68	72	65	32	33	37	38	45	39	32	48	41	50	52	43	39	43	33	35	37	81	24	48	57	61	62	60	64	56	24	24	27	25
Q3TLE2;Q8CIB5;A6X941;P59113	Q3TLE2;Q8CIB5	35;35;7;1	35;35;7;1	26;26;6;0	Fermitin family homolog 2	Fermt2	tr|Q3TLE2|Q3TLE2_MOUSE Fermitin family homolog 2 OS=Mus musculus GN=Fermt2 PE=1 SV=1;sp|Q8CIB5|FERM2_MOUSE Fermitin family homolog 2 OS=Mus musculus GN=Fermt2 PE=1 SV=1	4	35	35	26	21	23	23	24	25	24	22	24	19	18	26	15	22	18	19	20	23	19	22	19	20	18	16	22	16	23	21	23	23	24	25	24	22	24	19	18	26	15
P10922	P10922	8	8	8	Histone H1.0;Histone H1.0, N-terminally processed	H1f0	sp|P10922|H10_MOUSE Histone H1.0 OS=Mus musculus GN=H1f0 PE=2 SV=4	1	8	8	8	4	6	7	7	7	6	8	6	2	2	1	4	3	4	2	3	4	3	2	3	4	4	2	4	3	8	4	6	7	7	7	6	8	6	2	2	1	4
Q543B9;Q9QUR6	Q543B9;Q9QUR6	47;47	47;47	47;47	Prolyl endopeptidase	Prep	tr|Q543B9|Q543B9_MOUSE Prolyl endopeptidase OS=Mus musculus GN=Prep PE=1 SV=1;sp|Q9QUR6|PPCE_MOUSE Prolyl endopeptidase OS=Mus musculus GN=Prep PE=1 SV=1	2	47	47	47	29	14	11	13	18	17	12	14	27	30	24	32	24	27	22	22	30	25	29	32	31	30	16	37	28	16	29	14	11	13	18	17	12	14	27	30	24	32
O08911;D6RG58;Q3UIB2;Q9Z1B7	O08911	31;1;1;1	31;1;1;1	31;1;1;1	Mitogen-activated protein kinase 12	Mapk12	sp|O08911|MK12_MOUSE Mitogen-activated protein kinase 12 OS=Mus musculus GN=Mapk12 PE=1 SV=1	4	31	31	31	22	0	0	0	0	0	0	0	24	22	19	25	23	22	15	17	22	21	19	22	23	24	25	24	25	0	22	0	0	0	0	0	0	0	24	22	19	25
A2AKD7;Q61234	A2AKD7;Q61234	28;27	28;27	26;25	Alpha-1-syntrophin	Snta1	tr|A2AKD7|A2AKD7_MOUSE Alpha-1-syntrophin OS=Mus musculus GN=Snta1 PE=1 SV=1;sp|Q61234|SNTA1_MOUSE Alpha-1-syntrophin OS=Mus musculus GN=Snta1 PE=1 SV=1	2	28	28	26	24	10	8	13	11	9	9	10	20	13	23	12	15	21	23	22	23	25	25	24	10	23	20	8	22	11	24	10	8	13	11	9	9	10	20	13	23	12
E9PV24-2;E9PV24;CON__P02672	E9PV24-2;E9PV24	24;24;1	24;24;1	24;24;1	Fibrinogen alpha chain;Fibrinopeptide A;Fibrinogen alpha chain	Fga	sp|E9PV24-2|FIBA_MOUSE Isoform 2 of Fibrinogen alpha chain OS=Mus musculus GN=Fga;sp|E9PV24|FIBA_MOUSE Fibrinogen alpha chain OS=Mus musculus GN=Fga PE=1 SV=1	3	24	24	24	10	17	17	18	13	17	15	16	10	12	8	11	7	13	10	11	8	9	7	12	14	14	12	15	12	18	10	17	17	18	13	17	15	16	10	12	8	11
Q791V5;A2AFW6;Q9D050;D6RCZ1	Q791V5;A2AFW6;Q9D050	13;12;12;1	13;12;12;1	13;12;12;1	Mitochondrial carrier homolog 2	Mtch2	sp|Q791V5|MTCH2_MOUSE Mitochondrial carrier homolog 2 OS=Mus musculus GN=Mtch2 PE=1 SV=1;tr|A2AFW6|A2AFW6_MOUSE Mitochondrial carrier homolog 2 OS=Mus musculus GN=Mtch2 PE=1 SV=1;tr|Q9D050|Q9D050_MOUSE Mitochondrial carrier homolog 2 OS=Mus musculus GN=Mtc	4	13	13	13	6	12	11	12	12	11	10	12	5	6	8	8	4	5	7	6	8	5	8	6	9	6	5	10	6	11	6	12	11	12	12	11	10	12	5	6	8	8
P97478;Q3TYT1	P97478;Q3TYT1	11;9	11;9	11;9	5-demethoxyubiquinone hydroxylase, mitochondrial	Coq7	sp|P97478|COQ7_MOUSE 5-demethoxyubiquinone hydroxylase, mitochondrial OS=Mus musculus GN=Coq7 PE=1 SV=3;tr|Q3TYT1|Q3TYT1_MOUSE 5-demethoxyubiquinone hydroxylase, mitochondrial OS=Mus musculus GN=Coq7 PE=1 SV=1	2	11	11	11	7	10	9	10	10	9	10	10	7	11	7	9	9	5	8	6	6	6	7	6	9	7	4	9	7	11	7	10	9	10	10	9	10	10	7	11	7	9
Q7TQI3;D3YWF6;D3Z7K0	Q7TQI3;D3YWF6	15;14;7	15;14;7	15;14;7	Ubiquitin thioesterase OTUB1	Otub1	sp|Q7TQI3|OTUB1_MOUSE Ubiquitin thioesterase OTUB1 OS=Mus musculus GN=Otub1 PE=1 SV=2;tr|D3YWF6|D3YWF6_MOUSE Ubiquitin thioesterase OTUB1 OS=Mus musculus GN=Otub1 PE=1 SV=1	3	15	15	15	11	7	7	8	8	8	8	9	12	9	10	10	12	10	10	10	10	11	11	12	12	11	11	8	12	8	11	7	7	8	8	8	8	9	12	9	10	10
Q8BGQ7	Q8BGQ7	56	56	56	Alanine--tRNA ligase, cytoplasmic	Aars	sp|Q8BGQ7|SYAC_MOUSE Alanine--tRNA ligase, cytoplasmic OS=Mus musculus GN=Aars PE=1 SV=1	1	56	56	56	35	9	10	6	12	10	12	8	34	30	29	42	34	27	30	25	27	33	31	37	32	35	30	33	34	9	35	9	10	6	12	10	12	8	34	30	29	42
Q9JKS4-5	Q9JKS4-5	29	7	0	LIM domain-binding protein 3	Ldb3	sp|Q9JKS4-5|LDB3_MOUSE Isoform 5 of LIM domain-binding protein 3 OS=Mus musculus GN=Ldb3	1	29	7	0	17	21	20	24	22	23	22	20	17	13	12	16	14	13	20	17	17	17	16	14	17	17	17	16	17	22	6	5	4	6	4	5	6	4	7	4	3	5
P11983;P11983-2;F2Z483	P11983;P11983-2	36;32;6	36;32;6	36;32;6	T-complex protein 1 subunit alpha	Tcp1	sp|P11983|TCPA_MOUSE T-complex protein 1 subunit alpha OS=Mus musculus GN=Tcp1 PE=1 SV=3;sp|P11983-2|TCPA_MOUSE Isoform 2 of T-complex protein 1 subunit alpha OS=Mus musculus GN=Tcp1	3	36	36	36	23	21	21	28	32	28	23	23	22	24	22	24	19	20	18	19	22	26	23	20	26	21	19	26	22	28	23	21	21	28	32	28	23	23	22	24	22	24
Q3TC45;P08207	Q3TC45;P08207	5;5	5;5	5;5	Protein S100-A10	S100a10	tr|Q3TC45|Q3TC45_MOUSE Protein S100-A10 OS=Mus musculus GN=S100a10 PE=1 SV=1;sp|P08207|S10AA_MOUSE Protein S100-A10 OS=Mus musculus GN=S100a10 PE=1 SV=2	2	5	5	5	4	4	4	5	4	3	4	3	4	4	4	4	4	4	4	4	4	4	4	3	4	3	4	4	4	4	4	4	4	5	4	3	4	3	4	4	4	4
Q6RI64;O09061	Q6RI64;O09061	18;18	18;18	18;18	Proteasome subunit beta type;Proteasome subunit beta type-1	Psmb1	tr|Q6RI64|Q6RI64_MOUSE Proteasome subunit beta type OS=Mus musculus GN=Psmb1 PE=1 SV=1;sp|O09061|PSB1_MOUSE Proteasome subunit beta type-1 OS=Mus musculus GN=Psmb1 PE=1 SV=1	2	18	18	18	9	6	9	7	7	8	9	8	12	11	11	9	13	11	11	9	9	9	12	8	12	12	8	12	10	8	9	6	9	7	7	8	9	8	12	11	11	9
Q99JI4	Q99JI4	32	32	32	26S proteasome non-ATPase regulatory subunit 6	Psmd6	sp|Q99JI4|PSMD6_MOUSE 26S proteasome non-ATPase regulatory subunit 6 OS=Mus musculus GN=Psmd6 PE=1 SV=1	1	32	32	32	23	11	13	16	17	14	13	14	26	22	21	23	17	20	18	23	23	25	21	22	21	25	19	21	26	15	23	11	13	16	17	14	13	14	26	22	21	23
Q9R1P3	Q9R1P3	20	20	20	Proteasome subunit beta type-2	Psmb2	sp|Q9R1P3|PSB2_MOUSE Proteasome subunit beta type-2 OS=Mus musculus GN=Psmb2 PE=1 SV=1	1	20	20	20	16	8	8	8	8	7	8	7	15	13	14	14	13	9	12	12	11	11	14	14	14	13	12	14	13	8	16	8	8	8	8	7	8	7	15	13	14	14
Q4FJV4;P10107	Q4FJV4;P10107	33;33	33;33	32;32	Annexin;Annexin A1	Anxa1	tr|Q4FJV4|Q4FJV4_MOUSE Annexin OS=Mus musculus GN=Anxa1 PE=1 SV=1;sp|P10107|ANXA1_MOUSE Annexin A1 OS=Mus musculus GN=Anxa1 PE=1 SV=2	2	33	33	32	12	10	10	12	12	11	12	11	21	17	21	26	11	27	8	23	17	19	9	24	27	25	22	24	26	13	12	10	10	12	12	11	12	11	21	17	21	26
P37804	P37804	26	26	25	Transgelin	Tagln	sp|P37804|TAGL_MOUSE Transgelin OS=Mus musculus GN=Tagln PE=1 SV=3	1	26	26	25	17	11	7	10	12	10	8	8	14	16	15	17	14	9	18	10	14	15	14	15	16	8	14	15	10	12	17	11	7	10	12	10	8	8	14	16	15	17
Q61768;E9QAK5;A2ARD4	Q61768;E9QAK5	62;36;1	62;36;1	47;26;0	Kinesin-1 heavy chain;Kinesin-like protein	Kif5b	sp|Q61768|KINH_MOUSE Kinesin-1 heavy chain OS=Mus musculus GN=Kif5b PE=1 SV=3;tr|E9QAK5|E9QAK5_MOUSE Kinesin-like protein (Fragment) OS=Mus musculus GN=Kif5b PE=1 SV=1	3	62	62	47	35	25	29	29	27	29	33	29	35	35	34	43	39	29	34	33	36	31	33	34	36	37	30	36	33	29	35	25	29	29	27	29	33	29	35	35	34	43
Q14AQ1;P62334	Q14AQ1;P62334	29;29	29;29	29;29	26S protease regulatory subunit 10B	Psmc6	tr|Q14AQ1|Q14AQ1_MOUSE 26S protease regulatory subunit 10B OS=Mus musculus GN=Psmc6 PE=1 SV=1;sp|P62334|PRS10_MOUSE 26S protease regulatory subunit 10B OS=Mus musculus GN=Psmc6 PE=1 SV=1	2	29	29	29	22	12	14	15	14	15	13	16	23	24	22	22	20	21	23	24	24	21	21	23	25	22	20	25	20	13	22	12	14	15	14	15	13	16	23	24	22	22
Q62407;E9QQ25;A0A087WSE3;Q62407-4;Q62407-3;Q62407-2;D3Z7T0	Q62407;E9QQ25;A0A087WSE3;Q62407-4;Q62407-3	93;92;87;74;74;24;6	93;92;87;74;74;24;6	93;92;87;74;74;24;6	Striated muscle-specific serine/threonine-protein kinase	Speg	sp|Q62407|SPEG_MOUSE Striated muscle-specific serine/threonine-protein kinase OS=Mus musculus GN=Speg PE=1 SV=2;tr|E9QQ25|E9QQ25_MOUSE Striated muscle-specific serine/threonine-protein kinase OS=Mus musculus GN=Speg PE=1 SV=1;tr|A0A087WSE3|A0A087WSE3_MOUSE	7	93	93	93	21	34	34	38	48	41	35	41	6	6	35	7	11	48	37	60	46	53	51	48	3	48	31	4	45	44	21	34	34	38	48	41	35	41	6	6	35	7
Q5ND42;P53810;J3QQ30;J3QPW1;F8WGG5	Q5ND42;P53810;J3QQ30;J3QPW1	30;30;29;29;7	30;30;29;29;7	28;28;27;27;6	Phosphatidylinositol transfer protein alpha isoform	Pitpna	tr|Q5ND42|Q5ND42_MOUSE Phosphatidylinositol transfer protein alpha isoform OS=Mus musculus GN=Pitpna PE=1 SV=1;sp|P53810|PIPNA_MOUSE Phosphatidylinositol transfer protein alpha isoform OS=Mus musculus GN=Pitpna PE=1 SV=2;tr|J3QQ30|J3QQ30_MOUSE Phosphatidyl	5	30	30	28	19	5	4	7	6	7	9	7	22	21	21	14	15	19	14	18	18	22	18	24	17	22	17	16	20	7	19	5	4	7	6	7	9	7	22	21	21	14
Q78IK4;B1AV14	Q78IK4;B1AV14	22;17	22;17	22;17	MICOS complex subunit Mic27	Apool	sp|Q78IK4|MIC27_MOUSE MICOS complex subunit Mic27 OS=Mus musculus GN=Apool PE=1 SV=1;tr|B1AV14|B1AV14_MOUSE MICOS complex subunit Mic27 OS=Mus musculus GN=Apool PE=1 SV=1	2	22	22	22	11	18	17	21	18	19	21	20	7	11	10	13	11	3	11	9	13	12	11	8	16	8	7	16	10	17	11	18	17	21	18	19	21	20	7	11	10	13
P63005;P63005-2;Q5SW16	P63005;P63005-2	29;27;9	29;27;9	29;27;9	Platelet-activating factor acetylhydrolase IB subunit alpha	Pafah1b1	sp|P63005|LIS1_MOUSE Platelet-activating factor acetylhydrolase IB subunit alpha OS=Mus musculus GN=Pafah1b1 PE=1 SV=2;sp|P63005-2|LIS1_MOUSE Isoform 2 of Platelet-activating factor acetylhydrolase IB subunit alpha OS=Mus musculus GN=Pafah1b1	3	29	29	29	21	16	13	16	17	15	18	11	20	18	23	22	16	22	18	23	23	21	21	22	22	22	18	19	22	13	21	16	13	16	17	15	18	11	20	18	23	22
Q3UKR1;P28654	Q3UKR1;P28654	23;23	23;23	22;22	Decorin	Dcn	tr|Q3UKR1|Q3UKR1_MOUSE Decorin OS=Mus musculus GN=Dcn PE=1 SV=1;sp|P28654|PGS2_MOUSE Decorin OS=Mus musculus GN=Dcn PE=1 SV=1	2	23	23	22	12	8	7	13	10	11	9	7	12	18	15	17	18	14	18	14	15	11	16	12	19	10	12	18	13	16	12	8	7	13	10	11	9	7	12	18	15	17
P80317;E9QPA6;Q497N0;Q61390;B1AT05	P80317;E9QPA6	29;25;6;6;3	29;25;6;6;3	29;25;6;6;3	T-complex protein 1 subunit zeta	Cct6a	sp|P80317|TCPZ_MOUSE T-complex protein 1 subunit zeta OS=Mus musculus GN=Cct6a PE=1 SV=3;tr|E9QPA6|E9QPA6_MOUSE T-complex protein 1 subunit zeta OS=Mus musculus GN=Cct6a PE=1 SV=1	5	29	29	29	16	16	14	17	17	18	16	17	24	18	15	13	14	17	21	14	18	18	14	20	16	20	17	14	17	16	16	16	14	17	17	18	16	17	24	18	15	13
Q14AI7;O88544;F6QTS1;D3YV99;D3Z1R9;D6RG47	Q14AI7;O88544;F6QTS1;D3YV99	29;29;18;17;14;2	29;29;18;17;14;2	29;29;18;17;14;2	COP9 signalosome complex subunit 4	Cops4	tr|Q14AI7|Q14AI7_MOUSE COP9 (Constitutive photomorphogenic) homolog, subunit 4 (Arabidopsis thaliana) OS=Mus musculus GN=Cops4 PE=1 SV=1;sp|O88544|CSN4_MOUSE COP9 signalosome complex subunit 4 OS=Mus musculus GN=Cops4 PE=1 SV=1;tr|F6QTS1|F6QTS1_MOUSE COP9	6	29	29	29	21	14	15	13	16	15	16	15	21	23	19	24	21	20	23	23	21	19	21	24	24	25	21	23	22	15	21	14	15	13	16	15	16	15	21	23	19	24
Q9D6U8	Q9D6U8	13	13	13	Protein FAM162A	Fam162a	sp|Q9D6U8|F162A_MOUSE Protein FAM162A OS=Mus musculus GN=Fam162a PE=1 SV=1	1	13	13	13	4	10	10	11	10	10	9	10	4	4	5	5	5	5	5	5	5	5	5	3	5	3	5	6	5	10	4	10	10	11	10	10	9	10	4	4	5	5
Q9D2M8;Q9D2M8-2;A6X925;B2KF55	Q9D2M8;Q9D2M8-2;A6X925	15;12;10;7	15;12;10;7	8;6;6;4	Ubiquitin-conjugating enzyme E2 variant 2	Ube2v2	sp|Q9D2M8|UB2V2_MOUSE Ubiquitin-conjugating enzyme E2 variant 2 OS=Mus musculus GN=Ube2v2 PE=1 SV=4;sp|Q9D2M8-2|UB2V2_MOUSE Isoform 2 of Ubiquitin-conjugating enzyme E2 variant 2 OS=Mus musculus GN=Ube2v2;tr|A6X925|A6X925_MOUSE Ubiquitin-conjugating enzyme	4	15	15	8	14	8	5	8	7	7	7	6	13	12	14	11	12	12	13	10	13	10	11	12	12	13	11	12	14	8	14	8	5	8	7	7	7	6	13	12	14	11
Q545R0;P26231	Q545R0;P26231	47;47	47;47	37;37	Catenin alpha-1	Ctnna1	tr|Q545R0|Q545R0_MOUSE Catenin (Cadherin associated protein), alpha 1 OS=Mus musculus GN=Ctnna1 PE=1 SV=1;sp|P26231|CTNA1_MOUSE Catenin alpha-1 OS=Mus musculus GN=Ctnna1 PE=1 SV=1	2	47	47	37	2	31	38	40	39	38	40	41	2	0	4	4	4	2	3	1	2	1	2	0	2	1	0	3	0	35	2	31	38	40	39	38	40	41	2	0	4	4
Q9CRB6	Q9CRB6	13	13	13	Tubulin polymerization-promoting protein family member 3	Tppp3	sp|Q9CRB6|TPPP3_MOUSE Tubulin polymerization-promoting protein family member 3 OS=Mus musculus GN=Tppp3 PE=1 SV=1	1	13	13	13	5	3	4	2	3	3	4	3	6	7	6	11	9	5	6	5	5	6	6	5	9	5	4	11	6	6	5	3	4	2	3	3	4	3	6	7	6	11
Q3TMJ8;P31938	Q3TMJ8;P31938	24;24	24;24	16;16	Dual specificity mitogen-activated protein kinase kinase 1	Map2k1	tr|Q3TMJ8|Q3TMJ8_MOUSE Dual-specificity mitogen-activated protein kinase kinase 1 OS=Mus musculus GN=Map2k1 PE=1 SV=1;sp|P31938|MP2K1_MOUSE Dual specificity mitogen-activated protein kinase kinase 1 OS=Mus musculus GN=Map2k1 PE=1 SV=2	2	24	24	16	16	8	8	9	9	10	9	8	20	18	17	13	15	18	16	20	18	19	18	18	15	19	19	15	19	10	16	8	8	9	9	10	9	8	20	18	17	13
B2RUK5;Q3ULD5	B2RUK5;Q3ULD5	34;34	34;34	34;34	Methylcrotonoyl-CoA carboxylase beta chain, mitochondrial	Mccc2	tr|B2RUK5|B2RUK5_MOUSE Methylcrotonoyl-CoA carboxylase beta chain, mitochondrial OS=Mus musculus GN=Mccc2 PE=1 SV=1;sp|Q3ULD5|MCCB_MOUSE Methylcrotonoyl-CoA carboxylase beta chain, mitochondrial OS=Mus musculus GN=Mccc2 PE=1 SV=1	2	34	34	34	13	25	25	27	27	22	29	25	6	4	17	12	13	6	16	7	11	6	10	2	10	1	3	14	2	27	13	25	25	27	27	22	29	25	6	4	17	12
Q9WVL0	Q9WVL0	16	16	16	Maleylacetoacetate isomerase	Gstz1	sp|Q9WVL0|MAAI_MOUSE Maleylacetoacetate isomerase OS=Mus musculus GN=Gstz1 PE=1 SV=1	1	16	16	16	12	10	11	10	11	12	10	12	12	13	14	15	13	12	13	13	12	13	12	11	13	11	10	12	12	11	12	10	11	10	11	12	10	12	12	13	14	15
Q8K4F5;D3YYK0;A0A0J9YU40;A0A0J9YVC2;A0A0J9YV94	Q8K4F5;D3YYK0	15;14;3;2;2	15;14;3;2;2	15;14;3;2;2	Alpha/beta hydrolase domain-containing protein 11	Abhd11	sp|Q8K4F5|ABHDB_MOUSE Alpha/beta hydrolase domain-containing protein 11 OS=Mus musculus GN=Abhd11 PE=1 SV=1;tr|D3YYK0|D3YYK0_MOUSE Abhydrolase domain containing 11, isoform CRA_b OS=Mus musculus GN=Abhd11 PE=1 SV=1	5	15	15	15	7	8	9	10	10	10	11	8	12	12	11	9	13	8	13	10	14	8	11	9	14	8	6	13	7	9	7	8	9	10	10	10	11	8	12	12	11	9
P28271	P28271	50	50	49	Cytoplasmic aconitate hydratase	Aco1	sp|P28271|ACOC_MOUSE Cytoplasmic aconitate hydratase OS=Mus musculus GN=Aco1 PE=1 SV=3	1	50	50	49	32	20	18	20	25	23	21	21	25	27	38	32	30	31	33	19	33	21	28	33	32	24	21	30	26	24	32	20	18	20	25	23	21	21	25	27	38	32
P01878;A0A075B6A3;A0A0A6YXW6	P01878;A0A075B6A3;A0A0A6YXW6	12;9;9	12;9;9	12;9;9	Ig alpha chain C region	Igha	sp|P01878|IGHA_MOUSE Ig alpha chain C region OS=Mus musculus PE=1 SV=1;tr|A0A075B6A3|A0A075B6A3_MOUSE Protein Igha (Fragment) OS=Mus musculus GN=Igha PE=1 SV=1;tr|A0A0A6YXW6|A0A0A6YXW6_MOUSE Protein Igha (Fragment) OS=Mus musculus GN=Igha PE=1 SV=1	3	12	12	12	7	8	7	6	7	8	9	9	5	3	8	7	5	9	7	4	8	4	7	8	5	6	5	8	6	5	7	8	7	6	7	8	9	9	5	3	8	7
Q3UKA4;P00329	Q3UKA4;P00329	24;24	24;24	24;24	Alcohol dehydrogenase 1	Adh1	tr|Q3UKA4|Q3UKA4_MOUSE Alcohol dehydrogenase 1 OS=Mus musculus GN=Adh1 PE=1 SV=1;sp|P00329|ADH1_MOUSE Alcohol dehydrogenase 1 OS=Mus musculus GN=Adh1 PE=1 SV=2	2	24	24	24	15	9	8	9	11	11	10	7	11	13	18	13	15	11	17	13	14	11	13	13	13	14	11	14	10	11	15	9	8	9	11	11	10	7	11	13	18	13
Q8JZN5;A0A0G2JF25;A0A0G2JDY4	Q8JZN5	36;9;6	36;9;6	36;9;6	Acyl-CoA dehydrogenase family member 9, mitochondrial	Acad9	sp|Q8JZN5|ACAD9_MOUSE Acyl-CoA dehydrogenase family member 9, mitochondrial OS=Mus musculus GN=Acad9 PE=1 SV=2	3	36	36	36	17	21	23	24	27	27	25	25	10	23	21	23	18	11	18	17	21	21	19	13	19	13	12	22	12	25	17	21	23	24	27	27	25	25	10	23	21	23
Q99LB2	Q99LB2	17	17	17	Dehydrogenase/reductase SDR family member 4	Dhrs4	sp|Q99LB2|DHRS4_MOUSE Dehydrogenase/reductase SDR family member 4 OS=Mus musculus GN=Dhrs4 PE=1 SV=3	1	17	17	17	0	14	17	15	15	16	15	16	0	0	0	2	2	0	0	0	1	0	0	0	4	0	0	6	0	15	0	14	17	15	15	16	15	16	0	0	0	2
P24472	P24472	12	12	10	Glutathione S-transferase A4	Gsta4	sp|P24472|GSTA4_MOUSE Glutathione S-transferase A4 OS=Mus musculus GN=Gsta4 PE=1 SV=3	1	12	12	10	8	10	9	10	9	9	10	9	7	11	8	12	10	8	8	8	8	8	8	7	12	7	8	12	8	9	8	10	9	10	9	9	10	9	7	11	8	12
P61014	P61014	2	2	2	Cardiac phospholamban	Pln	sp|P61014|PPLA_MOUSE Cardiac phospholamban OS=Mus musculus GN=Pln PE=1 SV=1	1	2	2	2	0	2	2	2	2	2	2	2	0	0	0	0	0	0	0	0	0	0	0	0	0	0	0	0	0	2	0	2	2	2	2	2	2	2	0	0	0	0
Q545G0;Q9R1P1;D3YUM8	Q545G0;Q9R1P1	17;17;3	17;17;3	17;17;3	Proteasome subunit beta type;Proteasome subunit beta type-3	Psmb3	tr|Q545G0|Q545G0_MOUSE Proteasome subunit beta type OS=Mus musculus GN=Psmb3 PE=1 SV=1;sp|Q9R1P1|PSB3_MOUSE Proteasome subunit beta type-3 OS=Mus musculus GN=Psmb3 PE=1 SV=1	3	17	17	17	13	8	9	9	8	9	9	8	17	14	14	12	12	13	15	13	12	10	11	11	12	12	11	11	11	9	13	8	9	9	8	9	9	8	17	14	14	12
Q5SVJ0;P28652;Q5SVI0;Q5SVI2;Q5SVI3;Q68EG2;Q5SVI1;Q5SVI9;Q5SVJ1	Q5SVJ0;P28652;Q5SVI0;Q5SVI2;Q5SVI3;Q68EG2;Q5SVI1;Q5SVI9;Q5SVJ1	28;24;23;23;22;22;22;21;21	28;24;23;23;22;22;22;21;21	13;9;8;8;7;7;7;6;6	Calcium/calmodulin-dependent protein kinase type II subunit beta	Camk2b	tr|Q5SVJ0|Q5SVJ0_MOUSE Calcium/calmodulin-dependent protein kinase II, beta, isoform CRA_b OS=Mus musculus GN=Camk2b PE=1 SV=1;sp|P28652|KCC2B_MOUSE Calcium/calmodulin-dependent protein kinase type II subunit beta OS=Mus musculus GN=Camk2b PE=1 SV=2;tr|Q5S	9	28	28	13	21	7	6	6	7	7	7	6	15	12	18	15	15	23	18	23	21	23	20	20	12	21	20	13	19	6	21	7	6	6	7	7	7	6	15	12	18	15
O08807;B1AZS9	O08807;B1AZS9	10;7	9;6	9;6	Peroxiredoxin-4	Prdx4	sp|O08807|PRDX4_MOUSE Peroxiredoxin-4 OS=Mus musculus GN=Prdx4 PE=1 SV=1;tr|B1AZS9|B1AZS9_MOUSE Peroxiredoxin-4 (Fragment) OS=Mus musculus GN=Prdx4 PE=1 SV=1	2	10	9	9	7	2	2	2	4	3	2	3	6	5	9	3	4	5	5	7	6	7	7	5	5	4	6	5	7	3	6	1	1	1	3	2	1	2	5	4	8	2
P23242	P23242	15	15	15	Gap junction alpha-1 protein	Gja1	sp|P23242|CXA1_MOUSE Gap junction alpha-1 protein OS=Mus musculus GN=Gja1 PE=1 SV=2	1	15	15	15	0	13	13	13	14	14	12	13	0	0	0	0	0	0	0	0	0	0	0	0	0	0	0	0	0	13	0	13	13	13	14	14	12	13	0	0	0	0
Q8R086	Q8R086	27	27	27	Sulfite oxidase, mitochondrial	Suox	sp|Q8R086|SUOX_MOUSE Sulfite oxidase, mitochondrial OS=Mus musculus GN=Suox PE=1 SV=2	1	27	27	27	17	12	13	16	15	14	13	14	19	19	18	19	19	16	23	16	19	18	18	19	19	17	12	18	13	15	17	12	13	16	15	14	13	14	19	19	18	19
P32921-2;P32921;E0CXX4;E0CXQ4	P32921-2;P32921	30;29;1;1	30;29;1;1	30;29;1;1	Tryptophan--tRNA ligase, cytoplasmic;T1-TrpRS;T2-TrpRS	Wars	sp|P32921-2|SYWC_MOUSE Isoform 2 of Tryptophan--tRNA ligase, cytoplasmic OS=Mus musculus GN=Wars;sp|P32921|SYWC_MOUSE Tryptophan--tRNA ligase, cytoplasmic OS=Mus musculus GN=Wars PE=1 SV=2	4	30	30	30	18	12	11	17	17	16	15	15	20	16	20	23	19	18	15	18	19	17	17	20	20	18	16	18	17	14	18	12	11	17	17	16	15	15	20	16	20	23
Q922B2;Q8BJY7	Q922B2	36;6	36;6	36;6	Aspartate--tRNA ligase, cytoplasmic	Dars	sp|Q922B2|SYDC_MOUSE Aspartate--tRNA ligase, cytoplasmic OS=Mus musculus GN=Dars PE=1 SV=2	2	36	36	36	21	11	9	19	18	13	16	14	29	20	19	20	20	22	18	24	20	24	21	22	21	26	19	22	22	14	21	11	9	19	18	13	16	14	29	20	19	20
Q8CGN5;Q8CGN5-2;Q8CGN5-3;Q8CGN5-4	Q8CGN5;Q8CGN5-2;Q8CGN5-3;Q8CGN5-4	31;24;20;16	31;24;20;16	31;24;20;16	Perilipin-1	Plin1	sp|Q8CGN5|PLIN1_MOUSE Perilipin-1 OS=Mus musculus GN=Plin1 PE=1 SV=2;sp|Q8CGN5-2|PLIN1_MOUSE Isoform 2 of Perilipin-1 OS=Mus musculus GN=Plin1;sp|Q8CGN5-3|PLIN1_MOUSE Isoform 3 of Perilipin-1 OS=Mus musculus GN=Plin1;sp|Q8CGN5-4|PLIN1_MOUSE Isoform 4 of Pe	4	31	31	31	27	0	0	0	0	0	0	0	18	1	28	11	2	25	25	9	20	1	24	25	14	13	4	11	9	1	27	0	0	0	0	0	0	0	18	1	28	11
Q540D7;Q9JII6;B1AXW3	Q540D7;Q9JII6;B1AXW3	21;21;12	21;21;12	21;21;12	Alcohol dehydrogenase [NADP(+)]	Akr1a1	tr|Q540D7|Q540D7_MOUSE Alcohol dehydrogenase [NADP(+)] OS=Mus musculus GN=Akr1a1 PE=1 SV=1;sp|Q9JII6|AK1A1_MOUSE Alcohol dehydrogenase [NADP(+)] OS=Mus musculus GN=Akr1a1 PE=1 SV=3;tr|B1AXW3|B1AXW3_MOUSE Alcohol dehydrogenase [NADP(+)] (Fragment) OS=Mus mu	3	21	21	21	15	12	9	12	11	9	12	13	13	14	15	16	16	15	16	13	13	12	14	14	15	15	14	14	14	14	15	12	9	12	11	9	12	13	13	14	15	16
Q99MR8;A0A0G2JFQ5;A0A0G2JF64	Q99MR8	35;11;10	35;11;10	35;11;10	Methylcrotonoyl-CoA carboxylase subunit alpha, mitochondrial	Mccc1	sp|Q99MR8|MCCA_MOUSE Methylcrotonoyl-CoA carboxylase subunit alpha, mitochondrial OS=Mus musculus GN=Mccc1 PE=1 SV=2	3	35	35	35	10	26	27	28	26	30	28	26	3	1	15	9	9	2	13	5	7	1	7	3	9	1	1	15	0	26	10	26	27	28	26	30	28	26	3	1	15	9
B2RS41;Q8BWF0	B2RS41;Q8BWF0	27;27	27;27	27;27	Succinate-semialdehyde dehydrogenase, mitochondrial	Aldh5a1	tr|B2RS41|B2RS41_MOUSE Aldhehyde dehydrogenase family 5, subfamily A1 OS=Mus musculus GN=Aldh5a1 PE=1 SV=1;sp|Q8BWF0|SSDH_MOUSE Succinate-semialdehyde dehydrogenase, mitochondrial OS=Mus musculus GN=Aldh5a1 PE=1 SV=1	2	27	27	27	12	17	18	21	19	21	18	18	7	13	16	14	17	4	14	7	15	13	17	5	14	4	1	15	6	19	12	17	18	21	19	21	18	18	7	13	16	14
F8WJK8;Q99L47;E9Q1V0;E9Q1X9	F8WJK8;Q99L47	17;17;5;4	17;17;5;4	17;17;5;4	Hsc70-interacting protein	St13	tr|F8WJK8|F8WJK8_MOUSE Hsc70-interacting protein OS=Mus musculus GN=St13 PE=1 SV=1;sp|Q99L47|F10A1_MOUSE Hsc70-interacting protein OS=Mus musculus GN=St13 PE=1 SV=1	4	17	17	17	10	10	9	11	11	10	11	9	12	10	13	15	14	10	13	9	11	10	10	12	13	8	7	11	10	11	10	10	9	11	11	10	11	9	12	10	13	15
Q4FJL0;P61027;D3YUS4	Q4FJL0;P61027	14;14;1	13;13;1	12;12;0	Ras-related protein Rab-10	Rab10	tr|Q4FJL0|Q4FJL0_MOUSE RAB10, member RAS oncogene family OS=Mus musculus GN=Rab10 PE=1 SV=1;sp|P61027|RAB10_MOUSE Ras-related protein Rab-10 OS=Mus musculus GN=Rab10 PE=1 SV=1	3	14	13	12	9	5	6	5	6	6	6	5	11	10	8	11	9	9	9	10	10	11	10	9	10	12	10	11	12	8	8	4	5	4	5	5	5	4	10	9	7	10
P62869;A6PWE0	P62869	16;1	16;1	16;1	Transcription elongation factor B polypeptide 2	Tceb2	sp|P62869|ELOB_MOUSE Transcription elongation factor B polypeptide 2 OS=Mus musculus GN=Tceb2 PE=1 SV=1	2	16	16	16	10	7	6	6	6	6	6	6	12	8	11	10	9	12	11	9	12	13	14	9	9	12	10	8	11	7	10	7	6	6	6	6	6	6	12	8	11	10
A0A0J9YUD8;A0A0J9YUZ4;Q58EV5;P63158;D3YZ18;D3YVC6	A0A0J9YUD8;A0A0J9YUZ4;Q58EV5;P63158;D3YZ18	15;15;15;15;9;7	15;15;15;15;9;7	13;13;13;13;8;6	High mobility group protein B1	Hmgb1	tr|A0A0J9YUD8|A0A0J9YUD8_MOUSE High mobility group protein B1 OS=Mus musculus GN=Hmgb1 PE=1 SV=1;tr|A0A0J9YUZ4|A0A0J9YUZ4_MOUSE High mobility group protein B1 (Fragment) OS=Mus musculus GN=Hmgb1 PE=1 SV=1;tr|Q58EV5|Q58EV5_MOUSE High mobility group box 1 OS	6	15	15	13	6	13	11	9	10	10	9	11	7	8	6	7	6	5	6	6	9	6	7	4	5	5	5	5	7	11	6	13	11	9	10	10	9	11	7	8	6	7
P63328;P63328-2	P63328;P63328-2	26;24	26;24	16;14	Serine/threonine-protein phosphatase 2B catalytic subunit alpha isoform	Ppp3ca	sp|P63328|PP2BA_MOUSE Serine/threonine-protein phosphatase 2B catalytic subunit alpha isoform OS=Mus musculus GN=Ppp3ca PE=1 SV=1;sp|P63328-2|PP2BA_MOUSE Isoform 2 of Serine/threonine-protein phosphatase 2B catalytic subunit alpha isoform OS=Mus musculus G	2	26	26	16	18	6	5	6	9	6	5	5	20	19	20	15	18	20	24	18	20	17	21	19	17	19	20	16	17	7	18	6	5	6	9	6	5	5	20	19	20	15
Q61292;A0A0A6YY71	Q61292	57;2	57;2	57;2	Laminin subunit beta-2	Lamb2	sp|Q61292|LAMB2_MOUSE Laminin subunit beta-2 OS=Mus musculus GN=Lamb2 PE=1 SV=2	2	57	57	57	8	42	44	48	44	34	49	44	13	20	15	24	25	10	15	10	11	8	11	1	17	3	1	20	3	49	8	42	44	48	44	34	49	44	13	20	15	24
P38060;V9GXD2;V9GWZ9;D3YVU9;Q8JZS7	P38060	18;1;1;1;1	18;1;1;1;1	18;1;1;1;1	Hydroxymethylglutaryl-CoA lyase, mitochondrial	Hmgcl	sp|P38060|HMGCL_MOUSE Hydroxymethylglutaryl-CoA lyase, mitochondrial OS=Mus musculus GN=Hmgcl PE=1 SV=2	5	18	18	18	15	10	11	13	13	14	12	12	8	15	13	13	12	9	15	11	13	13	13	12	13	8	8	16	10	12	15	10	11	13	13	14	12	12	8	15	13	13
Q5SUC3;P35564	Q5SUC3;P35564	31;31	31;31	31;31	Calnexin	Canx	tr|Q5SUC3|Q5SUC3_MOUSE Calnexin OS=Mus musculus GN=Canx PE=1 SV=1;sp|P35564|CALX_MOUSE Calnexin OS=Mus musculus GN=Canx PE=1 SV=1	2	31	31	31	17	20	17	15	21	20	21	17	9	14	17	23	16	12	16	15	15	13	16	12	19	8	7	16	11	22	17	20	17	15	21	20	21	17	9	14	17	23
Q3TIJ7;P80313	Q3TIJ7;P80313	34;34	34;34	34;34	T-complex protein 1 subunit eta	Cct7	tr|Q3TIJ7|Q3TIJ7_MOUSE Chaperonin subunit 7 (Eta), isoform CRA_a OS=Mus musculus GN=Cct7 PE=1 SV=1;sp|P80313|TCPH_MOUSE T-complex protein 1 subunit eta OS=Mus musculus GN=Cct7 PE=1 SV=1	2	34	34	34	14	15	14	12	13	15	14	16	21	20	22	22	15	15	16	20	20	22	19	19	21	22	14	22	18	17	14	15	14	12	13	15	14	16	21	20	22	22
Q04447	Q04447	21	17	17	Creatine kinase B-type	Ckb	sp|Q04447|KCRB_MOUSE Creatine kinase B-type OS=Mus musculus GN=Ckb PE=1 SV=1	1	21	17	17	14	14	15	16	14	14	15	15	12	11	10	13	13	12	12	8	12	11	12	13	15	10	8	14	10	16	12	12	13	14	12	12	13	13	10	9	8	11
Q9JJV2;Q9JJV2-3;D3YWS3;Q9JJV2-2	Q9JJV2;Q9JJV2-3;D3YWS3;Q9JJV2-2	15;11;10;10	15;11;10;10	15;11;10;10	Profilin-2;Profilin	Pfn2	sp|Q9JJV2|PROF2_MOUSE Profilin-2 OS=Mus musculus GN=Pfn2 PE=1 SV=3;sp|Q9JJV2-3|PROF2_MOUSE Isoform 3 of Profilin-2 OS=Mus musculus GN=Pfn2;tr|D3YWS3|D3YWS3_MOUSE Profilin OS=Mus musculus GN=Pfn2 PE=1 SV=1;sp|Q9JJV2-2|PROF2_MOUSE Isoform 2 of Profilin-2 OS=	4	15	15	15	12	3	5	5	5	5	4	5	13	10	9	8	9	11	15	10	13	10	9	11	8	10	11	8	11	4	12	3	5	5	5	5	4	5	13	10	9	8
P14206	P14206	16	16	16	40S ribosomal protein SA	Rpsa	sp|P14206|RSSA_MOUSE 40S ribosomal protein SA OS=Mus musculus GN=Rpsa PE=1 SV=4	1	16	16	16	4	12	13	13	12	12	13	12	9	8	10	11	9	9	9	10	9	11	9	8	7	8	8	9	8	12	4	12	13	13	12	12	13	12	9	8	10	11
G3UXZ5;Q5HZK3;P97371;G3UXY0;G3X9K9;G3UWN9;G3UXR1	G3UXZ5;Q5HZK3;P97371;G3UXY0;G3X9K9;G3UWN9	19;19;19;17;16;12;2	19;19;19;17;16;12;2	18;18;18;16;15;12;1	Proteasome activator complex subunit 1	Psme1	tr|G3UXZ5|G3UXZ5_MOUSE Proteasome activator complex subunit 1 (Fragment) OS=Mus musculus GN=Psme1 PE=1 SV=1;tr|Q5HZK3|Q5HZK3_MOUSE Proteasome (Prosome, macropain) 28 subunit, alpha OS=Mus musculus GN=Psme1 PE=1 SV=1;sp|P97371|PSME1_MOUSE Proteasome activat	7	19	19	18	16	13	13	13	13	13	13	13	11	13	15	14	11	12	12	9	11	12	11	14	15	12	12	14	12	13	16	13	13	13	13	13	13	13	11	13	15	14
Q564F4;P80315;G5E839;G3UYW5;G3UXF3;G3UXG2	Q564F4;P80315;G5E839	32;32;30;4;2;2	32;32;30;4;2;2	32;32;30;4;2;2	T-complex protein 1 subunit delta	Cct4	tr|Q564F4|Q564F4_MOUSE T-complex protein 1 subunit delta OS=Mus musculus GN=Cct4 PE=1 SV=1;sp|P80315|TCPD_MOUSE T-complex protein 1 subunit delta OS=Mus musculus GN=Cct4 PE=1 SV=3;tr|G5E839|G5E839_MOUSE T-complex protein 1 subunit delta OS=Mus musculus GN=	6	32	32	32	18	16	16	20	20	19	18	17	21	20	19	23	17	16	18	21	17	19	19	17	22	22	16	25	19	18	18	16	16	20	20	19	18	17	21	20	19	23
Q9DB60;B1AS14	Q9DB60	16;7	16;7	16;7	Prostamide/prostaglandin F synthase	Fam213b	sp|Q9DB60|PGFS_MOUSE Prostamide/prostaglandin F synthase OS=Mus musculus GN=Fam213b PE=1 SV=1	2	16	16	16	11	7	6	8	8	9	5	9	11	6	8	6	7	12	13	10	10	12	11	13	5	13	11	6	10	8	11	7	6	8	8	9	5	9	11	6	8	6
Q70IV5-2;Q70IV5;Q70IV5-3	Q70IV5-2;Q70IV5	61;60;9	61;60;9	61;60;9	Synemin	Synm	sp|Q70IV5-2|SYNEM_MOUSE Isoform 2 of Synemin OS=Mus musculus GN=Synm;sp|Q70IV5|SYNEM_MOUSE Synemin OS=Mus musculus GN=Synm PE=1 SV=2	3	61	61	61	24	2	3	3	1	3	3	4	14	27	24	13	25	38	31	42	39	44	37	40	10	37	41	14	45	4	24	2	3	3	1	3	3	4	14	27	24	13
P49813;Q9JKK7-3;Q9JKK7	P49813	22;1;1	22;1;1	20;0;0	Tropomodulin-1	Tmod1	sp|P49813|TMOD1_MOUSE Tropomodulin-1 OS=Mus musculus GN=Tmod1 PE=1 SV=2	3	22	22	20	1	19	18	21	19	19	20	20	0	1	1	1	1	1	1	1	1	1	1	1	1	1	1	1	1	20	1	19	18	21	19	19	20	20	0	1	1	1
Q99KB8-2;G5E8T9;Q99KB8;E9PYA3;E9Q2H8;D3YWI0;D3YUX8	Q99KB8-2;G5E8T9;Q99KB8;E9PYA3;E9Q2H8;D3YWI0	15;14;14;13;12;8;5	15;14;14;13;12;8;5	15;14;14;13;12;8;5	Hydroxyacylglutathione hydrolase, mitochondrial	Hagh	sp|Q99KB8-2|GLO2_MOUSE Isoform 2 of Hydroxyacylglutathione hydrolase, mitochondrial OS=Mus musculus GN=Hagh;tr|G5E8T9|G5E8T9_MOUSE Hydroxyacyl glutathione hydrolase OS=Mus musculus GN=Hagh PE=1 SV=1;sp|Q99KB8|GLO2_MOUSE Hydroxyacylglutathione hydrolase, mi	7	15	15	15	10	8	7	7	7	8	7	7	13	12	11	13	11	11	14	11	10	9	11	11	10	12	10	13	10	8	10	8	7	7	7	8	7	7	13	12	11	13
Q91YE8;E9Q1U2;D3YVV9;Q91YE8-2;A0A0G2JDM5	Q91YE8;E9Q1U2;D3YVV9;Q91YE8-2	37;35;34;30;3	37;35;34;30;3	37;35;34;30;3	Synaptopodin-2	Synpo2	sp|Q91YE8|SYNP2_MOUSE Synaptopodin-2 OS=Mus musculus GN=Synpo2 PE=1 SV=2;tr|E9Q1U2|E9Q1U2_MOUSE Synaptopodin-2 OS=Mus musculus GN=Synpo2 PE=1 SV=1;tr|D3YVV9|D3YVV9_MOUSE Synaptopodin-2 OS=Mus musculus GN=Synpo2 PE=1 SV=1;sp|Q91YE8-2|SYNP2_MOUSE Isoform 2 o	5	37	37	37	16	14	18	22	21	20	21	18	5	13	6	18	15	20	18	19	18	19	19	17	9	20	17	16	20	22	16	14	18	22	21	20	21	18	5	13	6	18
Q3U1N3;P10833	Q3U1N3;P10833	12;12	12;12	10;10	Ras-related protein R-Ras	Rras	tr|Q3U1N3|Q3U1N3_MOUSE Harvey rat sarcoma oncogene, subgroup R OS=Mus musculus GN=Rras PE=1 SV=1;sp|P10833|RRAS_MOUSE Ras-related protein R-Ras OS=Mus musculus GN=Rras PE=1 SV=1	2	12	12	10	7	5	5	4	5	4	5	6	7	6	10	8	7	7	6	9	6	8	8	6	9	7	5	10	6	6	7	5	5	4	5	4	5	6	7	6	10	8
Q8R164	Q8R164	25	25	25	Valacyclovir hydrolase	Bphl	sp|Q8R164|BPHL_MOUSE Valacyclovir hydrolase OS=Mus musculus GN=Bphl PE=1 SV=1	1	25	25	25	15	14	15	19	17	18	13	15	12	13	14	17	15	14	17	11	12	15	16	14	16	8	8	16	13	16	15	14	15	19	17	18	13	15	12	13	14	17
Q8R016;E9PY26;E9PZH4;E9QA53;E9Q6V3;E9PYU0	Q8R016	33;14;11;10;6;4	33;14;11;10;6;4	33;14;11;10;6;4	Bleomycin hydrolase	Blmh	sp|Q8R016|BLMH_MOUSE Bleomycin hydrolase OS=Mus musculus GN=Blmh PE=1 SV=1	6	33	33	33	25	6	7	6	7	9	9	6	27	22	19	20	22	22	19	21	22	20	24	24	21	25	19	20	22	10	25	6	7	6	7	9	9	6	27	22	19	20
P97429;D3Z0S1;F7ANV6;S4R1F2	P97429;D3Z0S1;F7ANV6	31;26;20;13	30;25;20;12	30;25;20;12	Annexin A4;Annexin	Anxa4	sp|P97429|ANXA4_MOUSE Annexin A4 OS=Mus musculus GN=Anxa4 PE=1 SV=4;tr|D3Z0S1|D3Z0S1_MOUSE Annexin (Fragment) OS=Mus musculus GN=Anxa4 PE=1 SV=1;tr|F7ANV6|F7ANV6_MOUSE Annexin (Fragment) OS=Mus musculus GN=Anxa4 PE=1 SV=1	4	31	30	30	15	11	9	12	14	16	11	12	17	20	16	24	8	19	9	17	15	15	5	17	27	20	16	22	18	10	15	10	9	12	14	15	11	12	17	20	16	24
Q9WV35	Q9WV35	13	13	13	Probable C->U-editing enzyme APOBEC-2	Apobec2	sp|Q9WV35|ABEC2_MOUSE C->U-editing enzyme APOBEC-2 OS=Mus musculus GN=Apobec2 PE=1 SV=1	1	13	13	13	7	9	9	9	9	11	11	9	9	7	8	12	9	9	9	7	8	7	8	10	12	7	7	11	7	10	7	9	9	9	9	11	11	9	9	7	8	12
Q7TSQ8;D6RD07;D3Z443	Q7TSQ8;D6RD07	43;33;4	43;33;4	43;33;4	Pyruvate dehydrogenase phosphatase regulatory subunit, mitochondrial	Pdpr	sp|Q7TSQ8|PDPR_MOUSE Pyruvate dehydrogenase phosphatase regulatory subunit, mitochondrial OS=Mus musculus GN=Pdpr PE=1 SV=1;tr|D6RD07|D6RD07_MOUSE Pyruvate dehydrogenase phosphatase regulatory subunit, mitochondrial OS=Mus musculus GN=Pdpr PE=1 SV=1	3	43	43	43	32	11	12	14	15	17	10	15	32	30	31	24	24	24	34	27	35	33	32	27	27	27	25	28	28	18	32	11	12	14	15	17	10	15	32	30	31	24
Q45VK5;Q9Z1X4-2;Q9Z1X4;Q9Z1X4-3	Q45VK5;Q9Z1X4-2;Q9Z1X4;Q9Z1X4-3	11;11;11;11	11;11;11;11	11;11;11;11	Interleukin enhancer-binding factor 3	Ilf3	tr|Q45VK5|Q45VK5_MOUSE Interleukin enhancer-binding factor 3 OS=Mus musculus GN=Ilf3 PE=1 SV=1;sp|Q9Z1X4-2|ILF3_MOUSE Isoform 2 of Interleukin enhancer-binding factor 3 OS=Mus musculus GN=Ilf3;sp|Q9Z1X4|ILF3_MOUSE Interleukin enhancer-binding factor 3 OS=M	4	11	11	11	1	4	5	6	6	3	6	5	1	1	1	1	1	1	1	1	1	1	1	1	1	1	1	2	1	7	1	4	5	6	6	3	6	5	1	1	1	1
Q64514-2;Q64514;A0A087WRC0;Q05DJ9;A0A087WQR6;A0A087WP19	Q64514-2;Q64514;A0A087WRC0	54;53;31;19;13;9	54;53;31;19;13;9	54;53;31;19;13;9	Tripeptidyl-peptidase 2	Tpp2	sp|Q64514-2|TPP2_MOUSE Isoform Short of Tripeptidyl-peptidase 2 OS=Mus musculus GN=Tpp2;sp|Q64514|TPP2_MOUSE Tripeptidyl-peptidase 2 OS=Mus musculus GN=Tpp2 PE=1 SV=3;tr|A0A087WRC0|A0A087WRC0_MOUSE Tripeptidyl-peptidase 2 OS=Mus musculus GN=Tpp2 PE=1 SV=1	6	54	54	54	29	14	14	21	22	15	15	16	40	35	32	31	25	34	31	34	36	33	34	25	36	30	23	33	28	20	29	14	14	21	22	15	15	16	40	35	32	31
Q3TVK3;Q9Z2W0;Q8BPW9;A0A087WS31;A0A087WSE6;A0A087WRC1;A0A087WNX3;A0A087WSD3;A0A087WSU0	Q3TVK3;Q9Z2W0;Q8BPW9;A0A087WS31;A0A087WSE6	24;24;23;13;13;11;6;6;4	24;24;23;13;13;11;6;6;4	24;24;23;13;13;11;6;6;4	Aspartyl aminopeptidase	Dnpep	tr|Q3TVK3|Q3TVK3_MOUSE Aspartyl aminopeptidase OS=Mus musculus GN=Dnpep PE=1 SV=1;sp|Q9Z2W0|DNPEP_MOUSE Aspartyl aminopeptidase OS=Mus musculus GN=Dnpep PE=1 SV=2;tr|Q8BPW9|Q8BPW9_MOUSE Aspartyl aminopeptidase OS=Mus musculus GN=Dnpep PE=1 SV=1;tr|A0A087WS	9	24	24	24	20	12	13	14	15	13	16	11	15	16	17	21	15	16	16	13	18	16	16	17	18	15	14	16	15	17	20	12	13	14	15	13	16	11	15	16	17	21
Q8K411-2;Q8K411;Q8K411-3	Q8K411-2;Q8K411;Q8K411-3	51;51;48	51;51;48	51;51;48	Presequence protease, mitochondrial	Pitrm1	sp|Q8K411-2|PREP_MOUSE Isoform 2 of Presequence protease, mitochondrial OS=Mus musculus GN=Pitrm1;sp|Q8K411|PREP_MOUSE Presequence protease, mitochondrial OS=Mus musculus GN=Pitrm1 PE=1 SV=1;sp|Q8K411-3|PREP_MOUSE Isoform 3 of Presequence protease, mitocho	3	51	51	51	23	20	21	30	33	34	25	25	17	21	23	34	25	12	22	17	26	16	25	9	28	13	8	25	8	33	23	20	21	30	33	34	25	25	17	21	23	34
Q3TCD4;Q9WUR2-2;Q9WUR2;E9PUY9;E9PYA9;E9PVM6;E9PYC6;E9Q858;E9Q7A8;E9PY42;Q78JN3	Q3TCD4;Q9WUR2-2;Q9WUR2;E9PUY9;E9PYA9;E9PVM6;E9PYC6;E9Q858	25;25;25;18;18;18;17;17;11;7;7	25;25;25;18;18;18;17;17;11;7;7	25;25;25;18;18;18;17;17;11;7;7	Enoyl-CoA delta isomerase 2, mitochondrial	Eci2	tr|Q3TCD4|Q3TCD4_MOUSE Enoyl-CoA delta isomerase 2, mitochondrial OS=Mus musculus GN=Eci2 PE=1 SV=1;sp|Q9WUR2-2|ECI2_MOUSE Isoform 2 of Enoyl-CoA delta isomerase 2, mitochondrial OS=Mus musculus GN=Eci2;sp|Q9WUR2|ECI2_MOUSE Enoyl-CoA delta isomerase 2, mit	11	25	25	25	9	15	15	16	18	19	16	17	9	12	11	10	15	8	12	7	11	9	9	4	13	4	2	14	3	17	9	15	15	16	18	19	16	17	9	12	11	10
Q9DCW5;P43024	Q9DCW5;P43024	5;5	5;5	5;5	Cytochrome c oxidase subunit 6A, mitochondrial;Cytochrome c oxidase subunit 6A1, mitochondrial	Cox6a1	tr|Q9DCW5|Q9DCW5_MOUSE Cytochrome c oxidase subunit 6A, mitochondrial OS=Mus musculus GN=Cox6a1 PE=1 SV=1;sp|P43024|CX6A1_MOUSE Cytochrome c oxidase subunit 6A1, mitochondrial OS=Mus musculus GN=Cox6a1 PE=1 SV=2	2	5	5	5	2	4	3	5	4	3	3	3	0	0	2	2	0	1	2	0	0	0	0	1	2	0	0	1	0	4	2	4	3	5	4	3	3	3	0	0	2	2
P08752;A0A0A6YWA9;A2AE32;B2RVZ3;A2AE33;P20612;Q3V3I2;P50149;F6QPU5	P08752;A0A0A6YWA9	21;14;2;2;2;2;2;2;1	21;14;2;2;2;2;2;2;1	13;12;0;0;0;0;0;0;0	Guanine nucleotide-binding protein G(i) subunit alpha-2	Gnai2	sp|P08752|GNAI2_MOUSE Guanine nucleotide-binding protein G(i) subunit alpha-2 OS=Mus musculus GN=Gnai2 PE=1 SV=5;tr|A0A0A6YWA9|A0A0A6YWA9_MOUSE Guanine nucleotide-binding protein G(i) subunit alpha-2 (Fragment) OS=Mus musculus GN=Gnai2 PE=1 SV=1	9	21	21	13	14	16	16	18	19	17	14	15	7	6	14	15	10	10	13	10	11	8	12	8	14	9	6	12	5	17	14	16	16	18	19	17	14	15	7	6	14	15
Q7JCY6;P03911	Q7JCY6;P03911	9;9	9;9	9;9	NADH-ubiquinone oxidoreductase chain 4	mt-Nd4;Mtnd4	tr|Q7JCY6|Q7JCY6_MOUSE NADH-ubiquinone oxidoreductase chain 4 OS=Mus musculus GN=mt-Nd4 PE=1 SV=1;sp|P03911|NU4M_MOUSE NADH-ubiquinone oxidoreductase chain 4 OS=Mus musculus GN=Mtnd4 PE=1 SV=1	2	9	9	9	3	9	8	7	9	7	7	8	0	3	1	4	0	2	1	4	2	4	1	1	4	0	3	4	3	9	3	9	8	7	9	7	7	8	0	3	1	4
P24549	P24549	28	26	17	Retinal dehydrogenase 1	Aldh1a1	sp|P24549|AL1A1_MOUSE Retinal dehydrogenase 1 OS=Mus musculus GN=Aldh1a1 PE=1 SV=5	1	28	26	17	22	12	9	11	13	10	10	9	18	21	24	16	21	18	18	15	20	17	21	16	17	18	14	15	16	12	20	11	8	10	12	9	10	9	16	21	22	14
Q543N5;Q9QYB1;E0CY42	Q543N5;Q9QYB1	20;20;1	20;20;1	19;19;0	Chloride intracellular channel protein;Chloride intracellular channel protein 4	Clic4	tr|Q543N5|Q543N5_MOUSE Chloride intracellular channel protein OS=Mus musculus GN=Clic4 PE=1 SV=1;sp|Q9QYB1|CLIC4_MOUSE Chloride intracellular channel protein 4 OS=Mus musculus GN=Clic4 PE=1 SV=3	3	20	20	19	10	12	13	15	17	17	15	15	8	9	11	14	10	7	11	5	10	8	12	7	10	7	8	11	7	14	10	12	13	15	17	17	15	15	8	9	11	14
Q564F3;P97351	Q564F3;P97351	20;20	20;20	20;20	40S ribosomal protein S3a	Rps3a1;Rps3a	tr|Q564F3|Q564F3_MOUSE 40S ribosomal protein S3a OS=Mus musculus GN=Rps3a1 PE=1 SV=1;sp|P97351|RS3A_MOUSE 40S ribosomal protein S3a OS=Mus musculus GN=Rps3a PE=1 SV=3	2	20	20	20	10	15	18	16	16	14	19	18	9	9	10	12	8	13	7	12	12	10	10	10	11	9	9	12	10	18	10	15	18	16	16	14	19	18	9	9	10	12
P61971	P61971	7	7	7	Nuclear transport factor 2	Nutf2	sp|P61971|NTF2_MOUSE Nuclear transport factor 2 OS=Mus musculus GN=Nutf2 PE=1 SV=1	1	7	7	7	5	5	4	5	5	4	5	4	4	6	4	5	4	5	4	5	4	4	4	6	6	3	4	6	4	4	5	5	4	5	5	4	5	4	4	6	4	5
P08228	P08228	14	14	14	Superoxide dismutase [Cu-Zn]	Sod1	sp|P08228|SODC_MOUSE Superoxide dismutase [Cu-Zn] OS=Mus musculus GN=Sod1 PE=1 SV=2	1	14	14	14	12	5	5	10	6	7	8	7	9	7	10	11	8	10	7	11	9	10	9	13	9	10	10	7	10	9	12	5	5	10	6	7	8	7	9	7	10	11
Q497I3;Q05816	Q497I3;Q05816	17;17	17;17	17;17	Fatty acid-binding protein, epidermal	Fabp5	tr|Q497I3|Q497I3_MOUSE Fatty acid binding protein 5, epidermal OS=Mus musculus GN=Fabp5 PE=1 SV=1;sp|Q05816|FABP5_MOUSE Fatty acid-binding protein, epidermal OS=Mus musculus GN=Fabp5 PE=1 SV=3	2	17	17	17	12	8	10	12	10	11	12	12	9	8	13	12	9	11	16	8	12	10	10	12	12	11	4	13	8	12	12	8	10	12	10	11	12	12	9	8	13	12
Q8VDD5;Q8BXF2;F2Z494	Q8VDD5	88;4;3	87;4;3	67;0;1	Myosin-9	Myh9	sp|Q8VDD5|MYH9_MOUSE Myosin-9 OS=Mus musculus GN=Myh9 PE=1 SV=4	3	88	87	67	5	46	55	58	56	57	64	53	4	2	11	3	9	3	7	2	2	2	3	2	3	2	3	3	3	71	4	45	54	57	55	56	63	52	3	1	10	2
Q3TC72	Q3TC72	19	19	19	Fumarylacetoacetate hydrolase domain-containing protein 2A	Fahd2	sp|Q3TC72|FAHD2_MOUSE Fumarylacetoacetate hydrolase domain-containing protein 2A OS=Mus musculus GN=Fahd2 PE=1 SV=1	1	19	19	19	11	10	11	11	11	11	9	11	12	13	11	13	13	10	11	11	12	9	10	12	13	8	7	14	8	10	11	10	11	11	11	11	9	11	12	13	11	13
Q3UDK5;E9PZS8;Q61387;F7B257	Q3UDK5;E9PZS8;Q61387	7;7;7;1	7;7;7;1	7;7;7;1	Cytochrome c oxidase subunit 7A-related protein, mitochondrial	Cox7a2l	tr|Q3UDK5|Q3UDK5_MOUSE Cytochrome c oxidase subunit 7A-related protein, mitochondrial OS=Mus musculus GN=Cox7a2l PE=1 SV=1;tr|E9PZS8|E9PZS8_MOUSE Cytochrome c oxidase subunit 7A-related protein, mitochondrial OS=Mus musculus GN=Cox7a2l PE=1 SV=1;sp|Q61387|	4	7	7	7	2	5	6	6	6	7	5	6	0	2	2	2	1	2	2	1	3	2	1	2	4	2	1	4	0	5	2	5	6	6	6	7	5	6	0	2	2	2
Q9CQ92;G3X9U9;D3YZ32	Q9CQ92;G3X9U9	12;10;3	12;10;3	12;10;3	Mitochondrial fission 1 protein	Fis1	sp|Q9CQ92|FIS1_MOUSE Mitochondrial fission 1 protein OS=Mus musculus GN=Fis1 PE=1 SV=1;tr|G3X9U9|G3X9U9_MOUSE Fission 1 (Mitochondrial outer membrane) homolog (Yeast), isoform CRA_c OS=Mus musculus GN=Fis1 PE=1 SV=1	3	12	12	12	7	8	9	8	9	8	9	9	6	7	8	7	7	6	8	7	7	6	7	6	8	6	6	7	7	9	7	8	9	8	9	8	9	9	6	7	8	7
Q99KR7;Q9QZH3	Q99KR7	12;1	12;1	12;1	Peptidyl-prolyl cis-trans isomerase F, mitochondrial	Ppif	sp|Q99KR7|PPIF_MOUSE Peptidyl-prolyl cis-trans isomerase F, mitochondrial OS=Mus musculus GN=Ppif PE=1 SV=1	2	12	12	12	4	9	9	10	9	10	11	10	3	0	4	2	3	1	3	3	3	3	3	1	0	1	0	2	1	10	4	9	9	10	9	10	11	10	3	0	4	2
F6RPJ9;Q9JHR7	F6RPJ9;Q9JHR7	50;47	50;47	50;47	Insulin-degrading enzyme	Ide	tr|F6RPJ9|F6RPJ9_MOUSE Insulin-degrading enzyme (Fragment) OS=Mus musculus GN=Ide PE=1 SV=1;sp|Q9JHR7|IDE_MOUSE Insulin-degrading enzyme OS=Mus musculus GN=Ide PE=1 SV=1	2	50	50	50	33	9	9	7	10	11	11	11	35	32	27	38	30	33	29	28	35	31	30	36	31	37	28	30	34	11	33	9	9	7	10	11	11	11	35	32	27	38
Q8R404	Q8R404	11	11	11	Protein QIL1	Qil1	sp|Q8R404|MIC13_MOUSE MICOS complex subunit MIC13 OS=Mus musculus GN=Mic13 PE=1 SV=1	1	11	11	11	3	9	7	9	7	9	9	7	2	4	5	3	2	3	5	4	4	4	2	5	5	3	2	4	4	9	3	9	7	9	7	9	9	7	2	4	5	3
Q8K4Z3	Q8K4Z3	13	13	13	NAD(P)H-hydrate epimerase	Apoa1bp	sp|Q8K4Z3|NNRE_MOUSE NAD(P)H-hydrate epimerase OS=Mus musculus GN=Apoa1bp PE=1 SV=1	1	13	13	13	11	7	7	9	9	10	9	8	11	10	11	10	9	10	10	9	10	9	10	10	10	10	9	10	10	9	11	7	7	9	9	10	9	8	11	10	11	10
K3W4Q8;P18572-2;P18572;J3QP71	K3W4Q8;P18572-2;P18572;J3QP71	11;11;11;10	11;11;11;10	11;11;11;10	Basigin	Bsg	tr|K3W4Q8|K3W4Q8_MOUSE Basigin OS=Mus musculus GN=Bsg PE=1 SV=1;sp|P18572-2|BASI_MOUSE Isoform 2 of Basigin OS=Mus musculus GN=Bsg;sp|P18572|BASI_MOUSE Basigin OS=Mus musculus GN=Bsg PE=1 SV=2;tr|J3QP71|J3QP71_MOUSE Basigin (Fragment) OS=Mus musculus GN=Bs	4	11	11	11	10	9	10	9	10	10	9	9	9	10	10	10	9	10	8	9	11	10	9	8	8	11	10	10	8	9	10	9	10	9	10	10	9	9	9	10	10	10
Q543J5;P32261;A0A0A6YWH7;CON__P41361;A0A0A6YX70;A0A0A6YXS8;A0A0A6YX49	Q543J5;P32261;A0A0A6YWH7	25;25;17;9;6;4;4	25;25;17;9;6;4;4	25;25;17;9;6;4;4	Antithrombin-III	Serpinc1	tr|Q543J5|Q543J5_MOUSE Antithrombin OS=Mus musculus GN=Serpinc1 PE=1 SV=1;sp|P32261|ANT3_MOUSE Antithrombin-III OS=Mus musculus GN=Serpinc1 PE=1 SV=1;tr|A0A0A6YWH7|A0A0A6YWH7_MOUSE Antithrombin-III (Fragment) OS=Mus musculus GN=Serpinc1 PE=1 SV=1	7	25	25	25	14	18	17	13	19	20	13	15	17	15	12	12	13	15	13	15	12	13	13	20	18	17	16	18	14	19	14	18	17	13	19	20	13	15	17	15	12	12
Q06138;D3Z704;D3YV52	Q06138	27;3;3	27;3;3	23;3;3	Calcium-binding protein 39	Cab39	sp|Q06138|CAB39_MOUSE Calcium-binding protein 39 OS=Mus musculus GN=Cab39 PE=1 SV=2	3	27	27	23	20	14	10	14	13	11	11	10	21	21	16	21	15	18	14	19	18	19	19	22	19	21	18	20	18	13	20	14	10	14	13	11	11	10	21	21	16	21
P15327;D3Z223;D3YUE8;D3YYH3	P15327;D3Z223	17;12;8;7	17;12;8;7	17;12;8;7	Bisphosphoglycerate mutase;Phosphoglycerate mutase	Bpgm	sp|P15327|PMGE_MOUSE Bisphosphoglycerate mutase OS=Mus musculus GN=Bpgm PE=1 SV=2;tr|D3Z223|D3Z223_MOUSE Phosphoglycerate mutase (Fragment) OS=Mus musculus GN=Bpgm PE=1 SV=1	4	17	17	17	13	5	9	7	7	7	7	5	13	12	12	10	16	12	14	11	14	12	12	11	10	12	14	12	13	5	13	5	9	7	7	7	7	5	13	12	12	10
Q3UGR5;Q3UGR5-2;D3YZI3;D3YUN7	Q3UGR5;Q3UGR5-2	12;6;5;3	12;6;5;3	12;6;5;3	Haloacid dehalogenase-like hydrolase domain-containing protein 2	Hdhd2	sp|Q3UGR5|HDHD2_MOUSE Haloacid dehalogenase-like hydrolase domain-containing protein 2 OS=Mus musculus GN=Hdhd2 PE=1 SV=2;sp|Q3UGR5-2|HDHD2_MOUSE Isoform 2 of Haloacid dehalogenase-like hydrolase domain-containing protein 2 OS=Mus musculus GN=Hdhd2	4	12	12	12	11	7	8	9	9	9	8	8	10	10	12	9	10	11	9	11	10	10	11	12	9	11	10	9	11	8	11	7	8	9	9	9	8	8	10	10	12	9
Q8BP47	Q8BP47	32	32	32	Asparagine--tRNA ligase, cytoplasmic	Nars	sp|Q8BP47|SYNC_MOUSE Asparagine--tRNA ligase, cytoplasmic OS=Mus musculus GN=Nars PE=1 SV=2	1	32	32	32	23	4	5	6	7	9	4	7	23	19	21	24	19	17	24	19	22	21	16	23	20	25	17	17	21	6	23	4	5	6	7	9	4	7	23	19	21	24
Q8R0F8	Q8R0F8	16	16	16	Acylpyruvase FAHD1, mitochondrial	Fahd1	sp|Q8R0F8|FAHD1_MOUSE Acylpyruvase FAHD1, mitochondrial OS=Mus musculus GN=Fahd1 PE=1 SV=2	1	16	16	16	8	12	11	13	13	13	11	12	7	7	8	8	7	6	7	7	10	8	7	7	7	8	7	8	7	10	8	12	11	13	13	13	11	12	7	7	8	8
O08529	O08529	39	39	39	Calpain-2 catalytic subunit	Capn2	sp|O08529|CAN2_MOUSE Calpain-2 catalytic subunit OS=Mus musculus GN=Capn2 PE=1 SV=4	1	39	39	39	20	14	15	14	20	18	17	13	20	27	20	30	23	24	19	19	16	20	15	22	28	22	21	27	19	21	20	14	15	14	20	18	17	13	20	27	20	30
B0QZL1	B0QZL1	26	2	2	Enolase	Eno1	tr|B0QZL1|B0QZL1_MOUSE Enolase (Fragment) OS=Mus musculus GN=Eno1 PE=1 SV=1	1	26	2	2	21	15	14	14	14	14	14	14	22	20	19	18	18	18	26	16	17	16	18	16	15	18	16	18	19	14	1	1	1	1	1	1	1	1	2	2	2	1
Q05CI8;Q8BTY1;A2AQY8;A2AQY9	Q05CI8;Q8BTY1;A2AQY8;A2AQY9	21;21;19;18	21;21;19;18	21;21;19;18	Kynurenine--oxoglutarate transaminase 1	Ccbl1	tr|Q05CI8|Q05CI8_MOUSE Ccbl1 protein OS=Mus musculus GN=Ccbl1 PE=1 SV=1;sp|Q8BTY1|KAT1_MOUSE Kynurenine--oxoglutarate transaminase 1 OS=Mus musculus GN=Ccbl1 PE=1 SV=1;tr|A2AQY8|A2AQY8_MOUSE Kynurenine--oxoglutarate transaminase 1 OS=Mus musculus GN=Ccbl1	4	21	21	21	12	10	11	10	12	14	11	12	14	13	11	13	13	13	10	11	13	14	13	12	13	10	12	13	12	11	12	10	11	10	12	14	11	12	14	13	11	13
Q9WTP7;F6RP11	Q9WTP7	20;4	20;4	20;4	GTP:AMP phosphotransferase AK3, mitochondrial	Ak3	sp|Q9WTP7|KAD3_MOUSE GTP:AMP phosphotransferase AK3, mitochondrial OS=Mus musculus GN=Ak3 PE=1 SV=3	2	20	20	20	13	16	15	15	15	15	17	17	12	8	14	6	7	8	12	10	11	11	10	9	10	9	6	12	8	16	13	16	15	15	15	15	17	17	12	8	14	6
Q6PA06;E9QND8;Q6PA06-2	Q6PA06;E9QND8;Q6PA06-2	36;26;26	36;26;26	34;24;24	Atlastin-2	Atl2	sp|Q6PA06|ATLA2_MOUSE Atlastin-2 OS=Mus musculus GN=Atl2 PE=1 SV=1;tr|E9QND8|E9QND8_MOUSE Atlastin-2 OS=Mus musculus GN=Atl2 PE=1 SV=1;sp|Q6PA06-2|ATLA2_MOUSE Isoform 2 of Atlastin-2 OS=Mus musculus GN=Atl2	3	36	36	34	23	2	1	2	2	3	3	1	27	19	16	15	15	23	24	30	25	31	25	26	11	26	23	15	30	9	23	2	1	2	2	3	3	1	27	19	16	15
Q9DCS3;A2A845	Q9DCS3	26;6	26;6	26;6	Trans-2-enoyl-CoA reductase, mitochondrial	Mecr	sp|Q9DCS3|MECR_MOUSE Trans-2-enoyl-CoA reductase, mitochondrial OS=Mus musculus GN=Mecr PE=1 SV=2	2	26	26	26	17	12	13	16	16	14	11	13	14	10	18	14	14	13	19	14	16	13	16	13	12	14	10	16	12	16	17	12	13	16	16	14	11	13	14	10	18	14
Q9CYT6;D3YTR7	Q9CYT6;D3YTR7	26;18	26;18	25;17	Adenylyl cyclase-associated protein 2;Adenylyl cyclase-associated protein	Cap2	sp|Q9CYT6|CAP2_MOUSE Adenylyl cyclase-associated protein 2 OS=Mus musculus GN=Cap2 PE=1 SV=1;tr|D3YTR7|D3YTR7_MOUSE Adenylyl cyclase-associated protein OS=Mus musculus GN=Cap2 PE=1 SV=1	2	26	26	25	15	17	16	20	19	21	18	15	14	18	19	21	16	16	17	17	17	14	10	12	19	14	9	22	10	16	15	17	16	20	19	21	18	15	14	18	19	21
Q9DC61;A2AIW9	Q9DC61;A2AIW9	30;22	30;22	30;22	Mitochondrial-processing peptidase subunit alpha	Pmpca	sp|Q9DC61|MPPA_MOUSE Mitochondrial-processing peptidase subunit alpha OS=Mus musculus GN=Pmpca PE=1 SV=1;tr|A2AIW9|A2AIW9_MOUSE Mitochondrial-processing peptidase subunit alpha OS=Mus musculus GN=Pmpca PE=1 SV=1	2	30	30	30	15	16	17	19	17	16	19	17	12	14	15	16	12	9	14	13	15	14	16	12	14	15	11	15	11	17	15	16	17	19	17	16	19	17	12	14	15	16
Q8K0D5	Q8K0D5	40	40	40	Elongation factor G, mitochondrial	Gfm1	sp|Q8K0D5|EFGM_MOUSE Elongation factor G, mitochondrial OS=Mus musculus GN=Gfm1 PE=1 SV=1	1	40	40	40	21	23	22	28	23	26	27	27	18	21	22	16	14	10	18	16	26	22	23	14	18	10	9	20	16	24	21	23	22	28	23	26	27	27	18	21	22	16
E9PV44;O35143	E9PV44;O35143	12;11	12;11	12;11	ATPase inhibitor, mitochondrial	Atpif1	tr|E9PV44|E9PV44_MOUSE ATPase inhibitor, mitochondrial OS=Mus musculus GN=Atpif1 PE=1 SV=1;sp|O35143|ATIF1_MOUSE ATPase inhibitor, mitochondrial OS=Mus musculus GN=Atpif1 PE=1 SV=2	2	12	12	12	4	8	10	11	9	11	9	10	4	4	4	6	4	3	4	2	3	1	3	2	6	2	2	6	3	9	4	8	10	11	9	11	9	10	4	4	4	6
O70373	O70373	64	64	2	Xin actin-binding repeat-containing protein 1	Xirp1	sp|O70373|XIRP1_MOUSE Xin actin-binding repeat-containing protein 1 OS=Mus musculus GN=Xirp1 PE=1 SV=2	1	64	64	2	8	24	26	39	43	36	33	30	2	7	7	54	12	4	5	6	8	4	10	2	36	7	4	24	3	31	8	24	26	39	43	36	33	30	2	7	7	54
Q62417	Q62417	41	40	0	Sorbin and SH3 domain-containing protein 1	Sorbs1	sp|Q62417|SRBS1_MOUSE Sorbin and SH3 domain-containing protein 1 OS=Mus musculus GN=Sorbs1 PE=1 SV=2	1	41	40	0	0	31	28	34	33	29	31	30	0	1	0	3	4	0	1	0	0	0	0	1	2	0	0	1	0	28	0	30	27	33	32	28	30	29	0	1	0	3
Q3TPZ5;Q99KJ8	Q3TPZ5;Q99KJ8	27;27	27;27	27;27	Dynactin subunit 2	Dctn2	tr|Q3TPZ5|Q3TPZ5_MOUSE Dynactin 2 OS=Mus musculus GN=Dctn2 PE=1 SV=1;sp|Q99KJ8|DCTN2_MOUSE Dynactin subunit 2 OS=Mus musculus GN=Dctn2 PE=1 SV=3	2	27	27	27	15	14	14	16	17	17	15	16	15	14	14	15	15	14	12	11	14	14	15	12	13	13	13	12	12	18	15	14	14	16	17	17	15	16	15	14	14	15
P70195	P70195	14	14	14	Proteasome subunit beta type-7	Psmb7	sp|P70195|PSB7_MOUSE Proteasome subunit beta type-7 OS=Mus musculus GN=Psmb7 PE=1 SV=1	1	14	14	14	9	8	5	7	7	6	8	8	9	9	10	9	8	10	7	9	10	10	6	9	9	10	6	9	8	8	9	8	5	7	7	6	8	8	9	9	10	9
Q9DCM0	Q9DCM0	14	14	14	Persulfide dioxygenase ETHE1, mitochondrial	Ethe1	sp|Q9DCM0|ETHE1_MOUSE Persulfide dioxygenase ETHE1, mitochondrial OS=Mus musculus GN=Ethe1 PE=1 SV=2	1	14	14	14	9	8	10	12	11	11	12	11	8	8	10	9	11	5	11	8	11	11	10	6	7	5	3	11	5	9	9	8	10	12	11	11	12	11	8	8	10	9
Q00519;G3X982;Q3TYQ9	Q00519	60;1;1	60;1;1	60;1;1	Xanthine dehydrogenase/oxidase;Xanthine dehydrogenase;Xanthine oxidase	Xdh	sp|Q00519|XDH_MOUSE Xanthine dehydrogenase/oxidase OS=Mus musculus GN=Xdh PE=1 SV=5	3	60	60	60	40	22	16	19	24	22	18	21	23	26	44	33	30	23	46	15	35	24	36	28	34	24	17	36	22	18	40	22	16	19	24	22	18	21	23	26	44	33
Q9JKB1;B2RTM4;P58321	Q9JKB1;B2RTM4;P58321	20;11;11	20;11;11	20;11;11	Ubiquitin carboxyl-terminal hydrolase isozyme L3;Ubiquitin carboxyl-terminal hydrolase;Ubiquitin carboxyl-terminal hydrolase isozyme L4	Uchl3;Uchl4	sp|Q9JKB1|UCHL3_MOUSE Ubiquitin carboxyl-terminal hydrolase isozyme L3 OS=Mus musculus GN=Uchl3 PE=1 SV=2;tr|B2RTM4|B2RTM4_MOUSE Ubiquitin carboxyl-terminal hydrolase OS=Mus musculus GN=Uchl4 PE=2 SV=1;sp|P58321|UCHL4_MOUSE Ubiquitin carboxyl-terminal hydr	3	20	20	20	14	12	15	13	14	11	14	14	16	14	12	15	11	17	11	15	16	17	16	15	17	15	16	16	16	13	14	12	15	13	14	11	14	14	16	14	12	15
Q4FK36;Q9R0P5	Q4FK36;Q9R0P5	21;21	17;17	17;17	Destrin	Dstn	tr|Q4FK36|Q4FK36_MOUSE Destrin OS=Mus musculus GN=Dstn PE=1 SV=1;sp|Q9R0P5|DEST_MOUSE Destrin OS=Mus musculus GN=Dstn PE=1 SV=3	2	21	17	17	11	12	11	12	13	12	11	12	8	7	13	11	11	9	14	9	11	5	9	11	8	9	5	11	10	13	10	11	10	11	12	11	10	11	7	7	12	10
Q9D358	Q9D358	13	13	5	Low molecular weight phosphotyrosine protein phosphatase	Acp1	sp|Q9D358|PPAC_MOUSE Low molecular weight phosphotyrosine protein phosphatase OS=Mus musculus GN=Acp1 PE=1 SV=3	1	13	13	5	10	3	3	5	5	4	4	4	9	10	10	11	8	10	12	9	9	10	9	11	10	10	8	9	10	5	10	3	3	5	5	4	4	4	9	10	10	11
Q99KC8;Q8BGF0;D3Z671;F6TIL5;D3Z518	Q99KC8	35;3;2;2;2	35;3;2;2;2	35;3;2;2;2	von Willebrand factor A domain-containing protein 5A	Vwa5a	sp|Q99KC8|VMA5A_MOUSE von Willebrand factor A domain-containing protein 5A OS=Mus musculus GN=Vwa5a PE=1 SV=2	5	35	35	35	23	13	14	14	17	13	18	14	12	19	26	27	22	20	25	17	22	18	21	20	25	17	16	25	16	18	23	13	14	14	17	13	18	14	12	19	26	27
Q9D1G3	Q9D1G3	18	18	18	Protein-cysteine N-palmitoyltransferase HHAT-like protein	Hhatl	sp|Q9D1G3|HHATL_MOUSE Protein-cysteine N-palmitoyltransferase HHAT-like protein OS=Mus musculus GN=Hhatl PE=1 SV=2	1	18	18	18	13	11	11	7	12	11	11	14	8	7	8	5	5	10	6	8	11	12	7	13	7	12	11	5	10	13	13	11	11	7	12	11	11	14	8	7	8	5
Q3TUF3;O35887;G3UWR0;G3UWV3;G3V004;G3UXA8;G3UY49;G3UYI3;G3UXA3	Q3TUF3;O35887;G3UWR0;G3UWV3;G3V004	30;30;18;16;16;14;12;9;7	30;30;18;16;16;14;12;9;7	4;4;4;2;0;0;4;0;0	Calumenin	Calu	tr|Q3TUF3|Q3TUF3_MOUSE Calumenin OS=Mus musculus GN=Calu PE=1 SV=1;sp|O35887|CALU_MOUSE Calumenin OS=Mus musculus GN=Calu PE=1 SV=1;tr|G3UWR0|G3UWR0_MOUSE Calumenin OS=Mus musculus GN=Calu PE=1 SV=1;tr|G3UWV3|G3UWV3_MOUSE Calumenin OS=Mus musculus GN=Calu	9	30	30	4	18	15	12	16	16	17	15	16	7	9	21	21	17	15	16	11	21	12	20	13	20	8	7	22	13	18	18	15	12	16	16	17	15	16	7	9	21	21
O35639;Q3TET3;A0A0G2JDV9;A0A0G2JGL7	O35639	30;13;6;4	30;13;6;4	30;13;6;4	Annexin A3	Anxa3	sp|O35639|ANXA3_MOUSE Annexin A3 OS=Mus musculus GN=Anxa3 PE=1 SV=4	4	30	30	30	15	14	10	16	15	15	12	11	17	18	21	22	3	21	14	16	19	12	16	17	21	20	16	18	19	14	15	14	10	16	15	15	12	11	17	18	21	22
A2A542;A2A545;Q8R3Z5-2;Q8R3Z5-3;Q8R3Z5-4;A2A543;Q8R3Z5;J3QK20;Q8R0S4-2;Q8R0S4-1;Q8R0S4	A2A542;A2A545;Q8R3Z5-2;Q8R3Z5-3;Q8R3Z5-4;A2A543;Q8R3Z5	26;26;25;22;22;18;18;6;6;6;6	26;26;25;22;22;18;18;6;6;6;6	20;20;19;16;16;12;12;1;1;1;1	Voltage-dependent L-type calcium channel subunit beta-1	Cacnb1	tr|A2A542|A2A542_MOUSE Voltage-dependent L-type calcium channel subunit beta-1 OS=Mus musculus GN=Cacnb1 PE=1 SV=1;tr|A2A545|A2A545_MOUSE Calcium channel, voltage-dependent, beta 1 subunit, isoform CRA_b OS=Mus musculus GN=Cacnb1 PE=1 SV=1;sp|Q8R3Z5-2|CACB	11	26	26	20	20	2	2	2	1	2	2	2	21	20	16	10	13	18	17	21	17	19	17	21	17	21	22	18	21	2	20	2	2	2	1	2	2	2	21	20	16	10
P61202;P61202-2;A2AQE4	P61202;P61202-2;A2AQE4	24;23;21	24;23;21	24;23;21	COP9 signalosome complex subunit 2	Cops2	sp|P61202|CSN2_MOUSE COP9 signalosome complex subunit 2 OS=Mus musculus GN=Cops2 PE=1 SV=1;sp|P61202-2|CSN2_MOUSE Isoform 2 of COP9 signalosome complex subunit 2 OS=Mus musculus GN=Cops2;tr|A2AQE4|A2AQE4_MOUSE COP9 signalosome complex subunit 2 OS=Mus musc	3	24	24	24	16	10	9	11	10	11	9	9	19	17	15	16	13	19	13	16	20	18	17	15	16	20	15	13	15	10	16	10	9	11	10	11	9	9	19	17	15	16
P68040	P68040	23	23	23	Guanine nucleotide-binding protein subunit beta-2-like 1;Guanine nucleotide-binding protein subunit beta-2-like 1, N-terminally processed	Gnb2l1	sp|P68040|GBLP_MOUSE Guanine nucleotide-binding protein subunit beta-2-like 1 OS=Mus musculus GN=Gnb2l1 PE=1 SV=3	1	23	23	23	5	15	16	19	19	19	14	18	10	4	11	10	7	11	7	10	9	11	9	7	11	8	6	11	8	21	5	15	16	19	19	19	14	18	10	4	11	10
Q9JHW2	Q9JHW2	19	19	19	Omega-amidase NIT2	Nit2	sp|Q9JHW2|NIT2_MOUSE Omega-amidase NIT2 OS=Mus musculus GN=Nit2 PE=1 SV=1	1	19	19	19	13	11	13	13	14	13	12	12	13	14	16	17	17	15	8	12	12	13	14	14	12	8	15	14	12	14	13	11	13	13	14	13	12	12	13	14	16	17
Q9JI75	Q9JI75	21	21	21	Ribosyldihydronicotinamide dehydrogenase [quinone]	Nqo2	sp|Q9JI75|NQO2_MOUSE Ribosyldihydronicotinamide dehydrogenase [quinone] OS=Mus musculus GN=Nqo2 PE=1 SV=3	1	21	21	21	14	7	6	10	9	12	7	6	14	13	14	14	12	13	13	12	15	14	14	14	11	14	14	12	14	8	14	7	6	10	9	12	7	6	14	13	14	14
A2RSB1;Q78ZA7	A2RSB1;Q78ZA7	18;18	18;18	16;16	Nucleosome assembly protein 1-like 4	Nap1l4	tr|A2RSB1|A2RSB1_MOUSE Nucleosome assembly protein 1-like 4 OS=Mus musculus GN=Nap1l4 PE=1 SV=1;sp|Q78ZA7|NP1L4_MOUSE Nucleosome assembly protein 1-like 4 OS=Mus musculus GN=Nap1l4 PE=1 SV=1	2	18	18	16	12	8	8	10	9	10	9	10	12	14	11	12	13	12	13	12	15	14	12	14	13	14	13	14	16	9	12	8	8	10	9	10	9	10	12	14	11	12
Q99KK7	Q99KK7	45	45	45	Dipeptidyl peptidase 3	Dpp3	sp|Q99KK7|DPP3_MOUSE Dipeptidyl peptidase 3 OS=Mus musculus GN=Dpp3 PE=1 SV=2	1	45	45	45	32	12	11	18	13	10	15	13	30	24	27	37	26	27	26	20	29	20	32	25	27	30	20	29	29	16	32	12	11	18	13	10	15	13	30	24	27	37
Q545X8;P62702;Q3V1Z5;V9GWY0	Q545X8;P62702;Q3V1Z5	21;21;13;9	21;21;13;9	21;21;13;9	40S ribosomal protein S4;40S ribosomal protein S4, X isoform	Rps4x;Rps4l	tr|Q545X8|Q545X8_MOUSE 40S ribosomal protein S4 OS=Mus musculus GN=Rps4x PE=1 SV=1;sp|P62702|RS4X_MOUSE 40S ribosomal protein S4, X isoform OS=Mus musculus GN=Rps4x PE=1 SV=2;tr|Q3V1Z5|Q3V1Z5_MOUSE 40S ribosomal protein S4 OS=Mus musculus GN=Rps4l PE=1 SV=	4	21	21	21	7	15	15	16	15	18	17	15	8	7	10	9	6	8	7	12	9	10	9	7	8	9	9	8	9	17	7	15	15	16	15	18	17	15	8	7	10	9
Q9WVA4;A0A0A6YXG6	Q9WVA4;A0A0A6YXG6	18;9	18;9	16;8	Transgelin-2	Tagln2	sp|Q9WVA4|TAGL2_MOUSE Transgelin-2 OS=Mus musculus GN=Tagln2 PE=1 SV=4;tr|A0A0A6YXG6|A0A0A6YXG6_MOUSE Transgelin-2 (Fragment) OS=Mus musculus GN=Tagln2 PE=1 SV=1	2	18	18	16	12	12	12	16	15	13	12	11	9	10	12	11	13	10	12	9	12	6	10	10	14	10	9	14	9	13	12	12	12	16	15	13	12	11	9	10	12	11
A2AKU9	A2AKU9	28	1	1	ATP synthase subunit gamma	Atp5c1	tr|A2AKU9|A2AKU9_MOUSE ATP synthase subunit gamma OS=Mus musculus GN=Atp5c1 PE=1 SV=1	1	28	1	1	23	20	19	19	19	18	20	19	18	18	21	19	19	16	27	20	20	19	21	16	21	17	19	20	17	19	1	1	1	1	1	1	1	1	1	1	1	1
Q7TNS2	Q7TNS2	8	8	8	MICOS complex subunit Mic10	Minos1	sp|Q7TNS2|MIC10_MOUSE MICOS complex subunit Mic10 OS=Mus musculus GN=Minos1 PE=1 SV=1	1	8	8	8	2	6	5	7	5	6	6	5	0	0	0	3	0	0	1	0	2	2	1	2	5	1	0	5	0	7	2	6	5	7	5	6	6	5	0	0	0	3
O35857;F7C189	O35857	29;6	29;6	29;6	Mitochondrial import inner membrane translocase subunit TIM44	Timm44	sp|O35857|TIM44_MOUSE Mitochondrial import inner membrane translocase subunit TIM44 OS=Mus musculus GN=Timm44 PE=1 SV=2	2	29	29	29	11	21	20	22	21	21	18	19	8	13	4	10	5	8	9	11	10	11	11	8	19	10	7	21	12	23	11	21	20	22	21	21	18	19	8	13	4	10
Q3UM45;A0A087WRA7;F6TGJ2	Q3UM45	27;8;7	27;8;7	27;8;7	Protein phosphatase 1 regulatory subunit 7	Ppp1r7	sp|Q3UM45|PP1R7_MOUSE Protein phosphatase 1 regulatory subunit 7 OS=Mus musculus GN=Ppp1r7 PE=1 SV=2	3	27	27	27	17	9	9	8	11	7	11	8	19	17	15	19	17	17	14	16	18	14	15	19	18	18	17	19	18	9	17	9	9	8	11	7	11	8	19	17	15	19
Q5F2A7;P60843	Q5F2A7;P60843	32;32	14;14	14;14	Eukaryotic initiation factor 4A-I	Eif4a1	tr|Q5F2A7|Q5F2A7_MOUSE Eukaryotic initiation factor 4A-I OS=Mus musculus GN=Eif4a1 PE=1 SV=1;sp|P60843|IF4A1_MOUSE Eukaryotic initiation factor 4A-I OS=Mus musculus GN=Eif4a1 PE=1 SV=1	2	32	14	14	25	20	19	21	20	21	17	18	23	23	25	25	23	26	23	24	24	24	22	25	20	23	22	23	23	20	13	10	9	10	9	11	8	9	9	10	13	13
Q924D0;D3Z792	Q924D0;D3Z792	19;10	19;10	19;10	Reticulon-4-interacting protein 1, mitochondrial	Rtn4ip1	sp|Q924D0|RT4I1_MOUSE Reticulon-4-interacting protein 1, mitochondrial OS=Mus musculus GN=Rtn4ip1 PE=1 SV=2;tr|D3Z792|D3Z792_MOUSE Reticulon-4-interacting protein 1, mitochondrial OS=Mus musculus GN=Rtn4ip1 PE=1 SV=1	2	19	19	19	8	14	16	14	15	15	14	17	7	12	10	10	10	5	11	10	12	10	9	8	12	3	6	12	5	15	8	14	16	14	15	15	14	17	7	12	10	10
A0A509;Q9JIF9	A0A509;Q9JIF9	25;25	25;25	25;25	Myotilin	Myot	tr|A0A509|A0A509_MOUSE MCG4625 OS=Mus musculus GN=Myot PE=1 SV=1;sp|Q9JIF9|MYOTI_MOUSE Myotilin OS=Mus musculus GN=Myot PE=1 SV=1	2	25	25	25	9	10	10	16	14	11	14	12	0	5	8	15	17	9	14	8	14	9	16	9	19	9	10	23	8	3	9	10	10	16	14	11	14	12	0	5	8	15
Q9CZB0;F8WGB3;D3Z1A8	Q9CZB0;F8WGB3	6;4;2	6;4;2	6;4;2	Succinate dehydrogenase cytochrome b560 subunit, mitochondrial	Sdhc	sp|Q9CZB0|C560_MOUSE Succinate dehydrogenase cytochrome b560 subunit, mitochondrial OS=Mus musculus GN=Sdhc PE=1 SV=1;tr|F8WGB3|F8WGB3_MOUSE Succinate dehydrogenase cytochrome b560 subunit, mitochondrial OS=Mus musculus GN=Sdhc PE=1 SV=1	3	6	6	6	5	6	5	5	6	5	4	5	3	3	3	4	3	5	4	5	5	6	4	5	3	5	4	4	5	6	5	6	5	5	6	5	4	5	3	3	3	4
O70251;A0A087WS46;G3UX43;M0QWK5;M0QWH8;G3UZ47	O70251;A0A087WS46	11;10;3;2;2;2	11;10;3;2;2;2	11;10;3;2;2;2	Elongation factor 1-beta	Eef1b;Eef1b2	sp|O70251|EF1B_MOUSE Elongation factor 1-beta OS=Mus musculus GN=Eef1b PE=1 SV=5;tr|A0A087WS46|A0A087WS46_MOUSE Elongation factor 1-beta OS=Mus musculus GN=Eef1b2 PE=1 SV=1	6	11	11	11	10	7	6	8	8	8	7	8	10	9	10	9	9	9	10	10	10	8	10	10	9	10	8	9	9	7	10	7	6	8	8	8	7	8	10	9	10	9
Q8K010;E9Q484;E9PZB8	Q8K010;E9Q484	50;35;3	50;35;3	50;35;3	5-oxoprolinase	Oplah	sp|Q8K010|OPLA_MOUSE 5-oxoprolinase OS=Mus musculus GN=Oplah PE=1 SV=1;tr|E9Q484|E9Q484_MOUSE 5-oxoprolinase (Fragment) OS=Mus musculus GN=Oplah PE=1 SV=6	3	50	50	50	28	11	9	8	9	10	12	11	35	39	27	25	26	34	25	21	34	33	31	36	35	34	21	36	27	13	28	11	9	8	9	10	12	11	35	39	27	25
Q544X6;P22315	Q544X6;P22315	21;20	21;20	21;20	Ferrochelatase;Ferrochelatase, mitochondrial	Fech	tr|Q544X6|Q544X6_MOUSE Ferrochelatase OS=Mus musculus GN=Fech PE=1 SV=1;sp|P22315|HEMH_MOUSE Ferrochelatase, mitochondrial OS=Mus musculus GN=Fech PE=1 SV=2	2	21	21	21	14	14	14	13	14	17	14	14	8	11	15	16	14	10	15	10	15	9	13	12	17	10	9	15	11	14	14	14	14	13	14	17	14	14	8	11	15	16
Q8R5J9	Q8R5J9	11	11	11	PRA1 family protein 3	Arl6ip5	sp|Q8R5J9|PRAF3_MOUSE PRA1 family protein 3 OS=Mus musculus GN=Arl6ip5 PE=1 SV=2	1	11	11	11	10	6	5	5	6	4	4	6	8	7	10	8	8	7	11	8	11	8	9	10	9	10	8	9	8	6	10	6	5	5	6	4	4	6	8	7	10	8
Q50HX4;Q91V41;A2AL34	Q50HX4;Q91V41;A2AL34	21;21;15	21;21;15	21;21;15	Ras-related protein Rab-14	Rab14	tr|Q50HX4|Q50HX4_MOUSE RAB14 protein OS=Mus musculus GN=Rab14 PE=1 SV=1;sp|Q91V41|RAB14_MOUSE Ras-related protein Rab-14 OS=Mus musculus GN=Rab14 PE=1 SV=3;tr|A2AL34|A2AL34_MOUSE Ras-related protein Rab-14 OS=Mus musculus GN=Rab14 PE=1 SV=1	3	21	21	21	12	12	12	14	16	15	12	13	9	9	16	16	9	12	9	12	11	10	12	10	16	11	9	15	9	13	12	12	12	14	16	15	12	13	9	9	16	16
E9QPX8;E9Q7B5;F8VQE0;Q02789-2;Q02789;F7CNJ1;Q99246-3;Q99246-4;Q99246	E9QPX8;E9Q7B5;F8VQE0;Q02789-2;Q02789;F7CNJ1	36;36;36;34;34;32;5;5;5	36;36;36;34;34;32;5;5;5	31;31;31;29;29;27;0;0;0	Voltage-dependent L-type calcium channel subunit alpha-1S	Cacna1s	tr|E9QPX8|E9QPX8_MOUSE Voltage-dependent L-type calcium channel subunit alpha-1S OS=Mus musculus GN=Cacna1s PE=1 SV=1;tr|E9Q7B5|E9Q7B5_MOUSE Voltage-dependent L-type calcium channel subunit alpha-1S OS=Mus musculus GN=Cacna1s PE=1 SV=1;tr|F8VQE0|F8VQE0_MOU	9	36	36	31	23	0	0	0	0	0	0	0	30	11	22	13	5	28	13	29	25	28	23	28	13	31	26	9	27	0	23	0	0	0	0	0	0	0	30	11	22	13
P59017	P59017	15	15	15	Bcl-2-like protein 13	Bcl2l13	sp|P59017|B2L13_MOUSE Bcl-2-like protein 13 OS=Mus musculus GN=Bcl2l13 PE=1 SV=2	1	15	15	15	8	11	9	13	13	14	12	13	4	9	7	13	6	9	5	10	9	11	9	10	11	9	8	12	10	12	8	11	9	13	13	14	12	13	4	9	7	13
P83940;A0A087WQE6;A0A087WNT1;A0A087WPE4	P83940;A0A087WQE6;A0A087WNT1;A0A087WPE4	12;11;11;7	12;11;11;7	12;11;11;7	Transcription elongation factor B polypeptide 1	Tceb1	sp|P83940|ELOC_MOUSE Transcription elongation factor B polypeptide 1 OS=Mus musculus GN=Tceb1 PE=1 SV=1;tr|A0A087WQE6|A0A087WQE6_MOUSE Transcription elongation factor B polypeptide 1 (Fragment) OS=Mus musculus GN=Tceb1 PE=1 SV=1;tr|A0A087WNT1|A0A087WNT1_MO	4	12	12	12	9	7	6	7	7	8	6	8	10	7	9	9	8	9	11	8	9	9	8	7	10	10	9	9	10	8	9	7	6	7	7	8	6	8	10	7	9	9
Q924B0;O55023;Q80ZJ2;A0A0A6YW07;D3Z703	Q924B0;O55023;Q80ZJ2;A0A0A6YW07	18;17;14;9;4	18;17;14;9;4	18;17;14;9;4	Inositol monophosphatase 1	Impa1	tr|Q924B0|Q924B0_MOUSE Inositol (Myo)-1(Or 4)-monophosphatase 1 OS=Mus musculus GN=Impa1 PE=1 SV=1;sp|O55023|IMPA1_MOUSE Inositol monophosphatase 1 OS=Mus musculus GN=Impa1 PE=1 SV=1;tr|Q80ZJ2|Q80ZJ2_MOUSE Impa1 protein OS=Mus musculus GN=Impa1 PE=1 SV=1;t	5	18	18	18	17	7	8	9	9	9	13	10	14	16	13	16	11	14	12	17	14	15	16	16	15	16	15	15	17	12	17	7	8	9	9	9	13	10	14	16	13	16
Q8R1G2;E0CXH4;E0CXT6	Q8R1G2;E0CXH4	16;9;6	16;9;6	16;9;6	Carboxymethylenebutenolidase homolog	Cmbl	sp|Q8R1G2|CMBL_MOUSE Carboxymethylenebutenolidase homolog OS=Mus musculus GN=Cmbl PE=1 SV=1;tr|E0CXH4|E0CXH4_MOUSE Carboxymethylenebutenolidase homolog (Fragment) OS=Mus musculus GN=Cmbl PE=1 SV=1	3	16	16	16	13	6	5	9	9	9	8	9	14	13	11	7	8	14	11	11	14	12	10	12	9	13	13	11	15	7	13	6	5	9	9	9	8	9	14	13	11	7
P50516;P50516-2;D3Z1B9;D3YWH3;D3YZ23	P50516;P50516-2	34;26;11;6;2	34;26;11;6;2	34;26;11;6;2	V-type proton ATPase catalytic subunit A	Atp6v1a	sp|P50516|VATA_MOUSE V-type proton ATPase catalytic subunit A OS=Mus musculus GN=Atp6v1a PE=1 SV=2;sp|P50516-2|VATA_MOUSE Isoform 2 of V-type proton ATPase catalytic subunit A OS=Mus musculus GN=Atp6v1a	5	34	34	34	25	14	13	19	17	19	17	18	24	22	24	27	24	26	25	20	27	22	25	25	27	23	21	26	26	21	25	14	13	19	17	19	17	18	24	22	24	27
K3W4R2;Q6URW6-2;Q6URW6;Q6URW6-3;D3Z5V8	K3W4R2;Q6URW6-2;Q6URW6;Q6URW6-3	34;34;34;34;2	28;28;28;28;2	28;28;28;28;2	Myosin-14	Myh14	tr|K3W4R2|K3W4R2_MOUSE Myosin-14 OS=Mus musculus GN=Myh14 PE=1 SV=1;sp|Q6URW6-2|MYH14_MOUSE Isoform 2 of Myosin-14 OS=Mus musculus GN=Myh14;sp|Q6URW6|MYH14_MOUSE Myosin-14 OS=Mus musculus GN=Myh14 PE=1 SV=1;sp|Q6URW6-3|MYH14_MOUSE Isoform 3 of Myosin-14 OS	5	34	28	28	2	15	12	14	18	16	19	16	1	1	2	2	3	1	2	1	1	1	1	1	2	1	1	2	1	20	0	11	8	9	12	11	15	12	0	0	0	0
Q9WV55	Q9WV55	27	27	26	Vesicle-associated membrane protein-associated protein A	Vapa	sp|Q9WV55|VAPA_MOUSE Vesicle-associated membrane protein-associated protein A OS=Mus musculus GN=Vapa PE=1 SV=2	1	27	27	26	18	11	9	10	10	12	11	10	15	8	16	11	9	16	15	13	17	19	19	15	12	16	16	10	16	14	18	11	9	10	10	12	11	10	15	8	16	11
O70468	O70468	128	1	1	Myosin-binding protein C, cardiac-type	Mybpc3	sp|O70468|MYPC3_MOUSE Myosin-binding protein C, cardiac-type OS=Mus musculus GN=Mybpc3 PE=1 SV=1	1	128	1	1	1	115	109	117	108	112	121	111	1	0	1	0	0	1	1	1	1	1	1	1	0	1	1	0	1	115	0	1	1	1	1	1	1	1	0	0	0	0
Q8R127;J3QNN5;F6S0R8;F6SP57	Q8R127	21;8;3;2	21;8;3;2	21;8;3;2	Saccharopine dehydrogenase-like oxidoreductase	Sccpdh	sp|Q8R127|SCPDL_MOUSE Saccharopine dehydrogenase-like oxidoreductase OS=Mus musculus GN=Sccpdh PE=1 SV=1	4	21	21	21	14	13	12	15	15	13	17	16	12	11	12	13	11	9	12	14	10	13	13	10	9	14	11	13	14	14	14	13	12	15	15	13	17	16	12	11	12	13
E9Q3B9;D3YYS6;O35678;Q3UFN1;O35678-2	E9Q3B9;D3YYS6;O35678;Q3UFN1	20;20;20;15;6	20;20;20;15;6	20;20;20;15;6	Monoglyceride lipase	Mgll	tr|E9Q3B9|E9Q3B9_MOUSE Monoglyceride lipase OS=Mus musculus GN=Mgll PE=1 SV=1;tr|D3YYS6|D3YYS6_MOUSE Monoglyceride lipase OS=Mus musculus GN=Mgll PE=1 SV=1;sp|O35678|MGLL_MOUSE Monoglyceride lipase OS=Mus musculus GN=Mgll PE=1 SV=1;tr|Q3UFN1|Q3UFN1_MOUSE M	5	20	20	20	11	14	11	13	14	14	11	15	10	13	14	11	10	10	11	6	12	6	9	10	15	7	4	14	6	14	11	14	11	13	14	14	11	15	10	13	14	11
Q564E8;Q9D8E6	Q564E8;Q9D8E6	23;23	23;23	23;23	60S ribosomal protein L4	Rpl4	tr|Q564E8|Q564E8_MOUSE 60S ribosomal protein L4 OS=Mus musculus GN=Rpl4 PE=1 SV=1;sp|Q9D8E6|RL4_MOUSE 60S ribosomal protein L4 OS=Mus musculus GN=Rpl4 PE=1 SV=3	2	23	23	23	4	19	19	20	21	20	18	19	2	1	6	5	1	10	3	6	7	9	6	5	5	4	3	6	8	22	4	19	19	20	21	20	18	19	2	1	6	5
A8Y5Q1;A2AJP9;A8Y5Q0;A2AJQ0;Q3UV70	A8Y5Q1;A2AJP9;A8Y5Q0;A2AJQ0;Q3UV70	30;30;30;30;30	30;30;30;30;30	30;30;30;30;30	[Pyruvate dehydrogenase [acetyl-transferring]]-phosphatase 1, mitochondrial	Pdp1	tr|A8Y5Q1|A8Y5Q1_MOUSE MCG54027, isoform CRA_b OS=Mus musculus GN=Pdp1 PE=1 SV=1;tr|A2AJP9|A2AJP9_MOUSE MCG54027, isoform CRA_a OS=Mus musculus GN=Pdp1 PE=1 SV=2;tr|A8Y5Q0|A8Y5Q0_MOUSE [Pyruvate dehydrogenase [acetyl-transferring]]-phosphatase 1, mitochond	5	30	30	30	19	8	10	10	9	7	8	9	20	19	21	16	23	16	22	21	24	20	22	14	17	17	13	17	18	11	19	8	10	10	9	7	8	9	20	19	21	16
Q60668-3;Q60668	Q60668-3;Q60668	20;20	20;20	2;2	Heterogeneous nuclear ribonucleoprotein D0	Hnrnpd	sp|Q60668-3|HNRPD_MOUSE Isoform 3 of Heterogeneous nuclear ribonucleoprotein D0 OS=Mus musculus GN=Hnrnpd;sp|Q60668|HNRPD_MOUSE Heterogeneous nuclear ribonucleoprotein D0 OS=Mus musculus GN=Hnrnpd PE=1 SV=2	2	20	20	2	14	11	12	12	10	12	11	12	12	12	15	16	15	11	15	13	13	11	12	12	12	12	9	14	12	11	14	11	12	12	10	12	11	12	12	12	15	16
Q4FZE6;P62082;F6SVV1	Q4FZE6;P62082;F6SVV1	12;12;11	12;12;11	12;12;11	40S ribosomal protein S7	Rps7;Gm9493	tr|Q4FZE6|Q4FZE6_MOUSE 40S ribosomal protein S7 OS=Mus musculus GN=Rps7 PE=1 SV=1;sp|P62082|RS7_MOUSE 40S ribosomal protein S7 OS=Mus musculus GN=Rps7 PE=2 SV=1;tr|F6SVV1|F6SVV1_MOUSE Protein Gm9493 OS=Mus musculus GN=Gm9493 PE=4 SV=1	3	12	12	12	6	9	9	12	11	8	9	9	8	5	9	5	6	8	5	7	8	8	7	6	7	8	8	7	7	11	6	9	9	12	11	8	9	9	8	5	9	5
P12382	P12382	33	27	26	ATP-dependent 6-phosphofructokinase, liver type	Pfkl	sp|P12382|PFKAL_MOUSE ATP-dependent 6-phosphofructokinase, liver type OS=Mus musculus GN=Pfkl PE=1 SV=4	1	33	27	26	16	26	22	27	27	27	23	23	9	8	16	8	7	8	15	7	15	8	13	11	12	8	7	14	10	26	10	22	19	24	23	24	20	20	3	3	11	3
P99026	P99026	11	11	11	Proteasome subunit beta type-4	Psmb4	sp|P99026|PSB4_MOUSE Proteasome subunit beta type-4 OS=Mus musculus GN=Psmb4 PE=1 SV=1	1	11	11	11	9	7	7	8	7	8	7	7	10	9	9	9	9	8	11	7	9	9	8	8	9	8	9	9	10	8	9	7	7	8	7	8	7	7	10	9	9	9
O35593	O35593	16	16	16	26S proteasome non-ATPase regulatory subunit 14	Psmd14	sp|O35593|PSDE_MOUSE 26S proteasome non-ATPase regulatory subunit 14 OS=Mus musculus GN=Psmd14 PE=1 SV=2	1	16	16	16	11	4	6	4	5	6	6	7	11	12	13	13	10	10	14	13	12	13	14	13	11	11	12	13	10	6	11	4	6	4	5	6	6	7	11	12	13	13
Q543K9;P23492;Q9D8C9	Q543K9;P23492	19;19;8	19;19;8	19;19;8	Purine nucleoside phosphorylase	Pnp	tr|Q543K9|Q543K9_MOUSE Purine nucleoside phosphorylase OS=Mus musculus GN=Pnp PE=1 SV=1;sp|P23492|PNPH_MOUSE Purine nucleoside phosphorylase OS=Mus musculus GN=Pnp PE=1 SV=2	3	19	19	19	13	12	9	12	14	11	11	13	11	13	14	13	15	12	15	7	14	8	14	11	13	12	12	13	11	13	13	12	9	12	14	11	11	13	11	13	14	13
Q8BWM0	Q8BWM0	26	26	26	Prostaglandin E synthase 2;Prostaglandin E synthase 2 truncated form	Ptges2	sp|Q8BWM0|PGES2_MOUSE Prostaglandin E synthase 2 OS=Mus musculus GN=Ptges2 PE=1 SV=3	1	26	26	26	11	17	20	23	24	23	21	20	11	13	10	14	12	7	8	10	13	12	14	6	15	6	8	15	7	19	11	17	20	23	24	23	21	20	11	13	10	14
Q8VEK3;G3XA10	Q8VEK3;G3XA10	38;36	38;36	38;36	Heterogeneous nuclear ribonucleoprotein U	Hnrnpu;Gm28062	sp|Q8VEK3|HNRPU_MOUSE Heterogeneous nuclear ribonucleoprotein U OS=Mus musculus GN=Hnrnpu PE=1 SV=1;tr|G3XA10|G3XA10_MOUSE Heterogeneous nuclear ribonucleoprotein U, isoform CRA_b OS=Mus musculus GN=Gm28062 PE=4 SV=1	2	38	38	38	12	17	17	23	24	19	17	19	9	14	23	21	14	17	18	14	14	12	12	14	18	13	6	19	12	22	12	17	17	23	24	19	17	19	9	14	23	21
E9Q9C1;E9Q9C4;E9Q9C0;Q8K4G5-4;Q8K4G5-2;E9Q9C2;E9QK41;Q8K4G5;E9Q030;Q8K4G5-3	E9Q9C1;E9Q9C4;E9Q9C0;Q8K4G5-4;Q8K4G5-2;E9Q9C2;E9QK41;Q8K4G5;E9Q030;Q8K4G5-3	32;31;29;29;29;28;28;28;21;21	32;31;29;29;29;28;28;28;21;21	3;3;3;3;3;3;2;2;2;2	Actin-binding LIM protein 1	Ablim1	tr|E9Q9C1|E9Q9C1_MOUSE Actin-binding LIM protein 1 OS=Mus musculus GN=Ablim1 PE=1 SV=1;tr|E9Q9C4|E9Q9C4_MOUSE Actin-binding LIM protein 1 OS=Mus musculus GN=Ablim1 PE=1 SV=1;tr|E9Q9C0|E9Q9C0_MOUSE Actin-binding LIM protein 1 OS=Mus musculus GN=Ablim1 PE=1	10	32	32	3	0	26	24	29	29	24	24	28	0	1	0	6	3	0	1	0	0	0	0	0	4	0	0	4	0	24	0	26	24	29	29	24	24	28	0	1	0	6
Q790I0;Q9Z1Q9;G3UY93;G3UZ22;G3UYW2;G3UZX1	Q790I0;Q9Z1Q9;G3UY93	51;51;48;10;7;1	51;51;48;10;7;1	51;51;48;10;7;1	Valine--tRNA ligase	Vars	tr|Q790I0|Q790I0_MOUSE Valine--tRNA ligase OS=Mus musculus GN=Vars PE=1 SV=1;sp|Q9Z1Q9|SYVC_MOUSE Valine--tRNA ligase OS=Mus musculus GN=Vars PE=1 SV=1;tr|G3UY93|G3UY93_MOUSE Valine--tRNA ligase (Fragment) OS=Mus musculus GN=Vars PE=1 SV=1	6	51	51	51	32	14	9	14	11	12	11	9	39	28	37	35	33	37	29	36	39	36	37	32	28	39	23	32	31	18	32	14	9	14	11	12	11	9	39	28	37	35
Q71RI9-2;Q71RI9;A0A0G2JGE1;D6RJ70	Q71RI9-2;Q71RI9	22;22;9;4	22;22;9;4	22;22;9;4	Kynurenine--oxoglutarate transaminase 3	Ccbl2	sp|Q71RI9-2|KAT3_MOUSE Isoform 2 of Kynurenine--oxoglutarate transaminase 3 OS=Mus musculus GN=Ccbl2;sp|Q71RI9|KAT3_MOUSE Kynurenine--oxoglutarate transaminase 3 OS=Mus musculus GN=Ccbl2 PE=1 SV=1	4	22	22	22	12	14	14	16	17	14	15	16	9	15	14	15	15	3	12	8	14	8	12	6	12	5	2	16	6	13	12	14	14	16	17	14	15	16	9	15	14	15
Q8VDQ1;Q3TXN1;Q8VDQ1-2;D6RGL6	Q8VDQ1;Q3TXN1;Q8VDQ1-2	21;19;19;3	21;19;19;3	21;19;19;3	Prostaglandin reductase 2	Ptgr2	sp|Q8VDQ1|PTGR2_MOUSE Prostaglandin reductase 2 OS=Mus musculus GN=Ptgr2 PE=1 SV=2;tr|Q3TXN1|Q3TXN1_MOUSE Prostaglandin reductase 2 OS=Mus musculus GN=Ptgr2 PE=1 SV=1;sp|Q8VDQ1-2|PTGR2_MOUSE Isoform 2 of Prostaglandin reductase 2 OS=Mus musculus GN=Ptgr2	4	21	21	21	10	10	10	10	13	10	9	15	8	11	9	15	14	8	12	7	11	9	8	11	16	11	8	10	12	10	10	10	10	10	13	10	9	15	8	11	9	15
Q9R0X4;Q32MW3	Q9R0X4;Q32MW3	29;15	29;15	29;15	Acyl-coenzyme A thioesterase 9, mitochondrial;Acyl-coenzyme A thioesterase 10, mitochondrial	Acot9;Acot10	sp|Q9R0X4|ACOT9_MOUSE Acyl-coenzyme A thioesterase 9, mitochondrial OS=Mus musculus GN=Acot9 PE=1 SV=1;sp|Q32MW3|ACO10_MOUSE Acyl-coenzyme A thioesterase 10, mitochondrial OS=Mus musculus GN=Acot10 PE=2 SV=1	2	29	29	29	19	16	14	20	21	18	14	16	16	16	20	19	19	17	19	17	20	13	20	8	19	3	6	22	6	20	19	16	14	20	21	18	14	16	16	16	20	19
Q5YLW3;P62908;D3YV43	Q5YLW3;P62908;D3YV43	23;23;16	23;23;16	23;23;16	40S ribosomal protein S3	Rps3	tr|Q5YLW3|Q5YLW3_MOUSE 40S ribosomal protein S3 OS=Mus musculus GN=Rps3 PE=1 SV=1;sp|P62908|RS3_MOUSE 40S ribosomal protein S3 OS=Mus musculus GN=Rps3 PE=1 SV=1;tr|D3YV43|D3YV43_MOUSE 40S ribosomal protein S3 OS=Mus musculus GN=Rps3 PE=1 SV=1	3	23	23	23	5	17	18	17	16	16	20	17	8	4	8	8	3	6	6	7	8	11	5	8	5	7	9	8	8	19	5	17	18	17	16	16	20	17	8	4	8	8
Q8R146;Q8R146-2;A0A0A6YXV0	Q8R146;Q8R146-2	32;31;6	32;31;6	32;31;6	Acylamino-acid-releasing enzyme	Apeh	sp|Q8R146|APEH_MOUSE Acylamino-acid-releasing enzyme OS=Mus musculus GN=Apeh PE=1 SV=3;sp|Q8R146-2|APEH_MOUSE Isoform 2 of Acylamino-acid-releasing enzyme OS=Mus musculus GN=Apeh	3	32	32	32	20	7	9	10	11	11	11	12	23	22	22	23	23	19	21	19	23	21	19	24	21	25	17	22	21	13	20	7	9	10	11	11	11	12	23	22	22	23
P23116	P23116	56	56	56	Eukaryotic translation initiation factor 3 subunit A	Eif3a	sp|P23116|EIF3A_MOUSE Eukaryotic translation initiation factor 3 subunit A OS=Mus musculus GN=Eif3a PE=1 SV=5	1	56	56	56	3	28	28	34	30	26	31	24	23	17	21	18	9	18	13	24	22	26	17	11	14	19	17	20	17	32	3	28	28	34	30	26	31	24	23	17	21	18
G3X914;Q9D5V5;E9PV12;E9Q6Z0;F8VQI6	G3X914;Q9D5V5;E9PV12;E9Q6Z0	43;43;42;33;3	43;43;42;33;3	43;43;42;33;3	Cullin-5	Cul5	tr|G3X914|G3X914_MOUSE Cullin 5 OS=Mus musculus GN=Cul5 PE=1 SV=1;sp|Q9D5V5|CUL5_MOUSE Cullin-5 OS=Mus musculus GN=Cul5 PE=1 SV=3;tr|E9PV12|E9PV12_MOUSE Cullin-5 OS=Mus musculus GN=Cul5 PE=1 SV=1;tr|E9Q6Z0|E9Q6Z0_MOUSE Cullin-5 OS=Mus musculus GN=Cul5 PE=1	5	43	43	43	24	11	12	12	13	12	12	14	24	25	19	22	19	22	17	25	25	28	22	31	22	28	21	22	26	12	24	11	12	12	13	12	12	14	24	25	19	22
Q3TVI8;D3Z2F0;D3YY15;D3YUE1	Q3TVI8	35;7;6;6	35;7;6;6	35;7;6;6	Pre-B-cell leukemia transcription factor-interacting protein 1	Pbxip1	sp|Q3TVI8|PBIP1_MOUSE Pre-B-cell leukemia transcription factor-interacting protein 1 OS=Mus musculus GN=Pbxip1 PE=1 SV=2	4	35	35	35	19	10	11	13	12	15	12	11	16	15	24	24	22	24	26	19	18	19	20	19	17	20	19	14	18	15	19	10	11	13	12	15	12	11	16	15	24	24
Q8CDN6	Q8CDN6	17	17	17	Thioredoxin-like protein 1	Txnl1	sp|Q8CDN6|TXNL1_MOUSE Thioredoxin-like protein 1 OS=Mus musculus GN=Txnl1 PE=1 SV=3	1	17	17	17	15	9	8	10	10	10	9	8	12	11	13	16	10	12	8	11	13	15	13	13	13	11	12	15	13	10	15	9	8	10	10	10	9	8	12	11	13	16
Q8C7E7;A0A0J9YUR6	Q8C7E7	25;2	25;2	25;2	Starch-binding domain-containing protein 1	Stbd1	sp|Q8C7E7|STBD1_MOUSE Starch-binding domain-containing protein 1 OS=Mus musculus GN=Stbd1 PE=1 SV=1	2	25	25	25	18	0	0	0	0	0	0	0	13	7	22	10	11	13	20	17	16	13	16	14	3	17	14	5	13	0	18	0	0	0	0	0	0	0	13	7	22	10
Q7TMK9-2;Q7TMK9;G3UZI2;G3V018;G3UZ48;G3UXJ6;G3UWM1;G3XA76;G3UXU5	Q7TMK9-2;Q7TMK9;G3UZI2;G3V018;G3UZ48;G3UXJ6	30;30;29;29;23;21;12;6;2	30;30;29;29;23;21;12;6;2	23;23;22;22;17;17;8;6;0	Heterogeneous nuclear ribonucleoprotein Q	Syncrip	sp|Q7TMK9-2|HNRPQ_MOUSE Isoform 2 of Heterogeneous nuclear ribonucleoprotein Q OS=Mus musculus GN=Syncrip;sp|Q7TMK9|HNRPQ_MOUSE Heterogeneous nuclear ribonucleoprotein Q OS=Mus musculus GN=Syncrip PE=1 SV=2;tr|G3UZI2|G3UZI2_MOUSE Heterogeneous nuclear ribo	9	30	30	23	19	11	8	15	14	13	15	9	22	20	23	23	16	17	20	20	19	21	19	15	21	18	15	21	18	12	19	11	8	15	14	13	15	9	22	20	23	23
P26638;Q8C483;A2AFS0;A2AFS1	P26638;Q8C483;A2AFS0	36;35;23;13	36;35;23;13	36;35;23;13	Serine--tRNA ligase, cytoplasmic	Sars	sp|P26638|SYSC_MOUSE Serine--tRNA ligase, cytoplasmic OS=Mus musculus GN=Sars PE=1 SV=3;tr|Q8C483|Q8C483_MOUSE Serine--tRNA ligase, cytoplasmic OS=Mus musculus GN=Sars PE=1 SV=1;tr|A2AFS0|A2AFS0_MOUSE Serine--tRNA ligase, cytoplasmic (Fragment) OS=Mus musc	4	36	36	36	24	7	4	6	7	8	6	5	18	22	24	23	21	15	21	15	23	18	22	19	22	19	18	23	19	7	24	7	4	6	7	8	6	5	18	22	24	23
Q9CQ91;D3Z670	Q9CQ91;D3Z670	4;2	4;2	4;2	NADH dehydrogenase [ubiquinone] 1 alpha subcomplex subunit 3	Ndufa3	sp|Q9CQ91|NDUA3_MOUSE NADH dehydrogenase [ubiquinone] 1 alpha subcomplex subunit 3 OS=Mus musculus GN=Ndufa3 PE=1 SV=1;tr|D3Z670|D3Z670_MOUSE NADH dehydrogenase [ubiquinone] 1 alpha subcomplex subunit 3 OS=Mus musculus GN=Ndufa3 PE=1 SV=1	2	4	4	4	1	3	2	3	3	3	3	4	0	1	1	1	1	1	1	1	1	1	1	1	2	1	1	2	1	3	1	3	2	3	3	3	3	4	0	1	1	1
Q9D1Q6	Q9D1Q6	23	23	23	Endoplasmic reticulum resident protein 44	Erp44	sp|Q9D1Q6|ERP44_MOUSE Endoplasmic reticulum resident protein 44 OS=Mus musculus GN=Erp44 PE=1 SV=1	1	23	23	23	17	4	5	7	6	3	6	5	19	13	16	12	10	17	19	16	16	15	16	16	9	19	17	9	19	7	17	4	5	7	6	3	6	5	19	13	16	12
P05213	P05213	35	10	0	Tubulin alpha-1B chain	Tuba1b	sp|P05213|TBA1B_MOUSE Tubulin alpha-1B chain OS=Mus musculus GN=Tuba1b PE=1 SV=2	1	35	10	0	27	30	27	31	30	31	31	29	21	23	25	28	25	22	23	21	25	22	23	26	32	26	24	29	25	33	7	6	4	7	6	7	7	6	3	4	7	6
Q9CPU2	Q9CPU2	4	4	4	NADH dehydrogenase [ubiquinone] 1 beta subcomplex subunit 2, mitochondrial	Ndufb2	sp|Q9CPU2|NDUB2_MOUSE NADH dehydrogenase [ubiquinone] 1 beta subcomplex subunit 2, mitochondrial OS=Mus musculus GN=Ndufb2 PE=1 SV=1	1	4	4	4	2	2	2	4	2	2	2	2	2	1	1	1	1	1	1	2	2	1	3	1	2	1	1	2	2	3	2	2	2	4	2	2	2	2	2	1	1	1
Q8BLF1;Q8BYQ0;D6RGP7	Q8BLF1	19;7;1	19;7;1	19;7;1	Neutral cholesterol ester hydrolase 1	Nceh1	sp|Q8BLF1|NCEH1_MOUSE Neutral cholesterol ester hydrolase 1 OS=Mus musculus GN=Nceh1 PE=1 SV=1	3	19	19	19	9	12	14	12	14	12	15	14	6	12	10	11	8	6	9	10	12	11	8	9	12	9	7	14	9	14	9	12	14	12	14	12	15	14	6	12	10	11
P46412;D3Z2Y7;D3Z7Y0;F2Z3Y2;P21765	P46412;D3Z2Y7;D3Z7Y0	10;8;7;1;1	10;8;7;1;1	10;8;7;1;1	Glutathione peroxidase 3;Glutathione peroxidase	Gpx3	sp|P46412|GPX3_MOUSE Glutathione peroxidase 3 OS=Mus musculus GN=Gpx3 PE=1 SV=2;tr|D3Z2Y7|D3Z2Y7_MOUSE Glutathione peroxidase (Fragment) OS=Mus musculus GN=Gpx3 PE=1 SV=1;tr|D3Z7Y0|D3Z7Y0_MOUSE Glutathione peroxidase (Fragment) OS=Mus musculus GN=Gpx3 PE=1	5	10	10	10	6	5	4	6	6	6	5	5	4	4	6	6	5	8	9	5	6	4	4	6	5	6	5	6	6	5	6	5	4	6	6	6	5	5	4	4	6	6
Q9MD82;P03921	Q9MD82;P03921	6;6	6;6	6;6	NADH-ubiquinone oxidoreductase chain 5	mt-Nd5;Mtnd5	tr|Q9MD82|Q9MD82_MOUSE NADH-ubiquinone oxidoreductase chain 5 OS=Mus musculus GN=mt-Nd5 PE=1 SV=1;sp|P03921|NU5M_MOUSE NADH-ubiquinone oxidoreductase chain 5 OS=Mus musculus GN=Mtnd5 PE=1 SV=3	2	6	6	6	4	5	6	5	6	5	4	6	2	3	4	4	3	4	3	4	4	4	4	4	4	4	4	4	4	5	4	5	6	5	6	5	4	6	2	3	4	4
P54728	P54728	20	20	17	UV excision repair protein RAD23 homolog B	Rad23b	sp|P54728|RD23B_MOUSE UV excision repair protein RAD23 homolog B OS=Mus musculus GN=Rad23b PE=1 SV=2	1	20	20	17	11	8	5	9	9	7	8	5	12	11	10	13	10	13	13	12	11	13	10	13	11	14	13	10	13	9	11	8	5	9	9	7	8	5	12	11	10	13
Q60692	Q60692	11	11	11	Proteasome subunit beta type-6	Psmb6	sp|Q60692|PSB6_MOUSE Proteasome subunit beta type-6 OS=Mus musculus GN=Psmb6 PE=1 SV=3	1	11	11	11	6	4	5	6	6	5	4	5	8	9	6	9	8	7	8	7	8	7	6	6	8	6	5	9	5	4	6	4	5	6	6	5	4	5	8	9	6	9
Q9ET80	Q9ET80	41	41	41	Junctophilin-1	Jph1	sp|Q9ET80|JPH1_MOUSE Junctophilin-1 OS=Mus musculus GN=Jph1 PE=1 SV=1	1	41	41	41	21	0	0	0	1	1	1	1	26	12	21	7	11	31	24	31	26	31	22	32	6	28	25	7	29	0	21	0	0	0	1	1	1	1	26	12	21	7
P21619	P21619	33	28	12	Lamin-B2	Lmnb2	sp|P21619|LMNB2_MOUSE Lamin-B2 OS=Mus musculus GN=Lmnb2 PE=1 SV=2	1	33	28	12	3	19	20	24	22	23	24	23	2	2	6	2	3	3	6	3	4	3	5	3	2	2	2	2	1	24	3	15	16	20	18	19	20	19	2	2	5	2
B2RWB7;Q8BZA9;A0A0J9YV11	B2RWB7;Q8BZA9	15;15;2	15;15;2	15;15;2	Fructose-2,6-bisphosphatase TIGAR	9630033F20Rik;Tigar	tr|B2RWB7|B2RWB7_MOUSE 9630033F20Rik protein OS=Mus musculus GN=Tigar PE=1 SV=1;sp|Q8BZA9|TIGAR_MOUSE Fructose-2,6-bisphosphatase TIGAR OS=Mus musculus GN=Tigar PE=1 SV=1	3	15	15	15	12	4	4	6	6	5	4	3	12	9	10	8	10	13	13	11	11	11	10	13	7	15	10	8	11	5	12	4	4	6	6	5	4	3	12	9	10	8
Q58ES8;A9R9W0;A2CEL1;P11588;A2CEL0;L7MUC7;A2CGB6;A2AKN9;A2BIM8;P04938;P02762;A9C497;A9C496;A2CEK7;B8JI96;A2BIN0;A2CEK9	Q58ES8;A9R9W0;A2CEL1;P11588;A2CEL0;L7MUC7;A2CGB6;A2AKN9;A2BIM8;P04938;P02762;A9C497;A9C496;A2CEK7;B8JI96	15;15;15;15;13;12;12;12;12;12;12;11;11;9;8;6;3	15;15;15;15;13;12;12;12;12;12;12;11;11;9;8;6;3	0;0;0;0;0;0;0;0;0;0;0;0;0;0;0;0;0	Major urinary protein 1;Major urinary proteins 11 and 8;Major urinary protein 6	Mup1;Mup15;Mup7;Mup6;Mup4;Mup9;Mup8;Mup19;Mup14	tr|Q58ES8|Q58ES8_MOUSE Major urinary protein 1 OS=Mus musculus GN=Mup1 PE=2 SV=1;tr|A9R9W0|A9R9W0_MOUSE Major urinary protein 17 OS=Mus musculus GN=Mup15 PE=3 SV=1;tr|A2CEL1|A2CEL1_MOUSE Major urinary protein 1 OS=Mus musculus GN=Mup1 PE=3 SV=1;sp|P11588|M	17	15	15	0	0	1	4	11	0	8	0	3	4	8	0	3	0	6	0	4	4	6	0	7	14	9	6	12	4	8	0	1	4	11	0	8	0	3	4	8	0	3
Q58ET1;P12970;F6VBB8;V9GX35;F6SSI5	Q58ET1;P12970	20;20;8;5;4	20;20;8;5;4	20;20;8;5;4	60S ribosomal protein L7a	Rpl7a	tr|Q58ET1|Q58ET1_MOUSE 60S ribosomal protein L7a OS=Mus musculus GN=Rpl7a PE=1 SV=1;sp|P12970|RL7A_MOUSE 60S ribosomal protein L7a OS=Mus musculus GN=Rpl7a PE=1 SV=2	5	20	20	20	2	18	17	17	17	17	17	18	1	0	3	4	0	2	1	1	3	4	1	2	5	4	2	5	3	18	2	18	17	17	17	17	17	18	1	0	3	4
Q3ULT2;P57780;E9Q2W9;D3Z0L8;D3Z761	Q3ULT2;P57780;E9Q2W9	60;60;39;14;11	38;38;18;7;4	30;30;13;5;3	Alpha-actinin-4	Actn4	tr|Q3ULT2|Q3ULT2_MOUSE Actinin alpha 4 OS=Mus musculus GN=Actn4 PE=1 SV=1;sp|P57780|ACTN4_MOUSE Alpha-actinin-4 OS=Mus musculus GN=Actn4 PE=1 SV=1;tr|E9Q2W9|E9Q2W9_MOUSE Alpha-actinin-4 (Fragment) OS=Mus musculus GN=Actn4 PE=1 SV=1	5	60	38	30	19	44	42	47	47	44	45	38	7	6	19	17	18	9	17	8	13	9	14	10	17	9	11	24	7	50	10	28	28	29	31	28	29	26	0	0	9	9
Q8K0Z7	Q8K0Z7	19	19	19	Translational activator of cytochrome c oxidase 1	Taco1	sp|Q8K0Z7|TACO1_MOUSE Translational activator of cytochrome c oxidase 1 OS=Mus musculus GN=Taco1 PE=1 SV=1	1	19	19	19	14	11	11	14	15	14	11	11	14	12	15	12	11	9	15	11	14	13	14	11	11	13	8	12	12	12	14	11	11	14	15	14	11	11	14	12	15	12
E9PXV7;E9PV41;O08808;Q6NS79;D3Z074	E9PXV7;E9PV41;O08808;Q6NS79;D3Z074	47;47;47;45;45	47;47;47;45;45	47;47;47;45;45	Protein diaphanous homolog 1	Diap1;Diaph1	tr|E9PXV7|E9PXV7_MOUSE Protein diaphanous homolog 1 OS=Mus musculus GN=Diap1 PE=1 SV=1;tr|E9PV41|E9PV41_MOUSE Protein diaphanous homolog 1 OS=Mus musculus GN=Diap1 PE=1 SV=1;sp|O08808|DIAP1_MOUSE Protein diaphanous homolog 1 OS=Mus musculus GN=Diaph1 PE=1	5	47	47	47	25	1	0	0	1	1	1	0	29	30	23	26	15	28	23	27	32	34	32	28	31	32	27	30	30	1	25	1	0	0	1	1	1	0	29	30	23	26
Q9JKR6;F6TRP3;E0CYZ2	Q9JKR6	38;9;7	38;9;7	38;9;7	Hypoxia up-regulated protein 1	Hyou1	sp|Q9JKR6|HYOU1_MOUSE Hypoxia up-regulated protein 1 OS=Mus musculus GN=Hyou1 PE=1 SV=1	3	38	38	38	28	6	0	12	13	10	9	8	22	22	30	23	23	20	29	20	29	20	26	21	19	23	13	22	19	10	28	6	0	12	13	10	9	8	22	22	30	23
Q6P3A8;Q6P3A8-2	Q6P3A8;Q6P3A8-2	15;14	15;14	15;14	2-oxoisovalerate dehydrogenase subunit beta, mitochondrial	Bckdhb	sp|Q6P3A8|ODBB_MOUSE 2-oxoisovalerate dehydrogenase subunit beta, mitochondrial OS=Mus musculus GN=Bckdhb PE=1 SV=2;sp|Q6P3A8-2|ODBB_MOUSE Isoform 2 of 2-oxoisovalerate dehydrogenase subunit beta, mitochondrial OS=Mus musculus GN=Bckdhb	2	15	15	15	7	11	11	12	12	11	10	13	6	6	9	8	6	6	5	5	8	6	7	7	8	5	3	9	3	11	7	11	11	12	12	11	10	13	6	6	9	8
Q8BML9;D3Z158;Q8R1V9;F6TDS3;A0A0A6YY08;A0A0A6YXS1	Q8BML9;D3Z158;Q8R1V9	52;50;38;9;9;1	51;49;37;9;9;1	51;49;37;9;9;1		Qars	tr|Q8BML9|Q8BML9_MOUSE Glutaminyl-tRNA synthetase OS=Mus musculus GN=Qars PE=1 SV=1;tr|D3Z158|D3Z158_MOUSE Protein Qars OS=Mus musculus GN=Qars PE=1 SV=1;tr|Q8R1V9|Q8R1V9_MOUSE Protein Qars OS=Mus musculus GN=Qars PE=1 SV=1	6	52	51	51	22	15	16	16	17	17	17	17	33	30	32	34	20	30	23	31	30	33	31	34	31	31	24	34	28	18	22	15	16	15	16	16	17	17	32	29	32	33
Q8BHN3;Q8BHN3-2;Q8BHN3-3	Q8BHN3;Q8BHN3-2;Q8BHN3-3	41;41;28	41;41;28	41;41;28	Neutral alpha-glucosidase AB	Ganab	sp|Q8BHN3|GANAB_MOUSE Neutral alpha-glucosidase AB OS=Mus musculus GN=Ganab PE=1 SV=1;sp|Q8BHN3-2|GANAB_MOUSE Isoform 2 of Neutral alpha-glucosidase AB OS=Mus musculus GN=Ganab;sp|Q8BHN3-3|GANAB_MOUSE Isoform 3 of Neutral alpha-glucosidase AB OS=Mus muscul	3	41	41	41	30	17	13	17	17	14	16	19	26	18	32	30	22	29	25	25	29	23	28	24	25	28	19	26	23	17	30	17	13	17	17	14	16	19	26	18	32	30
Q3MIA8;G3UXW9;Q99LD4;B1ATU4;Q99LD4-2	Q3MIA8;G3UXW9;Q99LD4;B1ATU4;Q99LD4-2	24;24;24;22;22	24;24;24;22;22	24;24;24;22;22	COP9 signalosome complex subunit 1	Gps1	tr|Q3MIA8|Q3MIA8_MOUSE COP9 signalosome complex subunit 1 OS=Mus musculus GN=Gps1 PE=1 SV=1;tr|G3UXW9|G3UXW9_MOUSE COP9 signalosome complex subunit 1 OS=Mus musculus GN=Gps1 PE=1 SV=1;sp|Q99LD4|CSN1_MOUSE COP9 signalosome complex subunit 1 OS=Mus musculus	5	24	24	24	15	7	8	8	11	10	9	6	18	11	13	13	12	14	17	16	16	14	14	17	12	18	13	15	15	11	15	7	8	8	11	10	9	6	18	11	13	13
Q5DQJ3;P47754;D6RCW7	Q5DQJ3;P47754;D6RCW7	15;15;11	15;15;11	13;13;10	F-actin-capping protein subunit alpha-2	Capza2	tr|Q5DQJ3|Q5DQJ3_MOUSE Capping protein (Actin filament) muscle Z-line, alpha 2, isoform CRA_c OS=Mus musculus GN=Capza2 PE=1 SV=1;sp|P47754|CAZA2_MOUSE F-actin-capping protein subunit alpha-2 OS=Mus musculus GN=Capza2 PE=1 SV=3;tr|D6RCW7|D6RCW7_MOUSE F-act	3	15	15	13	4	11	12	12	13	12	11	13	3	3	5	3	5	5	5	4	3	4	4	2	4	4	4	3	1	11	4	11	12	12	13	12	11	13	3	3	5	3
P05125	P05125	8	8	8	Natriuretic peptides A;Atrial natriuretic factor;Auriculin-B;Auriculin-A;Atriopeptin-1;Atriopeptin-2	Nppa	sp|P05125|ANF_MOUSE Natriuretic peptides A OS=Mus musculus GN=Nppa PE=1 SV=2	1	8	8	8	0	3	1	6	4	3	2	2	0	0	0	0	0	0	0	0	0	0	0	0	0	0	0	0	0	8	0	3	1	6	4	3	2	2	0	0	0	0
Q8BK30	Q8BK30	5	2	2	NADH dehydrogenase [ubiquinone] flavoprotein 3, mitochondrial	Ndufv3	sp|Q8BK30|NDUV3_MOUSE NADH dehydrogenase [ubiquinone] flavoprotein 3, mitochondrial OS=Mus musculus GN=Ndufv3 PE=1 SV=1	1	5	2	2	2	5	5	5	5	5	4	5	1	2	1	3	1	1	1	2	2	2	1	2	3	2	1	4	2	5	2	2	2	2	2	2	2	2	1	2	1	2
Q4FJQ0;P51150	Q4FJQ0;P51150	16;16	16;16	16;16	Ras-related protein Rab-7a	Rab7;Rab7a	tr|Q4FJQ0|Q4FJQ0_MOUSE MCG130610 OS=Mus musculus GN=Rab7 PE=1 SV=1;sp|P51150|RAB7A_MOUSE Ras-related protein Rab-7a OS=Mus musculus GN=Rab7a PE=1 SV=2	2	16	16	16	10	9	12	13	13	11	14	12	8	8	12	10	8	9	8	9	11	7	9	10	11	11	10	9	10	12	10	9	12	13	13	11	14	12	8	8	12	10
Q9D967	Q9D967	9	9	9	Magnesium-dependent phosphatase 1	Mdp1	sp|Q9D967|MGDP1_MOUSE Magnesium-dependent phosphatase 1 OS=Mus musculus GN=Mdp1 PE=1 SV=1	1	9	9	9	8	8	7	8	7	8	8	8	8	7	7	8	6	7	8	8	9	8	8	7	8	9	7	8	7	7	8	8	7	8	7	8	8	8	8	7	7	8
D3Z0F5;Q3UIT2;O88545;F6QK86	D3Z0F5;Q3UIT2;O88545	18;18;18;6	18;18;18;6	18;18;18;6	COP9 signalosome complex subunit 6	Cops6	tr|D3Z0F5|D3Z0F5_MOUSE COP9 signalosome complex subunit 6 OS=Mus musculus GN=Cops6 PE=1 SV=1;tr|Q3UIT2|Q3UIT2_MOUSE COP9 (Constitutive photomorphogenic) homolog, subunit 6 (Arabidopsis thaliana), isoform CRA_b OS=Mus musculus GN=Cops6 PE=1 SV=1;sp|O88545|C	4	18	18	18	8	6	5	6	6	6	8	7	15	11	13	14	10	13	12	13	10	12	12	13	13	12	11	13	12	7	8	6	5	6	6	6	8	7	15	11	13	14
Q8BK84	Q8BK84	14	14	14	Dual specificity phosphatase DUPD1	Dupd1	sp|Q8BK84|DUPD1_MOUSE Dual specificity phosphatase DUPD1 OS=Mus musculus GN=Dupd1 PE=2 SV=1	1	14	14	14	9	0	0	0	0	0	0	0	14	7	10	6	3	12	9	12	7	11	9	13	8	13	12	8	13	0	9	0	0	0	0	0	0	0	14	7	10	6
B2RUC7;Q9Z1Z2	B2RUC7;Q9Z1Z2	22;22	22;22	22;22	Serine-threonine kinase receptor-associated protein	Strap	tr|B2RUC7|B2RUC7_MOUSE Serine-threonine kinase receptor-associated protein OS=Mus musculus GN=Strap PE=1 SV=1;sp|Q9Z1Z2|STRAP_MOUSE Serine-threonine kinase receptor-associated protein OS=Mus musculus GN=Strap PE=1 SV=2	2	22	22	22	13	8	8	11	10	9	8	8	15	15	12	12	13	13	14	12	15	13	12	16	14	16	11	14	12	9	13	8	8	11	10	9	8	8	15	15	12	12
Q0PD65;P53994;Q3TEG7;Q0PD64;P59279;G3UXQ7;G3V022	Q0PD65;P53994;Q3TEG7;Q0PD64;P59279	18;18;9;9;9;5;5	18;18;9;9;9;5;5	17;17;8;8;8;5;5	Ras-related protein Rab-2A;Ras-related protein Rab-2B	Rab2a;Rab2b	tr|Q0PD65|Q0PD65_MOUSE RAB2, member RAS oncogene family OS=Mus musculus GN=Rab2a PE=1 SV=1;sp|P53994|RAB2A_MOUSE Ras-related protein Rab-2A OS=Mus musculus GN=Rab2a PE=1 SV=1;tr|Q3TEG7|Q3TEG7_MOUSE Ras-related protein Rab-2B OS=Mus musculus GN=Rab2b PE=1 S	7	18	18	17	13	10	13	12	12	11	14	12	15	8	17	14	12	11	9	15	14	13	15	11	12	11	11	12	13	12	13	10	13	12	12	11	14	12	15	8	17	14
P85094	P85094	10	10	10	Isochorismatase domain-containing protein 2A, mitochondrial	Isoc2a	sp|P85094|ISC2A_MOUSE Isochorismatase domain-containing protein 2A, mitochondrial OS=Mus musculus GN=Isoc2a PE=1 SV=1	1	10	10	10	4	3	5	6	6	7	5	6	6	9	7	9	7	5	8	5	5	6	5	5	10	4	4	9	6	4	4	3	5	6	6	7	5	6	6	9	7	9
Q3TKP4;P70695;E9Q0T7	Q3TKP4;P70695	21;21;1	21;21;1	20;20;0	Fructose-1,6-bisphosphatase isozyme 2	Fbp2	tr|Q3TKP4|Q3TKP4_MOUSE Fructose bisphosphatase 2 OS=Mus musculus GN=Fbp2 PE=1 SV=1;sp|P70695|F16P2_MOUSE Fructose-1,6-bisphosphatase isozyme 2 OS=Mus musculus GN=Fbp2 PE=1 SV=2	3	21	21	20	17	2	3	1	3	5	5	2	14	12	11	3	11	11	12	12	15	14	11	15	3	12	14	4	13	5	17	2	3	1	3	5	5	2	14	12	11	3
Q99P72-1	Q99P72-1	13	3	3	Reticulon-4	Rtn4	sp|Q99P72-1|RTN4_MOUSE Isoform 3 of Reticulon-4 OS=Mus musculus GN=Rtn4	1	13	3	3	9	1	1	2	4	2	2	2	11	10	8	8	10	7	12	10	10	8	10	7	8	9	8	8	9	2	3	0	0	0	1	0	0	0	3	3	3	3
Q3TT94;Q6P1F6;Q8BG02	Q3TT94;Q6P1F6	22;22;4	22;22;4	15;15;1	Serine/threonine-protein phosphatase 2A 55 kDa regulatory subunit B;Serine/threonine-protein phosphatase 2A 55 kDa regulatory subunit B alpha isoform	Ppp2r2a	tr|Q3TT94|Q3TT94_MOUSE Serine/threonine-protein phosphatase 2A 55 kDa regulatory subunit B OS=Mus musculus GN=Ppp2r2a PE=1 SV=1;sp|Q6P1F6|2ABA_MOUSE Serine/threonine-protein phosphatase 2A 55 kDa regulatory subunit B alpha isoform OS=Mus musculus GN=Ppp2r2	3	22	22	15	14	5	6	6	8	7	4	7	15	13	15	13	10	15	13	14	15	16	13	18	13	18	11	14	14	8	14	5	6	6	8	7	4	7	15	13	15	13
Q9D8T7;Q9D8T7-2;F8WHU8;F7DE82	Q9D8T7;Q9D8T7-2;F8WHU8	11;8;6;4	11;8;6;4	11;8;6;4	SRA stem-loop-interacting RNA-binding protein, mitochondrial	Slirp	sp|Q9D8T7|SLIRP_MOUSE SRA stem-loop-interacting RNA-binding protein, mitochondrial OS=Mus musculus GN=Slirp PE=1 SV=2;sp|Q9D8T7-2|SLIRP_MOUSE Isoform 2 of SRA stem-loop-interacting RNA-binding protein, mitochondrial OS=Mus musculus GN=Slirp;tr|F8WHU8|F8WHU	4	11	11	11	5	9	8	8	8	8	8	8	5	8	3	4	5	4	6	4	7	6	6	6	6	5	5	6	4	8	5	9	8	8	8	8	8	8	5	8	3	4
Q545S0;P52196	Q545S0;P52196	19;19	19;19	19;19	Sulfurtransferase;Thiosulfate sulfurtransferase	Tst	tr|Q545S0|Q545S0_MOUSE Sulfurtransferase OS=Mus musculus GN=Tst PE=1 SV=1;sp|P52196|THTR_MOUSE Thiosulfate sulfurtransferase OS=Mus musculus GN=Tst PE=1 SV=3	2	19	19	19	15	5	6	8	8	7	6	5	12	10	16	10	11	8	16	10	16	7	12	9	9	9	6	10	6	7	15	5	6	8	8	7	6	5	12	10	16	10
O35864;A0A087WQA8;A0A087WRH6;A0A087WQ60	O35864	21;8;4;4	21;8;4;4	21;8;4;4	COP9 signalosome complex subunit 5	Cops5	sp|O35864|CSN5_MOUSE COP9 signalosome complex subunit 5 OS=Mus musculus GN=Cops5 PE=1 SV=3	4	21	21	21	20	7	7	10	8	8	8	8	17	12	18	15	14	20	13	16	18	17	18	18	16	18	14	15	17	10	20	7	7	10	8	8	8	8	17	12	18	15
Q5M9N8;P14148;F6XI62	Q5M9N8;P14148;F6XI62	20;20;17	20;20;17	20;20;17	60S ribosomal protein L7	Rpl7	tr|Q5M9N8|Q5M9N8_MOUSE 60S ribosomal protein L7 OS=Mus musculus GN=Rpl7 PE=1 SV=1;sp|P14148|RL7_MOUSE 60S ribosomal protein L7 OS=Mus musculus GN=Rpl7 PE=1 SV=2;tr|F6XI62|F6XI62_MOUSE 60S ribosomal protein L7 (Fragment) OS=Mus musculus GN=Rpl7 PE=1 SV=1	3	20	20	20	2	18	19	15	16	18	18	18	5	0	4	4	0	6	2	4	5	7	4	6	1	5	2	3	6	17	2	18	19	15	16	18	18	18	5	0	4	4
Q9Z1J3-2;Q9Z1J3;V9GXS4;A6QRH3;F7CZD1;F6TXD3	Q9Z1J3-2;Q9Z1J3	26;26;3;2;2;2	26;26;3;2;2;2	26;26;3;2;2;2	Cysteine desulfurase, mitochondrial	Nfs1	sp|Q9Z1J3-2|NFS1_MOUSE Isoform Cytoplasmic of Cysteine desulfurase, mitochondrial OS=Mus musculus GN=Nfs1;sp|Q9Z1J3|NFS1_MOUSE Cysteine desulfurase, mitochondrial OS=Mus musculus GN=Nfs1 PE=1 SV=3	6	26	26	26	2	18	21	23	23	20	19	21	2	7	6	11	7	0	7	3	9	2	6	1	10	0	1	12	2	19	2	18	21	23	23	20	19	21	2	7	6	11
Q9DBP5	Q9DBP5	18	18	18	UMP-CMP kinase	Cmpk1	sp|Q9DBP5|KCY_MOUSE UMP-CMP kinase OS=Mus musculus GN=Cmpk1 PE=1 SV=1	1	18	18	18	14	14	12	13	13	11	12	11	11	12	13	14	11	12	16	11	10	13	15	12	15	14	13	14	12	14	14	14	12	13	13	11	12	11	11	12	13	14
J3QMN4;D3Z0K8;J3QMQ8;A0A0M3HEQ0;Q9JLT4-2;Q9JLT4-4;Q9JLT4;A0A0M3HEP9;Q9JLT4-3	J3QMN4;D3Z0K8;J3QMQ8;A0A0M3HEQ0;Q9JLT4-2;Q9JLT4-4;Q9JLT4;A0A0M3HEP9;Q9JLT4-3	17;17;17;17;17;17;17;13;13	16;16;16;16;16;16;16;12;12	16;16;16;16;16;16;16;12;12	Thioredoxin reductase 2, mitochondrial	Txnrd2	tr|J3QMN4|J3QMN4_MOUSE Thioredoxin reductase 2, mitochondrial OS=Mus musculus GN=Txnrd2 PE=1 SV=1;tr|D3Z0K8|D3Z0K8_MOUSE Thioredoxin reductase 2, mitochondrial OS=Mus musculus GN=Txnrd2 PE=1 SV=2;tr|J3QMQ8|J3QMQ8_MOUSE Thioredoxin reductase 2, mitochondria	9	17	16	16	4	14	12	14	14	15	14	13	2	3	6	4	6	3	7	2	9	4	4	2	6	1	3	7	2	14	3	13	11	13	13	14	13	12	1	2	5	3
Q9D6K8;Q9D9Q3	Q9D6K8	10;1	10;1	10;1	FUN14 domain-containing protein 2	Fundc2	sp|Q9D6K8|FUND2_MOUSE FUN14 domain-containing protein 2 OS=Mus musculus GN=Fundc2 PE=1 SV=1	2	10	10	10	7	7	6	8	6	6	7	8	6	8	6	8	7	5	7	7	7	7	7	5	9	6	7	9	7	6	7	7	6	8	6	6	7	8	6	8	6	8
Q9DBF1-2;Q9DBF1;G3UYR8;G3UY72;E9Q1H3;E9Q1G1	Q9DBF1-2;Q9DBF1;G3UYR8	26;24;15;8;6;4	26;24;15;8;6;4	26;24;15;8;6;4	Alpha-aminoadipic semialdehyde dehydrogenase	Aldh7a1	sp|Q9DBF1-2|AL7A1_MOUSE Isoform 2 of Alpha-aminoadipic semialdehyde dehydrogenase OS=Mus musculus GN=Aldh7a1;sp|Q9DBF1|AL7A1_MOUSE Alpha-aminoadipic semialdehyde dehydrogenase OS=Mus musculus GN=Aldh7a1 PE=1 SV=4;tr|G3UYR8|G3UYR8_MOUSE Alpha-aminoadipic se	6	26	26	26	15	6	11	10	10	9	9	9	13	13	14	17	13	11	15	9	14	13	14	11	13	13	9	14	9	9	15	6	11	10	10	9	9	9	13	13	14	17
Q922D8	Q922D8	49	49	48	C-1-tetrahydrofolate synthase, cytoplasmic;Methylenetetrahydrofolate dehydrogenase;Methenyltetrahydrofolate cyclohydrolase;Formyltetrahydrofolate synthetase;C-1-tetrahydrofolate synthase, cytoplasmic, N-terminally processed	Mthfd1	sp|Q922D8|C1TC_MOUSE C-1-tetrahydrofolate synthase, cytoplasmic OS=Mus musculus GN=Mthfd1 PE=1 SV=4	1	49	49	48	25	9	10	8	11	12	12	10	31	24	28	15	19	30	29	27	27	29	26	27	14	27	18	17	23	11	25	9	10	8	11	12	12	10	31	24	28	15
Q9DCV4;A2AGJ2	Q9DCV4	20;9	20;9	20;9	Regulator of microtubule dynamics protein 1	Rmdn1	sp|Q9DCV4|RMD1_MOUSE Regulator of microtubule dynamics protein 1 OS=Mus musculus GN=Rmdn1 PE=1 SV=2	2	20	20	20	12	14	15	18	15	15	16	15	11	16	9	13	16	12	10	12	16	12	12	13	15	12	9	14	9	15	12	14	15	18	15	15	16	15	11	16	9	13
Q99NF7;P36993-2;P36993-4;P36993;P36993-3;P36993-5	Q99NF7;P36993-2;P36993-4;P36993;P36993-3;P36993-5	26;24;24;24;24;24	26;24;24;24;24;24	22;20;20;20;20;20	Protein phosphatase 1B	Ppm1b	tr|Q99NF7|Q99NF7_MOUSE Ppm1b protein OS=Mus musculus GN=Ppm1b PE=1 SV=1;sp|P36993-2|PPM1B_MOUSE Isoform Beta-2 of Protein phosphatase 1B OS=Mus musculus GN=Ppm1b;sp|P36993-4|PPM1B_MOUSE Isoform Beta-4 of Protein phosphatase 1B OS=Mus musculus GN=Ppm1b;sp|P	6	26	26	22	17	5	5	8	9	10	5	8	12	14	12	21	20	14	15	13	16	14	14	15	21	13	11	20	12	6	17	5	5	8	9	10	5	8	12	14	12	21
Q9Z1T1;Q9JME5	Q9Z1T1	9;1	9;1	9;1	AP-3 complex subunit beta-1	Ap3b1	sp|Q9Z1T1|AP3B1_MOUSE AP-3 complex subunit beta-1 OS=Mus musculus GN=Ap3b1 PE=1 SV=2	2	9	9	9	2	4	2	4	4	4	3	2	0	0	2	0	1	0	1	1	0	0	0	1	0	0	0	0	0	6	2	4	2	4	4	4	3	2	0	0	2	0
P08003	P08003	50	50	50	Protein disulfide-isomerase A4	Pdia4	sp|P08003|PDIA4_MOUSE Protein disulfide-isomerase A4 OS=Mus musculus GN=Pdia4 PE=1 SV=3	1	50	50	50	32	5	8	12	8	7	9	6	26	13	42	19	17	29	39	17	30	18	28	18	16	21	13	14	16	13	32	5	8	12	8	7	9	6	26	13	42	19
Q3TMP8	Q3TMP8	9	9	9	Trimeric intracellular cation channel type A	Tmem38a	sp|Q3TMP8|TM38A_MOUSE Trimeric intracellular cation channel type A OS=Mus musculus GN=Tmem38a PE=1 SV=2	1	9	9	9	7	7	5	5	7	7	6	5	6	7	6	8	5	8	6	8	7	8	8	6	7	8	8	7	8	8	7	7	5	5	7	7	6	5	6	7	6	8
Q6P9R2;F7AVI9;D6RFV0	Q6P9R2	28;5;1	28;5;1	24;5;1	Serine/threonine-protein kinase OSR1	Oxsr1	sp|Q6P9R2|OXSR1_MOUSE Serine/threonine-protein kinase OSR1 OS=Mus musculus GN=Oxsr1 PE=1 SV=1	3	28	28	24	18	5	6	9	7	8	6	7	18	18	13	14	15	19	16	16	16	16	19	19	19	18	17	18	19	7	18	5	6	9	7	8	6	7	18	18	13	14
Q3TIV6;Q99MN1;Q8R2P8	Q3TIV6;Q99MN1;Q8R2P8	37;37;36	37;37;36	37;37;36	Lysine--tRNA ligase	Kars	tr|Q3TIV6|Q3TIV6_MOUSE Lysine--tRNA ligase OS=Mus musculus GN=Kars PE=1 SV=1;sp|Q99MN1|SYK_MOUSE Lysine--tRNA ligase OS=Mus musculus GN=Kars PE=1 SV=1;tr|Q8R2P8|Q8R2P8_MOUSE Lysine--tRNA ligase OS=Mus musculus GN=Kars PE=1 SV=1	3	37	37	37	18	10	10	18	15	16	15	13	22	22	21	25	24	19	19	25	20	22	20	19	21	22	15	22	18	14	18	10	10	18	15	16	15	13	22	22	21	25
Q9CZR8;Q9CX33;D3Z4M7	Q9CZR8	20;9;5	20;9;5	20;9;5	Elongation factor Ts, mitochondrial	Tsfm	sp|Q9CZR8|EFTS_MOUSE Elongation factor Ts, mitochondrial OS=Mus musculus GN=Tsfm PE=1 SV=1	3	20	20	20	11	11	12	18	16	11	12	13	4	9	9	7	9	6	9	10	11	9	9	7	9	5	5	10	6	13	11	11	12	18	16	11	12	13	4	9	9	7
A2AMM0	A2AMM0	21	21	21	Muscle-related coiled-coil protein	Murc	sp|A2AMM0|MURC_MOUSE Muscle-related coiled-coil protein OS=Mus musculus GN=Murc PE=1 SV=1	1	21	21	21	6	14	14	18	17	16	16	14	6	8	9	14	12	7	9	8	8	8	9	3	13	4	2	15	4	14	6	14	14	18	17	16	16	14	6	8	9	14
Q545G3;O70548	Q545G3;O70548	17;17	17;17	17;17	Telethonin	Tcap	tr|Q545G3|Q545G3_MOUSE Telethonin OS=Mus musculus GN=Tcap PE=1 SV=1;sp|O70548|TELT_MOUSE Telethonin OS=Mus musculus GN=Tcap PE=1 SV=1	2	17	17	17	6	6	7	7	8	8	6	7	9	13	7	14	11	8	7	9	9	9	8	8	15	5	7	14	6	8	6	6	7	7	8	8	6	7	9	13	7	14
Q543D7;O70433	Q543D7;O70433	22;22	22;22	22;22	Four and a half LIM domains protein 2	Fhl2	tr|Q543D7|Q543D7_MOUSE Four and a half LIM domains 2, isoform CRA_a OS=Mus musculus GN=Fhl2 PE=1 SV=1;sp|O70433|FHL2_MOUSE Four and a half LIM domains protein 2 OS=Mus musculus GN=Fhl2 PE=1 SV=1	2	22	22	22	0	10	13	21	16	16	20	13	0	0	0	0	0	0	0	0	0	0	0	0	0	0	0	0	0	17	0	10	13	21	16	16	20	13	0	0	0	0
P21614;A0A0G2JGM6	P21614	25;8	25;8	25;8	Vitamin D-binding protein	Gc	sp|P21614|VTDB_MOUSE Vitamin D-binding protein OS=Mus musculus GN=Gc PE=1 SV=2	2	25	25	25	12	12	13	13	15	19	12	14	10	8	10	11	9	12	13	12	11	8	8	11	11	10	6	7	10	13	12	12	13	13	15	19	12	14	10	8	10	11
E9QK48;Q7TNG5;Q7TNG5-2;D3YWS2;D6RGM3	E9QK48;Q7TNG5;Q7TNG5-2;D3YWS2;D6RGM3	28;28;27;24;20	28;28;27;24;20	28;28;27;24;20	Echinoderm microtubule-associated protein-like 2	Eml2	tr|E9QK48|E9QK48_MOUSE Echinoderm microtubule-associated protein-like 2 OS=Mus musculus GN=Eml2 PE=1 SV=1;sp|Q7TNG5|EMAL2_MOUSE Echinoderm microtubule-associated protein-like 2 OS=Mus musculus GN=Eml2 PE=1 SV=1;sp|Q7TNG5-2|EMAL2_MOUSE Isoform 2 of Echinode	5	28	28	28	19	12	9	13	12	12	11	14	16	11	14	18	16	19	16	14	17	18	19	21	17	20	14	17	19	14	19	12	9	13	12	12	11	14	16	11	14	18
E9PVC6;E9Q9E1;Q6NZJ6;E9PVC5;Q6NZJ6-2;A0A0J9YUS5;A0A0J9YVC1;A0A0J9YUC1;E9Q770;A0A0J9YUL1;D3Z439;A0A0J9YU44;A0A0J9YTV0;D3YWY7;D3YWM1	E9PVC6;E9Q9E1;Q6NZJ6;E9PVC5;Q6NZJ6-2;A0A0J9YUS5	55;55;55;54;53;52;23;23;22;3;3;2;2;2;2	55;55;55;54;53;52;23;23;22;3;3;2;2;2;2	52;52;52;51;50;49;21;21;20;3;3;2;2;2;2	Eukaryotic translation initiation factor 4 gamma 1	Eif4g1	tr|E9PVC6|E9PVC6_MOUSE Eukaryotic translation initiation factor 4 gamma 1 OS=Mus musculus GN=Eif4g1 PE=1 SV=1;tr|E9Q9E1|E9Q9E1_MOUSE Eukaryotic translation initiation factor 4 gamma 1 OS=Mus musculus GN=Eif4g1 PE=1 SV=1;sp|Q6NZJ6|IF4G1_MOUSE Eukaryotic tra	15	55	55	52	23	13	19	19	21	17	18	17	25	27	27	17	18	24	25	30	27	33	29	28	17	29	26	19	29	18	23	13	19	19	21	17	18	17	25	27	27	17
Q9ESL4-2;Q9ESL4;Q9ESL4-3;A2ASW6	Q9ESL4-2;Q9ESL4;Q9ESL4-3	20;17;14;4	20;17;14;4	20;17;14;4	Mitogen-activated protein kinase kinase kinase MLT	Zak	sp|Q9ESL4-2|MLTK_MOUSE Isoform 2 of Mitogen-activated protein kinase kinase kinase MLT OS=Mus musculus GN=Zak;sp|Q9ESL4|MLTK_MOUSE Mitogen-activated protein kinase kinase kinase MLT OS=Mus musculus GN=Zak PE=1 SV=1;sp|Q9ESL4-3|MLTK_MOUSE Isoform 3 of Mitog	4	20	20	20	8	6	9	8	10	8	9	8	12	12	9	17	14	11	9	9	13	12	11	10	17	12	8	15	11	9	8	6	9	8	10	8	9	8	12	12	9	17
Q91YP0	Q91YP0	24	24	24	L-2-hydroxyglutarate dehydrogenase, mitochondrial	L2hgdh	sp|Q91YP0|L2HDH_MOUSE L-2-hydroxyglutarate dehydrogenase, mitochondrial OS=Mus musculus GN=L2hgdh PE=1 SV=1	1	24	24	24	19	12	15	18	18	14	14	17	16	20	14	19	17	10	14	15	16	17	17	13	20	13	11	19	16	17	19	12	15	18	18	14	14	17	16	20	14	19
Q9CXV1	Q9CXV1	4	4	4	Succinate dehydrogenase [ubiquinone] cytochrome b small subunit, mitochondrial	Sdhd	sp|Q9CXV1|DHSD_MOUSE Succinate dehydrogenase [ubiquinone] cytochrome b small subunit, mitochondrial OS=Mus musculus GN=Sdhd PE=1 SV=2	1	4	4	4	3	3	4	3	3	4	4	3	3	3	3	2	2	2	3	3	3	3	3	3	2	3	3	2	3	3	3	3	4	3	3	4	4	3	3	3	3	2
Q52KI7;P55302;F6WMD1	Q52KI7;P55302	31;31;9	31;31;9	31;31;9	Alpha-2-macroglobulin receptor-associated protein	Lrpap1	tr|Q52KI7|Q52KI7_MOUSE Alpha-2-macroglobulin receptor-associated protein OS=Mus musculus GN=Lrpap1 PE=1 SV=1;sp|P55302|AMRP_MOUSE Alpha-2-macroglobulin receptor-associated protein OS=Mus musculus GN=Lrpap1 PE=1 SV=1	3	31	31	31	22	6	4	7	6	7	5	2	24	14	21	10	11	17	21	23	21	23	18	22	7	18	17	4	20	4	22	6	4	7	6	7	5	2	24	14	21	10
Q3ULJ0;Q3ULJ0-2;D3Z0L6;Q6NXY9	Q3ULJ0;Q3ULJ0-2	27;24;7;1	24;21;6;1	24;21;6;1	Glycerol-3-phosphate dehydrogenase 1-like protein	Gpd1l	sp|Q3ULJ0|GPD1L_MOUSE Glycerol-3-phosphate dehydrogenase 1-like protein OS=Mus musculus GN=Gpd1l PE=1 SV=2;sp|Q3ULJ0-2|GPD1L_MOUSE Isoform 2 of Glycerol-3-phosphate dehydrogenase 1-like protein OS=Mus musculus GN=Gpd1l	4	27	24	24	15	10	9	12	13	12	12	10	13	9	10	14	12	12	13	13	11	13	15	18	12	16	12	12	15	9	13	9	8	11	12	11	11	9	10	8	8	13
Q80UY1	Q80UY1	21	21	21	UPF0586 protein C9orf41 homolog		sp|Q80UY1|CARME_MOUSE Carnosine N-methyltransferase OS=Mus musculus PE=1 SV=1	1	21	21	21	15	3	3	2	2	2	3	3	17	14	11	10	11	16	13	11	15	11	16	13	15	16	16	12	16	2	15	3	3	2	2	2	3	3	17	14	11	10
Q921H8;H3BKL5;H3BJZ9;Q3UKM0;Q8VCH0;H3BKA1;H3BJG8;H3BJC1	Q921H8;H3BKL5;H3BJZ9;Q3UKM0;Q8VCH0	17;15;10;9;9;6;3;2	17;15;10;9;9;6;3;2	17;15;10;9;9;6;3;2	3-ketoacyl-CoA thiolase A, peroxisomal;3-ketoacyl-CoA thiolase B, peroxisomal	Acaa1a;Acaa1b	sp|Q921H8|THIKA_MOUSE 3-ketoacyl-CoA thiolase A, peroxisomal OS=Mus musculus GN=Acaa1a PE=1 SV=1;tr|H3BKL5|H3BKL5_MOUSE 3-ketoacyl-CoA thiolase A, peroxisomal OS=Mus musculus GN=Acaa1a PE=1 SV=1;tr|H3BJZ9|H3BJZ9_MOUSE 3-ketoacyl-CoA thiolase A, peroxisomal	8	17	17	17	12	8	9	12	10	14	12	12	11	6	12	13	10	10	14	8	12	7	13	6	13	6	6	12	6	10	12	8	9	12	10	14	12	12	11	6	12	13
Q3TRJ1;Q9EQH3	Q3TRJ1;Q9EQH3	34;34	34;34	34;34	Vacuolar protein sorting-associated protein 35	Vps35	tr|Q3TRJ1|Q3TRJ1_MOUSE Vacuolar protein sorting 35, isoform CRA_a OS=Mus musculus GN=Vps35 PE=1 SV=1;sp|Q9EQH3|VPS35_MOUSE Vacuolar protein sorting-associated protein 35 OS=Mus musculus GN=Vps35 PE=1 SV=1	2	34	34	34	10	22	26	24	26	23	26	23	8	6	12	11	11	12	8	13	13	10	9	5	18	9	4	15	6	28	10	22	26	24	26	23	26	23	8	6	12	11
G5E924;Q8R081;G3UY38;G3UY56;G3UYY3	G5E924;Q8R081;G3UY38	27;27;22;5;2	27;27;22;5;2	27;27;22;5;2	Heterogeneous nuclear ribonucleoprotein L	Hnrnpl	tr|G5E924|G5E924_MOUSE Heterogeneous nuclear ribonucleoprotein L (Fragment) OS=Mus musculus GN=Hnrnpl PE=1 SV=1;sp|Q8R081|HNRPL_MOUSE Heterogeneous nuclear ribonucleoprotein L OS=Mus musculus GN=Hnrnpl PE=1 SV=2;tr|G3UY38|G3UY38_MOUSE Heterogeneous nuclear	5	27	27	27	14	12	14	19	18	14	13	15	12	11	17	21	10	15	11	13	15	11	15	11	15	10	5	12	4	18	14	12	14	19	18	14	13	15	12	11	17	21
P70698	P70698	10	10	10	CTP synthase 1	Ctps1	sp|P70698|PYRG1_MOUSE CTP synthase 1 OS=Mus musculus GN=Ctps1 PE=1 SV=2	1	10	10	10	2	3	1	4	6	5	6	5	3	3	2	5	2	3	1	2	1	1	2	3	3	2	2	4	4	4	2	3	1	4	6	5	6	5	3	3	2	5
P06684	P06684	9	9	9	Complement C5;Complement C5 beta chain;Complement C5 alpha chain;C5a anaphylatoxin;Complement C5 alpha chain	C5	sp|P06684|CO5_MOUSE Complement C5 OS=Mus musculus GN=C5 PE=1 SV=2	1	9	9	9	1	4	5	5	5	5	5	5	2	1	2	1	1	1	2	2	1	1	1	1	1	1	1	1	1	6	1	4	5	5	5	5	5	5	2	1	2	1
Q8BFP9	Q8BFP9	24	21	20	[Pyruvate dehydrogenase (acetyl-transferring)] kinase isozyme 1, mitochondrial	Pdk1	sp|Q8BFP9|PDK1_MOUSE [Pyruvate dehydrogenase (acetyl-transferring)] kinase isozyme 1, mitochondrial OS=Mus musculus GN=Pdk1 PE=1 SV=2	1	24	21	20	7	10	15	21	18	19	21	17	5	12	9	13	9	4	8	6	9	6	8	4	17	6	5	16	4	17	5	8	13	19	16	17	19	15	3	9	7	11
O08997	O08997	7	7	7	Copper transport protein ATOX1	Atox1	sp|O08997|ATOX1_MOUSE Copper transport protein ATOX1 OS=Mus musculus GN=Atox1 PE=1 SV=1	1	7	7	7	5	5	4	5	5	4	5	4	5	5	5	6	4	4	6	5	6	4	5	6	6	5	4	4	5	4	5	5	4	5	5	4	5	4	5	5	5	6
A0A077S9N1;P17897;A0A077S2U6;P08905	A0A077S9N1;P17897;A0A077S2U6;P08905	3;3;2;2	3;3;2;2	3;3;2;2	Lysozyme;Lysozyme C-1;Lysozyme C-2	Lyz1;Lyz2	tr|A0A077S9N1|A0A077S9N1_MOUSE Lysozyme C-1 OS=Mus musculus GN=Lyz1 PE=1 SV=1;sp|P17897|LYZ1_MOUSE Lysozyme C-1 OS=Mus musculus GN=Lyz1 PE=1 SV=1;tr|A0A077S2U6|A0A077S2U6_MOUSE Lysozyme C-2 OS=Mus musculus GN=Lyz2 PE=1 SV=1;sp|P08905|LYZ2_MOUSE Lysozyme C-	4	3	3	3	1	1	1	1	1	1	1	1	1	1	1	1	3	0	1	1	2	0	1	0	1	0	0	1	0	1	1	1	1	1	1	1	1	1	1	1	1	1
O88746;Q3UDC3;O88746-2	O88746;Q3UDC3	28;27;6	28;27;6	28;27;6	Target of Myb protein 1	Tom1	sp|O88746|TOM1_MOUSE Target of Myb protein 1 OS=Mus musculus GN=Tom1 PE=1 SV=1;tr|Q3UDC3|Q3UDC3_MOUSE Target of Myb protein 1 OS=Mus musculus GN=Tom1 PE=1 SV=1	3	28	28	28	15	11	12	14	15	17	15	14	14	18	10	22	13	11	12	11	14	10	11	14	20	13	15	21	15	15	15	11	12	14	15	17	15	14	14	18	10	22
Q8C494	Q8C494	15	15	15	Proline-rich protein 33	Prr33	sp|Q8C494|PRR33_MOUSE Proline-rich protein 33 OS=Mus musculus GN=Prr33 PE=2 SV=1	1	15	15	15	12	0	0	0	0	0	0	0	0	8	10	0	8	13	10	13	14	14	13	13	3	13	13	0	13	0	12	0	0	0	0	0	0	0	0	8	10	0
P60766	P60766	12	12	4	Cell division control protein 42 homolog	Cdc42	sp|P60766|CDC42_MOUSE Cell division control protein 42 homolog OS=Mus musculus GN=Cdc42 PE=1 SV=2	1	12	12	4	9	8	7	7	7	8	6	7	8	7	10	8	7	7	8	7	9	6	10	9	9	8	7	9	6	7	9	8	7	7	7	8	6	7	8	7	10	8
Q8BU30;E9Q866;F6Q6R1	Q8BU30	50;6;3	50;6;3	50;6;3	Isoleucine--tRNA ligase, cytoplasmic	Iars	sp|Q8BU30|SYIC_MOUSE Isoleucine--tRNA ligase, cytoplasmic OS=Mus musculus GN=Iars PE=1 SV=2	3	50	50	50	21	15	14	14	18	16	13	13	34	31	21	31	24	27	17	39	30	39	33	24	27	35	24	32	29	17	21	15	14	14	18	16	13	13	34	31	21	31
Q8K2C6	Q8K2C6	16	16	16	NAD-dependent protein deacylase sirtuin-5, mitochondrial	Sirt5	sp|Q8K2C6|SIR5_MOUSE NAD-dependent protein deacylase sirtuin-5, mitochondrial OS=Mus musculus GN=Sirt5 PE=1 SV=1	1	16	16	16	7	15	13	15	15	15	13	13	7	9	9	10	9	5	8	5	10	6	8	4	9	5	4	10	6	14	7	15	13	15	15	15	13	13	7	9	9	10
E9QP49;Q99MS7;Q99MS7-3;Q99MS7-2;Q99MS7-4	E9QP49;Q99MS7	56;50;20;20;18	56;50;20;20;18	38;32;2;2;0	EH domain-binding protein 1-like protein 1	Ehbp1l1	tr|E9QP49|E9QP49_MOUSE EH domain-binding protein 1-like protein 1 OS=Mus musculus GN=Ehbp1l1 PE=1 SV=1;sp|Q99MS7|EH1L1_MOUSE EH domain-binding protein 1-like protein 1 OS=Mus musculus GN=Ehbp1l1 PE=1 SV=1	5	56	56	38	16	3	6	5	7	5	7	3	21	26	16	25	14	35	18	24	19	29	21	33	24	33	28	22	27	9	16	3	6	5	7	5	7	3	21	26	16	25
E9QN44;Q8CIM3;A0A087WR78	E9QN44;Q8CIM3	20;20;3	20;20;3	20;20;3	D-2-hydroxyglutarate dehydrogenase, mitochondrial	D2hgdh	tr|E9QN44|E9QN44_MOUSE D-2-hydroxyglutarate dehydrogenase, mitochondrial OS=Mus musculus GN=D2hgdh PE=1 SV=1;sp|Q8CIM3|D2HDH_MOUSE D-2-hydroxyglutarate dehydrogenase, mitochondrial OS=Mus musculus GN=D2hgdh PE=1 SV=3	3	20	20	20	12	12	14	16	12	17	14	13	12	11	14	13	13	9	12	11	16	13	16	14	11	10	10	12	11	14	12	12	14	16	12	17	14	13	12	11	14	13
Q3URD3-3;F6YCM8;F8WIH0;D3Z7V3;H7BX64;Q3URD3-4;Q3URD3-5;Q3URD3;F6UV57;Q3URD3-2;D3Z0N1	Q3URD3-3;F6YCM8;F8WIH0;D3Z7V3;H7BX64;Q3URD3-4;Q3URD3-5;Q3URD3;F6UV57;Q3URD3-2	26;25;25;25;25;25;25;25;24;24;4	26;25;25;25;25;25;25;25;24;24;4	8;7;7;7;7;7;7;7;6;6;3	Sarcolemmal membrane-associated protein	Slmap	sp|Q3URD3-3|SLMAP_MOUSE Isoform 3 of Sarcolemmal membrane-associated protein OS=Mus musculus GN=Slmap;tr|F6YCM8|F6YCM8_MOUSE Sarcolemmal membrane-associated protein (Fragment) OS=Mus musculus GN=Slmap PE=1 SV=1;tr|F8WIH0|F8WIH0_MOUSE Sarcolemmal membrane-a	11	26	26	8	0	13	16	17	16	18	16	16	0	9	0	13	4	0	0	0	0	0	0	0	16	0	0	18	0	17	0	13	16	17	16	18	16	16	0	9	0	13
P47811;P47811-3;B2KF35;P47811-2;P47811-4;B2KF34	P47811;P47811-3;B2KF35;P47811-2;P47811-4;B2KF34	24;21;17;17;17;14	24;21;17;17;17;14	24;21;17;17;17;14	Mitogen-activated protein kinase 14	Mapk14	sp|P47811|MK14_MOUSE Mitogen-activated protein kinase 14 OS=Mus musculus GN=Mapk14 PE=1 SV=3;sp|P47811-3|MK14_MOUSE Isoform 3 of Mitogen-activated protein kinase 14 OS=Mus musculus GN=Mapk14;tr|B2KF35|B2KF35_MOUSE Mitogen-activated protein kinase 14 OS=Mus	6	24	24	24	18	9	5	9	10	7	6	7	16	16	12	16	17	16	11	14	16	15	15	16	17	17	12	17	13	8	18	9	5	9	10	7	6	7	16	16	12	16
Q9DB15	Q9DB15	11	11	11	39S ribosomal protein L12, mitochondrial	Mrpl12	sp|Q9DB15|RM12_MOUSE 39S ribosomal protein L12, mitochondrial OS=Mus musculus GN=Mrpl12 PE=1 SV=2	1	11	11	11	6	9	8	8	8	8	8	8	5	3	4	5	5	6	6	6	6	5	7	5	6	5	4	6	4	9	6	9	8	8	8	8	8	8	5	3	4	5
Q58EU6;P47962;D3YYV8	Q58EU6;P47962	15;15;7	15;15;7	15;15;7	60S ribosomal protein L5	Rpl5	tr|Q58EU6|Q58EU6_MOUSE 60S ribosomal protein L5 OS=Mus musculus GN=Rpl5 PE=1 SV=1;sp|P47962|RL5_MOUSE 60S ribosomal protein L5 OS=Mus musculus GN=Rpl5 PE=1 SV=3	3	15	15	15	2	12	12	10	9	10	14	9	4	0	4	3	0	4	2	2	3	5	2	2	2	5	2	3	2	15	2	12	12	10	9	10	14	9	4	0	4	3
P11352;A0A0A6YVV2;A0A0A6YY34	P11352;A0A0A6YVV2;A0A0A6YY34	13;9;8	13;9;8	13;9;8	Glutathione peroxidase 1;Glutathione peroxidase	Gpx1	sp|P11352|GPX1_MOUSE Glutathione peroxidase 1 OS=Mus musculus GN=Gpx1 PE=1 SV=2;tr|A0A0A6YVV2|A0A0A6YVV2_MOUSE Glutathione peroxidase OS=Mus musculus GN=Gpx1 PE=1 SV=1;tr|A0A0A6YY34|A0A0A6YY34_MOUSE Glutathione peroxidase OS=Mus musculus GN=Gpx1 PE=1 SV=1	3	13	13	13	10	7	5	10	11	8	8	9	10	6	10	10	6	8	10	8	9	6	10	9	9	9	7	8	7	9	10	7	5	10	11	8	8	9	10	6	10	10
Q9D5T0	Q9D5T0	15	15	15	ATPase family AAA domain-containing protein 1	Atad1	sp|Q9D5T0|ATAD1_MOUSE ATPase family AAA domain-containing protein 1 OS=Mus musculus GN=Atad1 PE=1 SV=1	1	15	15	15	2	9	9	12	10	12	9	11	0	4	1	5	2	1	0	3	0	3	1	2	6	2	0	5	2	9	2	9	9	12	10	12	9	11	0	4	1	5
Q9CPS5;Q9CX56	Q9CPS5;Q9CX56	14;14	14;14	14;14	26S proteasome non-ATPase regulatory subunit 8	Psmd8	tr|Q9CPS5|Q9CPS5_MOUSE 26S proteasome non-ATPase regulatory subunit 8 OS=Mus musculus GN=Psmd8 PE=1 SV=2;sp|Q9CX56|PSMD8_MOUSE 26S proteasome non-ATPase regulatory subunit 8 OS=Mus musculus GN=Psmd8 PE=1 SV=2	2	14	14	14	8	6	5	7	7	6	5	7	10	9	7	6	8	8	7	9	8	7	7	10	7	9	7	8	8	7	8	6	5	7	7	6	5	7	10	9	7	6
P19324	P19324	20	20	20	Serpin H1	Serpinh1	sp|P19324|SERPH_MOUSE Serpin H1 OS=Mus musculus GN=Serpinh1 PE=1 SV=3	1	20	20	20	12	13	14	13	15	14	14	12	11	4	11	4	5	10	17	11	12	7	12	5	4	8	4	2	4	15	12	13	14	13	15	14	14	12	11	4	11	4
Q544Z3;Q80XR6;Q20BD0;Q99020	Q544Z3;Q80XR6;Q20BD0;Q99020	18;18;18;18	18;18;18;18	18;18;18;18	Heterogeneous nuclear ribonucleoprotein A/B	Hnrnpab	tr|Q544Z3|Q544Z3_MOUSE Heterogeneous nuclear ribonucleoprotein A/B OS=Mus musculus GN=Hnrnpab PE=1 SV=1;tr|Q80XR6|Q80XR6_MOUSE Heterogeneous nuclear ribonucleoprotein A/B OS=Mus musculus GN=Hnrnpab PE=1 SV=1;tr|Q20BD0|Q20BD0_MOUSE Heterogeneous nuclear rib	4	18	18	18	11	8	8	7	9	7	8	9	11	10	9	12	11	7	12	9	12	10	8	7	10	9	8	11	9	8	11	8	8	7	9	7	8	9	11	10	9	12
E9Q070	E9Q070	14	14	2		Gm8730	tr|E9Q070|E9Q070_MOUSE Uncharacterized protein OS=Mus musculus GN=Gm8730 PE=1 SV=1	1	14	14	2	4	11	10	13	12	12	13	11	4	5	4	6	4	3	5	4	5	4	4	5	7	4	4	6	5	14	4	11	10	13	12	12	13	11	4	5	4	6
Q5SVG5;Q5SVG4;O35643;Q5SWR0	Q5SVG5;Q5SVG4;O35643	41;41;41;1	41;41;41;1	22;22;22;0	AP-1 complex subunit beta-1	Ap1b1	tr|Q5SVG5|Q5SVG5_MOUSE AP-1 complex subunit beta-1 OS=Mus musculus GN=Ap1b1 PE=1 SV=1;tr|Q5SVG4|Q5SVG4_MOUSE AP-1 complex subunit beta-1 OS=Mus musculus GN=Ap1b1 PE=1 SV=1;sp|O35643|AP1B1_MOUSE AP-1 complex subunit beta-1 OS=Mus musculus GN=Ap1b1 PE=1 SV=2	4	41	41	22	16	11	16	19	23	19	18	13	14	12	23	16	12	12	15	16	17	16	16	17	17	12	10	15	13	21	16	11	16	19	23	19	18	13	14	12	23	16
A1BN54;Q7TPR4	A1BN54;Q7TPR4	59;56	24;22	24;22	Alpha-actinin-1	Actn1	tr|A1BN54|A1BN54_MOUSE Alpha actinin 1a OS=Mus musculus GN=Actn1 PE=1 SV=1;sp|Q7TPR4|ACTN1_MOUSE Alpha-actinin-1 OS=Mus musculus GN=Actn1 PE=1 SV=1	2	59	24	24	18	40	40	48	46	42	44	40	9	7	18	15	18	12	16	12	16	12	17	12	18	11	13	22	10	47	2	13	13	17	18	14	15	15	1	0	2	1
Q543S0;Q9JK53	Q543S0;Q9JK53	17;17	17;17	17;17	Prolargin	Prelp	tr|Q543S0|Q543S0_MOUSE Prolargin OS=Mus musculus GN=Prelp PE=1 SV=1;sp|Q9JK53|PRELP_MOUSE Prolargin OS=Mus musculus GN=Prelp PE=1 SV=2	2	17	17	17	7	6	3	9	5	2	6	3	14	10	15	11	11	14	10	15	12	11	12	10	14	10	14	12	10	8	7	6	3	9	5	2	6	3	14	10	15	11
Q8CI70	Q8CI70	16	16	16	Leucine-rich repeat-containing protein 20	Lrrc20	sp|Q8CI70|LRC20_MOUSE Leucine-rich repeat-containing protein 20 OS=Mus musculus GN=Lrrc20 PE=1 SV=1	1	16	16	16	13	0	0	0	0	0	0	0	14	10	8	11	8	14	9	14	13	14	13	13	10	15	13	9	15	0	13	0	0	0	0	0	0	0	14	10	8	11
Q5EBP8;P49312;P49312-2;V9GXF8	Q5EBP8;P49312;P49312-2	23;23;22;2	22;22;21;2	22;22;21;2	Heterogeneous nuclear ribonucleoprotein A1;Heterogeneous nuclear ribonucleoprotein A1, N-terminally processed	Hnrnpa1	tr|Q5EBP8|Q5EBP8_MOUSE Heterogeneous nuclear ribonucleoprotein A1 OS=Mus musculus GN=Hnrnpa1 PE=1 SV=1;sp|P49312|ROA1_MOUSE Heterogeneous nuclear ribonucleoprotein A1 OS=Mus musculus GN=Hnrnpa1 PE=1 SV=2;sp|P49312-2|ROA1_MOUSE Isoform Short of Heterogeneou	4	23	22	22	12	14	13	13	14	13	14	13	10	7	16	14	12	11	13	9	11	11	15	8	10	11	10	9	9	15	11	13	12	12	13	12	13	12	10	7	15	13
Q9CPX8	Q9CPX8	4	4	4	Cytochrome b-c1 complex subunit 10	Uqcr11	sp|Q9CPX8|QCR10_MOUSE Cytochrome b-c1 complex subunit 10 OS=Mus musculus GN=Uqcr11 PE=3 SV=1	1	4	4	4	1	2	3	4	3	3	2	2	1	1	1	1	1	1	1	1	1	1	1	1	1	1	1	1	1	4	1	2	3	4	3	3	2	2	1	1	1	1
Q8BZF8	Q8BZF8	28	28	28	Phosphoglucomutase-like protein 5	Pgm5	sp|Q8BZF8|PGM5_MOUSE Phosphoglucomutase-like protein 5 OS=Mus musculus GN=Pgm5 PE=1 SV=2	1	28	28	28	7	15	15	20	21	17	17	14	3	3	9	7	9	5	6	5	10	4	7	3	13	2	3	12	2	22	7	15	15	20	21	17	17	14	3	3	9	7
A6H630;A6H630-2;A6H630-4;A6H630-3;D6RG65	A6H630;A6H630-2;A6H630-4	24;15;12;9;6	24;15;12;9;6	24;15;12;9;6	Protein-glutamate O-methyltransferase	Armt1	sp|A6H630|ARMT1_MOUSE Protein-glutamate O-methyltransferase OS=Mus musculus GN=Armt1 PE=1 SV=1;sp|A6H630-2|ARMT1_MOUSE Isoform 2 of Protein-glutamate O-methyltransferase OS=Mus musculus GN=Armt1;sp|A6H630-4|ARMT1_MOUSE Isoform 4 of Protein-glutamate O-meth	5	24	24	24	16	2	2	3	4	2	2	2	16	16	13	18	13	20	12	17	18	20	18	22	17	20	19	17	20	2	16	2	2	3	4	2	2	2	16	16	13	18
P68510	P68510	19	13	13	14-3-3 protein eta	Ywhah	sp|P68510|1433F_MOUSE 14-3-3 protein eta OS=Mus musculus GN=Ywhah PE=1 SV=2	1	19	13	13	14	12	14	14	13	15	12	14	14	13	16	13	15	15	14	14	14	15	13	11	11	13	13	13	13	13	9	8	10	10	9	11	8	10	9	8	11	8
Q9QYA2;G3UY77	Q9QYA2	12;1	12;1	12;1	Mitochondrial import receptor subunit TOM40 homolog	Tomm40	sp|Q9QYA2|TOM40_MOUSE Mitochondrial import receptor subunit TOM40 homolog OS=Mus musculus GN=Tomm40 PE=1 SV=3	2	12	12	12	1	11	11	11	11	11	11	12	0	0	0	6	0	0	0	0	0	0	0	0	4	0	0	7	0	12	1	11	11	11	11	11	11	12	0	0	0	6
P47199;A0A0A6YXR4;A0A0A6YVS7;V9GXY8;D3YUG9;D3Z2X0;D3YWU6;D3Z4Q4	P47199;A0A0A6YXR4;A0A0A6YVS7;V9GXY8	20;18;14;12;6;5;4;4	20;18;14;12;6;5;4;4	20;18;14;12;6;5;4;4	Quinone oxidoreductase	Cryz	sp|P47199|QOR_MOUSE Quinone oxidoreductase OS=Mus musculus GN=Cryz PE=1 SV=1;tr|A0A0A6YXR4|A0A0A6YXR4_MOUSE Quinone oxidoreductase (Fragment) OS=Mus musculus GN=Cryz PE=1 SV=3;tr|A0A0A6YVS7|A0A0A6YVS7_MOUSE Quinone oxidoreductase (Fragment) OS=Mus musculus	8	20	20	20	16	4	4	7	7	7	6	5	15	17	12	15	15	14	12	13	11	13	11	13	16	15	10	16	15	8	16	4	4	7	7	7	6	5	15	17	12	15
Q9CZ42-2	Q9CZ42-2	15	15	1	ATP-dependent (S)-NAD(P)H-hydrate dehydratase	Carkd	sp|Q9CZ42-2|NNRD_MOUSE Isoform 2 of ATP-dependent (S)-NAD(P)H-hydrate dehydratase OS=Mus musculus GN=Carkd	1	15	15	1	8	7	9	7	7	9	4	8	9	11	10	11	11	9	8	9	10	10	9	10	10	8	8	10	7	6	8	7	9	7	7	9	4	8	9	11	10	11
E9Q688;J3QPC8;O88346-3;O88346-2;O88346;E9QA86;E9PZB4;E9Q0G9;E9PVN9	E9Q688;J3QPC8;O88346-3;O88346-2;O88346;E9QA86;E9PZB4;E9Q0G9	12;12;12;12;12;7;6;6;4	9;9;9;9;9;4;3;3;1	9;9;9;9;9;4;3;3;1	Troponin T, slow skeletal muscle	Tnnt1	tr|E9Q688|E9Q688_MOUSE Troponin T, slow skeletal muscle OS=Mus musculus GN=Tnnt1 PE=1 SV=1;tr|J3QPC8|J3QPC8_MOUSE Troponin T, slow skeletal muscle OS=Mus musculus GN=Tnnt1 PE=1 SV=1;sp|O88346-3|TNNT1_MOUSE Isoform 3 of Troponin T, slow skeletal muscle OS=M	9	12	9	9	1	1	1	1	1	1	1	1	1	1	1	11	8	1	1	2	1	1	1	1	10	1	1	11	1	1	0	0	0	0	0	0	0	0	0	0	0	8
Q99LM3	Q99LM3	23	23	23	Smoothelin-like protein 1	Smtnl1	sp|Q99LM3|SMTL1_MOUSE Smoothelin-like protein 1 OS=Mus musculus GN=Smtnl1 PE=1 SV=1	1	23	23	23	5	0	0	0	0	0	0	0	1	16	2	19	13	0	3	0	4	1	4	1	21	0	1	22	1	0	5	0	0	0	0	0	0	0	1	16	2	19
P17665;B8JJA9	P17665	6;1	6;1	6;1	Cytochrome c oxidase subunit 7C, mitochondrial	Cox7c	sp|P17665|COX7C_MOUSE Cytochrome c oxidase subunit 7C, mitochondrial OS=Mus musculus GN=Cox7c PE=1 SV=1	2	6	6	6	2	5	5	5	5	5	5	5	2	3	3	3	2	2	2	2	3	2	3	2	3	2	2	3	2	5	2	5	5	5	5	5	5	5	2	3	3	3
Q91V64	Q91V64	17	17	17	Isochorismatase domain-containing protein 1	Isoc1	sp|Q91V64|ISOC1_MOUSE Isochorismatase domain-containing protein 1 OS=Mus musculus GN=Isoc1 PE=1 SV=1	1	17	17	17	12	8	7	7	9	8	7	8	10	12	10	14	12	9	9	9	10	8	11	9	12	10	9	12	10	10	12	8	7	7	9	8	7	8	10	12	10	14
Q3B7Z2;Q3B7Z2-2;Q5F209	Q3B7Z2;Q3B7Z2-2	33;26;1	33;26;1	31;25;0	Oxysterol-binding protein 1	Osbp	sp|Q3B7Z2|OSBP1_MOUSE Oxysterol-binding protein 1 OS=Mus musculus GN=Osbp PE=1 SV=3;sp|Q3B7Z2-2|OSBP1_MOUSE Isoform 2 of Oxysterol-binding protein 1 OS=Mus musculus GN=Osbp	3	33	33	31	18	13	15	18	17	18	16	13	19	16	14	20	14	15	20	18	16	17	20	20	18	20	16	15	18	15	18	13	15	18	17	18	16	13	19	16	14	20
P50171;P50171-2;G3UX44	P50171;P50171-2;G3UX44	12;12;11	12;12;11	12;12;11	Estradiol 17-beta-dehydrogenase 8	Hsd17b8;H2-Ke6	sp|P50171|DHB8_MOUSE Estradiol 17-beta-dehydrogenase 8 OS=Mus musculus GN=Hsd17b8 PE=1 SV=2;sp|P50171-2|DHB8_MOUSE Isoform Long of Estradiol 17-beta-dehydrogenase 8 OS=Mus musculus GN=Hsd17b8;tr|G3UX44|G3UX44_MOUSE Estradiol 17-beta-dehydrogenase 8 (Fragme	3	12	12	12	4	11	9	12	12	11	9	12	4	5	5	7	5	1	5	5	5	3	6	2	6	4	1	7	5	12	4	11	9	12	12	11	9	12	4	5	5	7
Q3UI46;P29595	Q3UI46;P29595	6;6	6;6	6;6	NEDD8	Nedd8	tr|Q3UI46|Q3UI46_MOUSE NEDD8 OS=Mus musculus GN=Nedd8 PE=1 SV=1;sp|P29595|NEDD8_MOUSE NEDD8 OS=Mus musculus GN=Nedd8 PE=1 SV=2	2	6	6	6	4	2	2	2	2	2	2	2	4	4	4	4	4	4	5	4	4	4	4	5	3	4	4	4	4	2	4	2	2	2	2	2	2	2	4	4	4	4
Q8VBT1	Q8VBT1	26	26	26	Beta-taxilin	Txlnb	sp|Q8VBT1|TXLNB_MOUSE Beta-taxilin OS=Mus musculus GN=Txlnb PE=1 SV=2	1	26	26	26	5	15	16	21	21	15	18	14	13	16	8	18	12	7	5	7	9	8	8	3	19	7	8	20	5	21	5	15	16	21	21	15	18	14	13	16	8	18
Q3U422	Q3U422	10	10	7		Ndufv3	tr|Q3U422|Q3U422_MOUSE NADH dehydrogenase [ubiquinone] flavoprotein 3, mitochondrial OS=Mus musculus GN=Ndufv3 PE=1 SV=1	1	10	10	7	0	6	6	7	8	6	5	7	0	1	0	5	1	0	0	0	0	0	0	0	5	0	0	8	0	7	0	6	6	7	8	6	5	7	0	1	0	5
Q8CI12;Q5F247	Q8CI12;Q5F247	20;16	20;16	20;16	Smoothelin-like protein 2	Smtnl2	sp|Q8CI12|SMTL2_MOUSE Smoothelin-like protein 2 OS=Mus musculus GN=Smtnl2 PE=1 SV=1;tr|Q5F247|Q5F247_MOUSE Smoothelin-like protein 2 OS=Mus musculus GN=Smtnl2 PE=1 SV=1	2	20	20	20	11	0	0	0	0	0	0	0	11	11	8	7	11	15	11	13	15	15	14	15	5	15	13	6	15	0	11	0	0	0	0	0	0	0	11	11	8	7
Q9D6K5;Q9D6K5-2;Q9D6K5-4;Q9D6K5-3;E9PVQ9	Q9D6K5;Q9D6K5-2;Q9D6K5-4;Q9D6K5-3	7;6;6;5;1	7;6;6;5;1	1;0;0;0;0	Synaptojanin-2-binding protein	Synj2bp	sp|Q9D6K5|SYJ2B_MOUSE Synaptojanin-2-binding protein OS=Mus musculus GN=Synj2bp PE=1 SV=1;sp|Q9D6K5-2|SYJ2B_MOUSE Isoform 2 of Synaptojanin-2-binding protein OS=Mus musculus GN=Synj2bp;sp|Q9D6K5-4|SYJ2B_MOUSE Isoform 4 of Synaptojanin-2-binding protein OS=	5	7	7	1	3	2	3	3	4	3	3	3	2	2	3	3	2	1	2	1	3	1	2	3	3	3	2	1	2	4	3	2	3	3	4	3	3	3	2	2	3	3
P56380	P56380	13	13	13	Bis(5-nucleosyl)-tetraphosphatase [asymmetrical]	Nudt2	sp|P56380|AP4A_MOUSE Bis(5-nucleosyl)-tetraphosphatase [asymmetrical] OS=Mus musculus GN=Nudt2 PE=1 SV=3	1	13	13	13	9	6	7	7	7	8	6	5	8	8	8	10	9	8	8	10	9	10	9	10	11	9	10	10	9	8	9	6	7	7	7	8	6	5	8	8	8	10
Q5SW19;Q5SW19-2	Q5SW19;Q5SW19-2	48;32	48;32	3;0	Clustered mitochondria protein homolog	Cluh	sp|Q5SW19|CLU_MOUSE Clustered mitochondria protein homolog OS=Mus musculus GN=Cluh PE=1 SV=2;sp|Q5SW19-2|CLU_MOUSE Isoform 2 of Clustered mitochondria protein homolog OS=Mus musculus GN=Cluh	2	48	48	3	16	18	22	24	33	30	25	24	15	21	16	26	20	11	16	12	22	19	18	9	28	17	12	25	11	21	16	18	22	24	33	30	25	24	15	21	16	26
Q9CRB8	Q9CRB8	12	12	12	Mitochondrial fission process protein 1	Mtfp1	sp|Q9CRB8|MTFP1_MOUSE Mitochondrial fission process protein 1 OS=Mus musculus GN=Mtfp1 PE=1 SV=1	1	12	12	12	1	9	11	10	10	11	10	9	0	3	1	1	0	0	0	1	2	2	2	0	3	0	0	4	1	10	1	9	11	10	10	11	10	9	0	3	1	1
P62835;A0A0G2JE52;A0A0G2JDL9;A0A0G2JED9	P62835;A0A0G2JE52;A0A0G2JDL9	15;13;11;7	15;13;11;7	4;4;1;1	Ras-related protein Rap-1A	Rap1a	sp|P62835|RAP1A_MOUSE Ras-related protein Rap-1A OS=Mus musculus GN=Rap1a PE=1 SV=1;tr|A0A0G2JE52|A0A0G2JE52_MOUSE Ras-related protein Rap-1A OS=Mus musculus GN=Rap1a PE=1 SV=1;tr|A0A0G2JDL9|A0A0G2JDL9_MOUSE MCG10748, isoform CRA_b OS=Mus musculus GN=Rap1a	4	15	15	4	9	5	6	5	9	7	5	6	7	7	11	10	5	7	6	10	9	5	7	7	9	8	8	8	8	6	9	5	6	5	9	7	5	6	7	7	11	10
P47963	P47963	12	12	12	60S ribosomal protein L13	Rpl13	sp|P47963|RL13_MOUSE 60S ribosomal protein L13 OS=Mus musculus GN=Rpl13 PE=1 SV=3	1	12	12	12	1	7	7	9	8	8	10	6	1	0	3	3	0	1	1	1	2	3	2	1	3	2	1	3	3	8	1	7	7	9	8	8	10	6	1	0	3	3
Q9Z1N5;G3UXI6	Q9Z1N5	29;13	29;13	16;8	Spliceosome RNA helicase Ddx39b	Ddx39b	sp|Q9Z1N5|DX39B_MOUSE Spliceosome RNA helicase Ddx39b OS=Mus musculus GN=Ddx39b PE=1 SV=1	2	29	29	16	16	14	13	17	17	18	16	14	18	12	22	17	14	15	14	15	16	15	14	10	16	12	9	15	11	19	16	14	13	17	17	18	16	14	18	12	22	17
Q3U6J9;O88531;B1B0P8	Q3U6J9;O88531	11;11;5	11;11;5	6;6;0	Palmitoyl-protein thioesterase 1	Ppt1	tr|Q3U6J9|Q3U6J9_MOUSE Palmitoyl-protein thioesterase 1 OS=Mus musculus GN=Ppt1 PE=1 SV=1;sp|O88531|PPT1_MOUSE Palmitoyl-protein thioesterase 1 OS=Mus musculus GN=Ppt1 PE=1 SV=2	3	11	11	6	8	8	9	10	10	9	10	10	7	7	6	9	8	6	8	8	7	6	7	6	8	6	7	9	6	10	8	8	9	10	10	9	10	10	7	7	6	9
Q499X4;Q62465	Q499X4;Q62465	22;22	22;22	22;22	Synaptic vesicle membrane protein VAT-1 homolog	Vat1	tr|Q499X4|Q499X4_MOUSE Synaptic vesicle membrane protein VAT-1 homolog OS=Mus musculus GN=Vat1 PE=1 SV=1;sp|Q62465|VAT1_MOUSE Synaptic vesicle membrane protein VAT-1 homolog OS=Mus musculus GN=Vat1 PE=1 SV=3	2	22	22	22	10	10	7	8	12	9	7	7	8	10	14	14	14	9	12	8	11	12	11	11	16	9	6	13	13	11	10	10	7	8	12	9	7	7	8	10	14	14
P47757;P47757-2;A2AMW0;P47757-4;F7CAZ6;A0A0A0MQI9;F6YHZ8	P47757;P47757-2;A2AMW0;P47757-4;F7CAZ6	19;16;15;15;11;7;7	19;16;15;15;11;7;7	19;16;15;15;11;7;7	F-actin-capping protein subunit beta	Capzb	sp|P47757|CAPZB_MOUSE F-actin-capping protein subunit beta OS=Mus musculus GN=Capzb PE=1 SV=3;sp|P47757-2|CAPZB_MOUSE Isoform 2 of F-actin-capping protein subunit beta OS=Mus musculus GN=Capzb;tr|A2AMW0|A2AMW0_MOUSE Capping protein (Actin filament) muscle	7	19	19	19	2	13	14	15	12	15	15	13	5	5	4	4	5	6	4	8	2	2	3	3	5	4	4	4	2	16	2	13	14	15	12	15	15	13	5	5	4	4
P17427;E9PWD0;A0A0J9YUA7	P17427	27;2;1	27;2;1	18;0;1	AP-2 complex subunit alpha-2	Ap2a2	sp|P17427|AP2A2_MOUSE AP-2 complex subunit alpha-2 OS=Mus musculus GN=Ap2a2 PE=1 SV=2	3	27	27	18	10	18	16	20	18	20	17	16	7	12	12	10	11	13	10	13	13	13	11	6	14	11	8	15	11	22	10	18	16	20	18	20	17	16	7	12	12	10
Q3UCH0;P47911;E9PUX4;A0A0J9YU32	Q3UCH0;P47911;E9PUX4	17;17;15;1	17;17;15;1	17;17;15;1	60S ribosomal protein L6	Rpl6;Gm5428	tr|Q3UCH0|Q3UCH0_MOUSE 60S ribosomal protein L6 OS=Mus musculus GN=Rpl6 PE=1 SV=1;sp|P47911|RL6_MOUSE 60S ribosomal protein L6 OS=Mus musculus GN=Rpl6 PE=1 SV=3;tr|E9PUX4|E9PUX4_MOUSE 60S ribosomal protein L6 OS=Mus musculus GN=Gm5428 PE=3 SV=1	4	17	17	17	6	12	8	12	12	12	11	12	5	1	8	7	4	4	6	5	8	5	5	5	4	5	4	4	4	12	6	12	8	12	12	12	11	12	5	1	8	7
Q3TJD7-2;Q8BVJ7;Q3TJD7;B8JJB2;B8JJB3;Q3TJD7-3;B8JJB1	Q3TJD7-2;Q8BVJ7;Q3TJD7;B8JJB2;B8JJB3;Q3TJD7-3	14;12;10;7;7;7;5	14;12;10;7;7;7;5	14;12;10;7;7;7;5	PDZ and LIM domain protein 7	Pdlim7	sp|Q3TJD7-2|PDLI7_MOUSE Isoform 2 of PDZ and LIM domain protein 7 OS=Mus musculus GN=Pdlim7;tr|Q8BVJ7|Q8BVJ7_MOUSE PDZ and LIM domain 7, isoform CRA_f OS=Mus musculus GN=Pdlim7 PE=1 SV=1;sp|Q3TJD7|PDLI7_MOUSE PDZ and LIM domain protein 7 OS=Mus musculus GN	7	14	14	14	8	1	1	1	1	1	1	0	9	3	7	0	5	11	9	9	10	11	9	7	0	11	10	0	9	1	8	1	1	1	1	1	1	0	9	3	7	0
O35226;O35226-4;O35226-5	O35226;O35226-4;O35226-5	18;17;15	18;17;15	2;2;0	26S proteasome non-ATPase regulatory subunit 4	Psmd4	sp|O35226|PSMD4_MOUSE 26S proteasome non-ATPase regulatory subunit 4 OS=Mus musculus GN=Psmd4 PE=1 SV=1;sp|O35226-4|PSMD4_MOUSE Isoform Rpn10D of 26S proteasome non-ATPase regulatory subunit 4 OS=Mus musculus GN=Psmd4;sp|O35226-5|PSMD4_MOUSE Isoform Rpn10E	3	18	18	2	12	2	4	8	5	7	4	5	10	12	6	16	10	11	10	12	11	10	9	10	14	12	4	13	7	7	12	2	4	8	5	7	4	5	10	12	6	16
Q9D7B6;D3YTT4	Q9D7B6;D3YTT4	17;16	17;16	17;16	Isobutyryl-CoA dehydrogenase, mitochondrial	Acad8	sp|Q9D7B6|ACAD8_MOUSE Isobutyryl-CoA dehydrogenase, mitochondrial OS=Mus musculus GN=Acad8 PE=1 SV=2;tr|D3YTT4|D3YTT4_MOUSE Isobutyryl-CoA dehydrogenase, mitochondrial OS=Mus musculus GN=Acad8 PE=1 SV=1	2	17	17	17	0	13	14	15	15	13	16	14	0	1	4	2	2	0	4	0	3	1	2	0	1	0	0	3	0	15	0	13	14	15	15	13	16	14	0	1	4	2
Q497E9;P62242	Q497E9;P62242	14;14	14;14	14;14	40S ribosomal protein S8	Rps8	tr|Q497E9|Q497E9_MOUSE 40S ribosomal protein S8 OS=Mus musculus GN=Rps8 PE=1 SV=1;sp|P62242|RS8_MOUSE 40S ribosomal protein S8 OS=Mus musculus GN=Rps8 PE=1 SV=2	2	14	14	14	3	11	10	13	14	11	10	12	8	4	6	7	3	7	2	5	9	11	9	6	6	8	1	7	8	13	3	11	10	13	14	11	10	12	8	4	6	7
Q8BMJ2	Q8BMJ2	53	53	53	Leucine--tRNA ligase, cytoplasmic	Lars	sp|Q8BMJ2|SYLC_MOUSE Leucine--tRNA ligase, cytoplasmic OS=Mus musculus GN=Lars PE=1 SV=2	1	53	53	53	27	6	7	11	11	10	9	11	29	29	29	42	29	25	22	23	29	27	23	22	27	23	19	31	21	12	27	6	7	11	11	10	9	11	29	29	29	42
Q9CPU4	Q9CPU4	6	6	6	Microsomal glutathione S-transferase 3	Mgst3	sp|Q9CPU4|MGST3_MOUSE Microsomal glutathione S-transferase 3 OS=Mus musculus GN=Mgst3 PE=1 SV=1	1	6	6	6	3	5	5	5	6	5	5	5	2	3	3	4	2	2	3	2	3	2	3	2	3	2	2	3	2	6	3	5	5	5	6	5	5	5	2	3	3	4
Q8CHS7;Z4YJK9	Q8CHS7;Z4YJK9	19;14	19;14	19;14	Dehydrogenase/reductase SDR family member 7C	Dhrs7c	sp|Q8CHS7|DRS7C_MOUSE Dehydrogenase/reductase SDR family member 7C OS=Mus musculus GN=Dhrs7c PE=1 SV=3;tr|Z4YJK9|Z4YJK9_MOUSE Dehydrogenase/reductase SDR family member 7C OS=Mus musculus GN=Dhrs7c PE=1 SV=1	2	19	19	19	11	9	10	6	10	9	8	10	11	7	14	6	4	13	12	16	12	17	15	9	7	9	13	8	12	10	11	9	10	6	10	9	8	10	11	7	14	6
Q8CI43	Q8CI43	20	20	19	Myosin light chain 6B	Myl6b	sp|Q8CI43|MYL6B_MOUSE Myosin light chain 6B OS=Mus musculus GN=Myl6b PE=1 SV=1	1	20	20	19	2	1	1	1	1	1	1	1	2	5	2	19	11	2	2	2	2	1	2	1	19	1	2	16	1	1	2	1	1	1	1	1	1	1	2	5	2	19
Q3UGX2;E9Q397;P15508	Q3UGX2;E9Q397;P15508	84;76;75	78;70;69	78;70;69	Spectrin beta chain, erythrocytic	Sptb	tr|Q3UGX2|Q3UGX2_MOUSE Spectrin beta 1 OS=Mus musculus GN=Sptb PE=1 SV=1;tr|E9Q397|E9Q397_MOUSE Spectrin beta chain, erythrocytic OS=Mus musculus GN=Sptb PE=1 SV=1;sp|P15508|SPTB1_MOUSE Spectrin beta chain, erythrocytic OS=Mus musculus GN=Sptb PE=1 SV=4	3	84	78	78	5	41	48	36	48	53	59	45	6	9	20	8	7	11	16	26	16	20	24	4	3	10	8	3	4	60	4	36	44	34	44	50	54	41	6	9	18	8
Q80ZP8;Q3TMX5;Q9CXI5;F6USD5;F6T4L3;F7C1S6	Q80ZP8;Q3TMX5;Q9CXI5;F6USD5;F6T4L3	16;16;14;10;10;3	16;16;14;10;10;3	16;16;14;10;10;3	Mesencephalic astrocyte-derived neurotrophic factor	Manf	tr|Q80ZP8|Q80ZP8_MOUSE Armet protein OS=Mus musculus GN=Manf PE=1 SV=1;tr|Q3TMX5|Q3TMX5_MOUSE Arginine-rich, mutated in early stage tumors, isoform CRA_b OS=Mus musculus GN=Manf PE=1 SV=1;sp|Q9CXI5|MANF_MOUSE Mesencephalic astrocyte-derived neurotrophic fa	6	16	16	16	10	2	1	2	2	2	2	1	6	2	12	9	10	7	15	6	9	5	10	6	5	4	4	3	4	2	10	2	1	2	2	2	2	1	6	2	12	9
A2A7S7;Q91WQ3;F6VXZ2	A2A7S7;Q91WQ3	39;39;3	39;39;3	39;39;3	Tyrosine--tRNA ligase;Tyrosine--tRNA ligase, cytoplasmic;Tyrosine--tRNA ligase, cytoplasmic, N-terminally processed	Yars	tr|A2A7S7|A2A7S7_MOUSE Tyrosine--tRNA ligase OS=Mus musculus GN=Yars PE=1 SV=1;sp|Q91WQ3|SYYC_MOUSE Tyrosine--tRNA ligase, cytoplasmic OS=Mus musculus GN=Yars PE=1 SV=3	3	39	39	39	18	6	6	10	10	7	10	8	29	23	24	20	22	24	19	22	24	26	21	25	18	23	19	17	22	9	18	6	6	10	10	7	10	8	29	23	24	20
Q60631;Q60631-2	Q60631;Q60631-2	18;12	18;12	3;3	Growth factor receptor-bound protein 2	Grb2	sp|Q60631|GRB2_MOUSE Growth factor receptor-bound protein 2 OS=Mus musculus GN=Grb2 PE=1 SV=1;sp|Q60631-2|GRB2_MOUSE Isoform 2 of Growth factor receptor-bound protein 2 OS=Mus musculus GN=Grb2	2	18	18	3	10	10	11	11	9	12	12	12	11	10	11	14	11	11	12	11	13	14	10	14	11	12	11	13	13	9	10	10	11	11	9	12	12	12	11	10	11	14
P27612;F7D1R5	P27612	42;9	42;9	42;9	Phospholipase A-2-activating protein	Plaa	sp|P27612|PLAP_MOUSE Phospholipase A-2-activating protein OS=Mus musculus GN=Plaa PE=1 SV=4	2	42	42	42	24	6	10	13	17	12	10	11	25	29	25	28	16	25	10	21	26	26	23	27	29	24	24	25	24	12	24	6	10	13	17	12	10	11	25	29	25	28
Q60I30;Q9D892	Q60I30;Q9D892	14;14	14;14	14;14	Inosine triphosphate pyrophosphatase	Itpa	tr|Q60I30|Q60I30_MOUSE Inosine triphosphate pyrophosphatase OS=Mus musculus GN=Itpa PE=1 SV=1;sp|Q9D892|ITPA_MOUSE Inosine triphosphate pyrophosphatase OS=Mus musculus GN=Itpa PE=1 SV=2	2	14	14	14	9	7	7	6	9	9	7	8	7	10	9	8	7	9	10	8	8	10	9	9	12	10	10	9	9	7	9	7	7	6	9	9	7	8	7	10	9	8
P14733	P14733	36	35	31	Lamin-B1	Lmnb1	sp|P14733|LMNB1_MOUSE Lamin-B1 OS=Mus musculus GN=Lmnb1 PE=1 SV=3	1	36	35	31	1	26	27	24	27	25	28	27	0	1	5	0	3	3	4	3	4	2	2	0	0	0	1	0	0	32	1	25	26	23	26	24	27	26	0	1	5	0
P11152	P11152	14	14	14	Lipoprotein lipase	Lpl	sp|P11152|LIPL_MOUSE Lipoprotein lipase OS=Mus musculus GN=Lpl PE=1 SV=3	1	14	14	14	4	12	11	12	11	13	13	11	0	0	4	8	7	1	5	1	1	1	2	1	10	0	0	9	0	12	4	12	11	12	11	13	13	11	0	0	4	8
O89104;A2AE45;F7B2D1	O89104;A2AE45;F7B2D1	9;8;6	9;8;6	9;8;6	Synaptophysin-like protein 2	Sypl2	sp|O89104|SYPL2_MOUSE Synaptophysin-like protein 2 OS=Mus musculus GN=Sypl2 PE=1 SV=1;tr|A2AE45|A2AE45_MOUSE Synaptophysin-like protein 2 (Fragment) OS=Mus musculus GN=Sypl2 PE=1 SV=1;tr|F7B2D1|F7B2D1_MOUSE Synaptophysin-like protein 2 (Fragment) OS=Mus mu	3	9	9	9	8	0	0	0	0	0	0	0	7	6	8	5	2	8	7	9	8	8	7	8	8	8	8	6	9	0	8	0	0	0	0	0	0	0	7	6	8	5
A4FUS1;P14131	A4FUS1;P14131	12;12	12;12	12;12	40S ribosomal protein S16	Rps16	tr|A4FUS1|A4FUS1_MOUSE 40S ribosomal protein S16 OS=Mus musculus GN=Rps16 PE=1 SV=1;sp|P14131|RS16_MOUSE 40S ribosomal protein S16 OS=Mus musculus GN=Rps16 PE=1 SV=4	2	12	12	12	7	9	10	9	9	10	10	9	6	6	8	6	6	8	7	7	7	7	6	6	7	6	7	8	6	10	7	9	10	9	9	10	10	9	6	6	8	6
Q65CL1	Q65CL1	33	32	32	Catenin alpha-3	Ctnna3	sp|Q65CL1|CTNA3_MOUSE Catenin alpha-3 OS=Mus musculus GN=Ctnna3 PE=1 SV=2	1	33	32	32	0	21	22	22	24	22	24	21	0	0	0	0	0	0	0	0	0	0	0	0	0	0	0	0	0	25	0	20	21	21	23	21	23	20	0	0	0	0
Q8C1A5	Q8C1A5	38	38	38	Thimet oligopeptidase	Thop1	sp|Q8C1A5|THOP1_MOUSE Thimet oligopeptidase OS=Mus musculus GN=Thop1 PE=1 SV=1	1	38	38	38	22	9	6	5	6	8	6	7	24	17	18	26	19	23	15	19	23	19	18	23	21	27	21	21	24	7	22	9	6	5	6	8	6	7	24	17	18	26
E9Q8T1;E9Q9Z4;E9QL08;Q9JJG0-3;Q9JJG0;Q9JJG0-4;Q9JJG0-2	E9Q8T1	69;20;18;17;17;16;16	69;20;18;17;17;16;16	67;18;16;15;15;14;14		Tacc2	tr|E9Q8T1|E9Q8T1_MOUSE Transforming acidic coiled-coil-containing protein 2 OS=Mus musculus GN=Tacc2 PE=1 SV=1	7	69	69	67	21	11	15	19	21	18	20	15	26	28	12	59	24	14	13	16	23	16	22	20	39	20	11	36	15	9	21	11	15	19	21	18	20	15	26	28	12	59
E9QA63;B1ARU4;E9PVY8;Q9QXZ0;B1ARU1;A0A0A0MQA6;F7ACR9;E9QNP1;Q9QXZ0-3;Q9QXZ0-2;Q9QXZ0-4;F6Q750;F6XCT0;F6SHS0;F6RCJ3;F6YKN8;S4R2C6;S4R2A8;F6RL59;A0A0A0MQH5	E9QA63;B1ARU4;E9PVY8;Q9QXZ0;B1ARU1;A0A0A0MQA6;F7ACR9;E9QNP1;Q9QXZ0-3;Q9QXZ0-2;Q9QXZ0-4;F6Q750	17;17;17;17;14;12;12;12;12;12;12;11;3;3;2;2;1;1;1;1	14;14;14;14;11;10;10;10;10;10;10;9;3;3;0;0;0;0;0;1	14;14;14;14;11;10;10;10;10;10;10;9;3;3;0;0;0;0;0;1	Microtubule-actin cross-linking factor 1	Macf1	tr|E9QA63|E9QA63_MOUSE Microtubule-actin cross-linking factor 1 OS=Mus musculus GN=Macf1 PE=1 SV=2;tr|B1ARU4|B1ARU4_MOUSE Microtubule-actin cross-linking factor 1 OS=Mus musculus GN=Macf1 PE=1 SV=1;tr|E9PVY8|E9PVY8_MOUSE Microtubule-actin cross-linking fac	20	17	14	14	2	5	2	4	9	6	5	6	0	3	1	1	4	0	1	0	0	0	0	1	3	1	0	2	0	6	1	3	0	3	7	4	3	4	0	3	0	1
Q02819;H3BK79;D3Z7D7;D3Z1N1	Q02819;H3BK79	31;21;11;6	31;21;11;6	31;21;11;6	Nucleobindin-1	Nucb1	sp|Q02819|NUCB1_MOUSE Nucleobindin-1 OS=Mus musculus GN=Nucb1 PE=1 SV=2;tr|H3BK79|H3BK79_MOUSE Nucleobindin-1 (Fragment) OS=Mus musculus GN=Nucb1 PE=1 SV=1	4	31	31	31	19	9	10	15	14	11	13	12	16	17	20	25	25	14	18	13	19	13	17	11	22	16	10	20	12	15	19	9	10	15	14	11	13	12	16	17	20	25
P40936	P40936	15	15	15	Indolethylamine N-methyltransferase	Inmt	sp|P40936|INMT_MOUSE Indolethylamine N-methyltransferase OS=Mus musculus GN=Inmt PE=1 SV=1	1	15	15	15	9	2	0	2	2	0	2	1	5	5	8	8	12	6	11	2	9	5	8	9	8	6	5	9	4	3	9	2	0	2	2	0	2	1	5	5	8	8
Q8BP40	Q8BP40	16	16	16	Lysophosphatidic acid phosphatase type 6	Acp6	sp|Q8BP40|PPA6_MOUSE Lysophosphatidic acid phosphatase type 6 OS=Mus musculus GN=Acp6 PE=1 SV=1	1	16	16	16	9	8	7	12	12	11	7	8	10	11	12	11	8	9	10	9	11	10	12	7	9	7	4	10	6	9	9	8	7	12	12	11	7	8	10	11	12	11
Q3UIZ8;Q3UIZ8-2;D3Z630;D3YZQ0	Q3UIZ8;Q3UIZ8-2;D3Z630	22;17;13;1	22;17;13;1	22;17;13;1	Myosin light chain kinase 3	Mylk3	sp|Q3UIZ8|MYLK3_MOUSE Myosin light chain kinase 3 OS=Mus musculus GN=Mylk3 PE=1 SV=1;sp|Q3UIZ8-2|MYLK3_MOUSE Isoform 2 of Myosin light chain kinase 3 OS=Mus musculus GN=Mylk3;tr|D3Z630|D3Z630_MOUSE Myosin light chain kinase 3 OS=Mus musculus GN=Mylk3 PE=1	4	22	22	22	0	14	18	18	18	17	13	15	0	0	0	0	0	0	0	0	0	0	0	0	0	0	0	0	0	21	0	14	18	18	18	17	13	15	0	0	0	0
Q9CQF9;F7CIP8;D3Z275	Q9CQF9	24;10;6	24;10;6	24;10;6	Prenylcysteine oxidase	Pcyox1	sp|Q9CQF9|PCYOX_MOUSE Prenylcysteine oxidase OS=Mus musculus GN=Pcyox1 PE=1 SV=1	3	24	24	24	16	5	6	7	5	6	9	8	15	16	17	15	15	14	15	15	15	16	17	11	10	16	12	11	16	8	16	5	6	7	5	6	9	8	15	16	17	15
Q561N5;F6YVP7;P62270;S4R1N6	Q561N5;F6YVP7;P62270;S4R1N6	11;11;11;10	11;11;11;10	11;11;11;10	40S ribosomal protein S18	Rps18;Gm10260	tr|Q561N5|Q561N5_MOUSE 40S ribosomal protein S18 OS=Mus musculus GN=Rps18 PE=1 SV=1;tr|F6YVP7|F6YVP7_MOUSE Protein Gm10260 OS=Mus musculus GN=Gm10260 PE=3 SV=2;sp|P62270|RS18_MOUSE 40S ribosomal protein S18 OS=Mus musculus GN=Rps18 PE=1 SV=3;tr|S4R1N6|S4R1	4	11	11	11	2	9	6	7	7	8	7	6	5	2	5	3	2	1	4	4	3	3	3	1	4	3	2	4	3	9	2	9	6	7	7	8	7	6	5	2	5	3
Q66JS6;Q3UGC7	Q66JS6;Q3UGC7	19;17	19;17	19;17	Eukaryotic translation initiation factor 3 subunit J-B;Eukaryotic translation initiation factor 3 subunit J-A	Eif3j2;Eif3j1	sp|Q66JS6|EI3JB_MOUSE Eukaryotic translation initiation factor 3 subunit J-B OS=Mus musculus GN=Eif3j2 PE=1 SV=1;sp|Q3UGC7|EI3JA_MOUSE Eukaryotic translation initiation factor 3 subunit J-A OS=Mus musculus GN=Eif3j1 PE=2 SV=1	2	19	19	19	11	6	6	6	6	6	8	6	13	12	11	13	11	14	9	15	13	14	13	13	11	16	11	12	15	6	11	6	6	6	6	6	8	6	13	12	11	13
A2A6I0;Z4YKD9;Q9QZ47-9;Q9QZ47-14	A2A6I0;Z4YKD9;Q9QZ47-9;Q9QZ47-14	22;21;21;20	4;4;4;4	0;0;0;0	Troponin T, fast skeletal muscle	Tnnt3	tr|A2A6I0|A2A6I0_MOUSE Troponin T, fast skeletal muscle OS=Mus musculus GN=Tnnt3 PE=1 SV=1;tr|Z4YKD9|Z4YKD9_MOUSE Troponin T, fast skeletal muscle OS=Mus musculus GN=Tnnt3 PE=1 SV=1;sp|Q9QZ47-9|TNNT3_MOUSE Isoform B2e16 of Troponin T, fast skeletal muscle	4	22	4	0	15	0	0	0	0	0	0	0	14	13	15	10	13	14	21	13	14	13	14	11	10	13	14	10	12	0	4	0	0	0	0	0	0	0	4	2	3	0
Q14AZ9;Q8BGC4	Q14AZ9;Q8BGC4	17;17	17;17	17;17	Zinc-binding alcohol dehydrogenase domain-containing protein 2	Zadh2	tr|Q14AZ9|Q14AZ9_MOUSE Zinc binding alcohol dehydrogenase, domain containing 2 OS=Mus musculus GN=Zadh2 PE=1 SV=1;sp|Q8BGC4|ZADH2_MOUSE Zinc-binding alcohol dehydrogenase domain-containing protein 2 OS=Mus musculus GN=Zadh2 PE=1 SV=1	2	17	17	17	4	9	11	13	12	13	12	12	5	4	5	4	5	5	6	5	6	3	5	5	5	4	2	5	4	13	4	9	11	13	12	13	12	12	5	4	5	4
E9QMK9;Q8BH86;Q8BH86-2;F7CUW7	E9QMK9;Q8BH86;Q8BH86-2	29;29;25;5	29;29;25;5	29;29;25;5	UPF0317 protein C14orf159 homolog, mitochondrial	9030617O03Rik	tr|E9QMK9|E9QMK9_MOUSE Protein 9030617O03Rik OS=Mus musculus GN=9030617O03Rik PE=1 SV=1;sp|Q8BH86|CN159_MOUSE UPF0317 protein C14orf159 homolog, mitochondrial OS=Mus musculus PE=1 SV=1;sp|Q8BH86-2|CN159_MOUSE Isoform 2 of UPF0317 protein C14orf159 homolog,	4	29	29	29	7	16	20	21	20	23	21	21	5	13	11	12	13	3	4	6	7	7	8	7	13	4	3	13	3	22	7	16	20	21	20	23	21	21	5	13	11	12
Q62087;H3BL07;H3BKW4	Q62087	13;4;3	13;4;3	13;4;3	Serum paraoxonase/lactonase 3	Pon3	sp|Q62087|PON3_MOUSE Serum paraoxonase/lactonase 3 OS=Mus musculus GN=Pon3 PE=1 SV=2	3	13	13	13	10	1	0	1	2	1	1	1	9	7	10	4	4	9	6	11	8	11	7	9	5	9	8	4	9	2	10	1	0	1	2	1	1	1	9	7	10	4
A0A0A0MQ68;Q60759;D3Z4I2	A0A0A0MQ68;Q60759	13;13;1	13;13;1	13;13;1	Glutaryl-CoA dehydrogenase, mitochondrial	Gcdh	tr|A0A0A0MQ68|A0A0A0MQ68_MOUSE Glutaryl-CoA dehydrogenase, mitochondrial OS=Mus musculus GN=Gcdh PE=1 SV=1;sp|Q60759|GCDH_MOUSE Glutaryl-CoA dehydrogenase, mitochondrial OS=Mus musculus GN=Gcdh PE=1 SV=2	3	13	13	13	4	8	9	11	12	10	12	11	3	6	8	8	7	4	8	6	9	6	7	4	11	3	2	10	4	11	4	8	9	11	12	10	12	11	3	6	8	8
Q9CZX8;D3YUT3;D3Z722;D3Z5R8;D3YUG3;S4R223	Q9CZX8;D3YUT3;D3Z722;D3Z5R8;D3YUG3	13;11;11;10;9;6	13;11;11;10;9;6	13;11;11;10;9;6	40S ribosomal protein S19	Rps19	sp|Q9CZX8|RS19_MOUSE 40S ribosomal protein S19 OS=Mus musculus GN=Rps19 PE=1 SV=3;tr|D3YUT3|D3YUT3_MOUSE 40S ribosomal protein S19 (Fragment) OS=Mus musculus GN=Rps19 PE=1 SV=2;tr|D3Z722|D3Z722_MOUSE 40S ribosomal protein S19 OS=Mus musculus GN=Rps19 PE=1	6	13	13	13	5	12	11	11	11	9	11	10	7	5	6	6	4	7	6	7	7	7	6	5	6	6	7	7	7	11	5	12	11	11	11	9	11	10	7	5	6	6
Q3UQL2;O88543;F6YCA7;D3Z036	Q3UQL2;O88543	22;22;9;3	22;22;9;3	22;22;9;3	COP9 signalosome complex subunit 3	Cops3	tr|Q3UQL2|Q3UQL2_MOUSE COP9 signalosome complex subunit 3 OS=Mus musculus GN=Cops3 PE=1 SV=1;sp|O88543|CSN3_MOUSE COP9 signalosome complex subunit 3 OS=Mus musculus GN=Cops3 PE=1 SV=3	4	22	22	22	16	7	6	7	7	7	8	4	13	11	14	11	10	12	13	12	13	13	11	12	12	15	10	11	13	8	16	7	6	7	7	7	8	4	13	11	14	11
Q3TL44	Q3TL44	14	14	14	NLR family member X1	Nlrx1	sp|Q3TL44|NLRX1_MOUSE NLR family member X1 OS=Mus musculus GN=Nlrx1 PE=1 SV=1	1	14	14	14	0	12	11	10	12	12	12	10	0	1	1	2	1	0	0	1	0	1	1	0	2	0	0	2	1	12	0	12	11	10	12	12	12	10	0	1	1	2
F8WJ99;D3Z4D7;Q9QZJ6;D3Z3L7;D3YW93	F8WJ99;D3Z4D7;Q9QZJ6;D3Z3L7	7;7;7;6;1	7;7;7;6;1	7;7;7;6;1	Microfibrillar-associated protein 5	Mfap5	tr|F8WJ99|F8WJ99_MOUSE Microfibrillar-associated protein 5 OS=Mus musculus GN=Mfap5 PE=1 SV=2;tr|D3Z4D7|D3Z4D7_MOUSE Microfibrillar-associated protein 5 OS=Mus musculus GN=Mfap5 PE=1 SV=1;sp|Q9QZJ6|MFAP5_MOUSE Microfibrillar-associated protein 5 OS=Mus mus	5	7	7	7	4	2	2	2	2	2	2	3	3	3	4	6	4	4	5	3	4	2	3	4	4	3	3	5	3	2	4	2	2	2	2	2	2	3	3	3	4	6
A6H644;Q8BG95;Q8BG95-2	A6H644;Q8BG95	38;37;4	38;37;4	37;36;4	Protein phosphatase 1 regulatory subunit;Protein phosphatase 1 regulatory subunit 12B	Ppp1r12b	tr|A6H644|A6H644_MOUSE Protein phosphatase 1 regulatory subunit OS=Mus musculus GN=Ppp1r12b PE=1 SV=1;sp|Q8BG95|MYPT2_MOUSE Protein phosphatase 1 regulatory subunit 12B OS=Mus musculus GN=Ppp1r12b PE=1 SV=2	3	38	38	37	12	18	20	28	23	20	22	21	1	4	8	21	11	6	9	12	17	11	16	7	13	6	4	14	6	22	12	18	20	28	23	20	22	21	1	4	8	21
G3X9J1;P70414;G5E8Y0;Q68FL0	G3X9J1;P70414;G5E8Y0;Q68FL0	22;21;20;19	22;21;20;19	22;21;20;19	Sodium/calcium exchanger 1	Slc8a1	tr|G3X9J1|G3X9J1_MOUSE Sodium/calcium exchanger 1 OS=Mus musculus GN=Slc8a1 PE=1 SV=1;sp|P70414|NAC1_MOUSE Sodium/calcium exchanger 1 OS=Mus musculus GN=Slc8a1 PE=1 SV=1;tr|G5E8Y0|G5E8Y0_MOUSE Sodium/calcium exchanger 1 OS=Mus musculus GN=Slc8a1 PE=1 SV=2;	4	22	22	22	0	17	17	12	14	19	13	16	0	0	0	0	0	0	0	0	0	0	0	0	0	0	0	0	0	15	0	17	17	12	14	19	13	16	0	0	0	0
E9Q9F5;E9Q1G8;O55131	E9Q9F5;E9Q1G8;O55131	21;21;21	21;21;21	19;19;19	Septin-7	2016-09-07	tr|E9Q9F5|E9Q9F5_MOUSE Septin-7 OS=Mus musculus GN=Sept7 PE=1 SV=2;tr|E9Q1G8|E9Q1G8_MOUSE Septin-7 OS=Mus musculus GN=Sept7 PE=1 SV=2;sp|O55131|SEPT7_MOUSE Septin-7 OS=Mus musculus GN=Sept7 PE=1 SV=1	3	21	21	19	10	13	13	14	14	14	10	14	9	9	11	14	15	9	15	10	12	8	10	8	15	10	6	15	9	15	10	13	13	14	14	14	10	14	9	9	11	14
Q62426	Q62426	9	9	9	Cystatin-B	Cstb	sp|Q62426|CYTB_MOUSE Cystatin-B OS=Mus musculus GN=Cstb PE=1 SV=1	1	9	9	9	7	3	3	3	3	3	3	3	6	5	6	8	9	5	6	4	7	5	6	6	6	6	5	7	5	3	7	3	3	3	3	3	3	3	6	5	6	8
Q9Z2X1;J3QM80;J3QMT0;J3QP45;J3QNH2;J3QMV8	Q9Z2X1;J3QM80;J3QMT0	15;9;8;3;1;1	15;9;8;3;1;1	2;2;2;2;1;1	Heterogeneous nuclear ribonucleoprotein F;Heterogeneous nuclear ribonucleoprotein F, N-terminally processed	Hnrnpf	sp|Q9Z2X1|HNRPF_MOUSE Heterogeneous nuclear ribonucleoprotein F OS=Mus musculus GN=Hnrnpf PE=1 SV=3;tr|J3QM80|J3QM80_MOUSE Heterogeneous nuclear ribonucleoprotein F (Fragment) OS=Mus musculus GN=Hnrnpf PE=1 SV=6;tr|J3QMT0|J3QMT0_MOUSE Heterogeneous nuclear	6	15	15	2	8	7	8	9	8	8	9	9	6	4	7	9	5	6	10	4	7	6	6	6	6	7	5	8	5	7	8	7	8	9	8	8	9	9	6	4	7	9
Q60866;A2AUR3;Q60866-2;A2AUR5	Q60866;A2AUR3;Q60866-2;A2AUR5	17;15;12;10	17;15;12;10	17;15;12;10	Phosphotriesterase-related protein	Pter	sp|Q60866|PTER_MOUSE Phosphotriesterase-related protein OS=Mus musculus GN=Pter PE=1 SV=1;tr|A2AUR3|A2AUR3_MOUSE Phosphotriesterase-related protein (Fragment) OS=Mus musculus GN=Pter PE=1 SV=2;sp|Q60866-2|PTER_MOUSE Isoform 2 of Phosphotriesterase-related	4	17	17	17	13	3	3	3	4	3	6	6	12	11	11	13	11	12	11	12	12	13	11	11	14	13	9	12	12	3	13	3	3	3	4	3	6	6	12	11	11	13
Q5SWU9;Q5SWU9-2;V9GWS0;V9GXY1;V9GWR9;V9GWS1	Q5SWU9;Q5SWU9-2	96;96;16;9;1;1	96;96;16;9;1;1	86;86;12;9;1;1	Acetyl-CoA carboxylase 1;Biotin carboxylase	Acaca	sp|Q5SWU9|ACACA_MOUSE Acetyl-CoA carboxylase 1 OS=Mus musculus GN=Acaca PE=1 SV=1;sp|Q5SWU9-2|ACACA_MOUSE Isoform 2 of Acetyl-CoA carboxylase 1 OS=Mus musculus GN=Acaca	6	96	96	86	63	0	3	1	3	4	3	1	14	2	82	5	1	36	79	8	15	6	17	38	7	24	8	6	10	2	63	0	3	1	3	4	3	1	14	2	82	5
Q8BGD9	Q8BGD9	25	25	25	Eukaryotic translation initiation factor 4B	Eif4b	sp|Q8BGD9|IF4B_MOUSE Eukaryotic translation initiation factor 4B OS=Mus musculus GN=Eif4b PE=1 SV=1	1	25	25	25	16	7	8	7	8	8	8	8	13	14	10	13	11	15	13	15	13	16	13	12	14	16	12	13	16	8	16	7	8	7	8	8	8	8	13	14	10	13
P09055;D6RJL5	P09055	22;1	22;1	2;0	Integrin beta-1	Itgb1	sp|P09055|ITB1_MOUSE Integrin beta-1 OS=Mus musculus GN=Itgb1 PE=1 SV=1	2	22	22	2	10	10	11	10	15	15	13	15	9	7	13	13	8	7	9	8	12	10	7	5	10	7	2	12	4	14	10	10	11	10	15	15	13	15	9	7	13	13
Q811L7;Q8C2Q7;O35737	Q811L7;Q8C2Q7;O35737	14;14;14	12;12;12	7;7;7	Heterogeneous nuclear ribonucleoprotein H;Heterogeneous nuclear ribonucleoprotein H, N-terminally processed	Hnrnph1	tr|Q811L7|Q811L7_MOUSE Heterogeneous nuclear ribonucleoprotein H OS=Mus musculus GN=Hnrnph1 PE=1 SV=2;tr|Q8C2Q7|Q8C2Q7_MOUSE Heterogeneous nuclear ribonucleoprotein H OS=Mus musculus GN=Hnrnph1 PE=1 SV=1;sp|O35737|HNRH1_MOUSE Heterogeneous nuclear ribonucl	3	14	12	7	9	8	8	8	9	9	8	9	9	10	9	10	8	12	8	12	9	9	10	12	10	10	8	10	10	8	7	6	6	6	7	7	6	7	7	8	7	8
D3YYT0;P15116;P39038	D3YYT0;P15116	19;19;1	19;19;1	19;19;1	Cadherin-2	Cdh2	tr|D3YYT0|D3YYT0_MOUSE Cadherin-2 OS=Mus musculus GN=Cdh2 PE=1 SV=1;sp|P15116|CADH2_MOUSE Cadherin-2 OS=Mus musculus GN=Cdh2 PE=1 SV=2	3	19	19	19	0	15	17	15	17	15	17	17	0	0	0	0	0	0	0	0	0	0	0	0	0	0	0	0	0	15	0	15	17	15	17	15	17	17	0	0	0	0
A0A087WQS0;A0A087WQM0;E9Q0S6;A0A087WQ94;A0A087WRU0;Q9DBT6;A0A087WPC7;A0A087WR29;A0A087WP40;Q5SSZ5-2;A0A087WSC8;A0A087WS32	A0A087WQS0;A0A087WQM0;E9Q0S6;A0A087WQ94;A0A087WRU0	48;47;47;46;45;23;5;4;4;2;1;1	48;47;47;46;45;23;5;4;4;2;1;1	46;45;45;44;43;21;5;4;4;0;1;1		Tns1	tr|A0A087WQS0|A0A087WQS0_MOUSE Protein Tns1 OS=Mus musculus GN=Tns1 PE=1 SV=1;tr|A0A087WQM0|A0A087WQM0_MOUSE Protein Tns1 OS=Mus musculus GN=Tns1 PE=1 SV=1;tr|E9Q0S6|E9Q0S6_MOUSE Protein Tns1 OS=Mus musculus GN=Tns1 PE=1 SV=1;tr|A0A087WQ94|A0A087WQ94_MOUSE	12	48	48	46	6	32	26	27	33	25	34	26	0	3	10	6	7	9	9	5	12	7	13	5	4	6	6	2	6	33	6	32	26	27	33	25	34	26	0	3	10	6
B7FAU9;Q8BTM8;B7FAV1;F6XC15;Q8BTM8-2;F6Z2C0;J3JS91;F7AVL7	B7FAU9;Q8BTM8;B7FAV1	89;89;87;26;12;11;8;2	75;75;73;15;6;11;7;2	75;75;73;15;6;11;7;2	Filamin-A	Flna	tr|B7FAU9|B7FAU9_MOUSE Filamin, alpha OS=Mus musculus GN=Flna PE=1 SV=1;sp|Q8BTM8|FLNA_MOUSE Filamin-A OS=Mus musculus GN=Flna PE=1 SV=5;tr|B7FAV1|B7FAV1_MOUSE Filamin, alpha (Fragment) OS=Mus musculus GN=Flna PE=1 SV=1	8	89	75	75	27	42	28	35	60	39	49	41	13	16	42	29	34	18	40	20	38	14	32	11	26	12	10	25	12	45	19	34	19	25	50	29	40	32	6	6	35	15
Q9R059;F2Z455;D6RJ68	Q9R059;F2Z455	16;14;3	16;14;3	16;14;3	Four and a half LIM domains protein 3	Fhl3	sp|Q9R059|FHL3_MOUSE Four and a half LIM domains protein 3 OS=Mus musculus GN=Fhl3 PE=1 SV=2;tr|F2Z455|F2Z455_MOUSE Four and a half LIM domains protein 3 OS=Mus musculus GN=Fhl3 PE=1 SV=1	3	16	16	16	7	0	1	2	2	2	2	0	13	11	6	7	11	7	9	10	10	13	9	11	8	8	6	6	9	0	7	0	1	2	2	2	2	0	13	11	6	7
P35279;P35279-2;D3YV69;Q0PD53;P61294;Q0PD15;Q8BHD0	P35279;P35279-2;D3YV69;Q0PD53;P61294	14;13;11;8;8;1;1	14;13;11;8;8;1;1	14;13;11;8;8;1;1	Ras-related protein Rab-6A;Ras-related protein Rab-6B	Rab6a;Rab6b	sp|P35279|RAB6A_MOUSE Ras-related protein Rab-6A OS=Mus musculus GN=Rab6a PE=1 SV=4;sp|P35279-2|RAB6A_MOUSE Isoform 2 of Ras-related protein Rab-6A OS=Mus musculus GN=Rab6a;tr|D3YV69|D3YV69_MOUSE Ras-related protein Rab-6A OS=Mus musculus GN=Rab6a PE=1 SV=	7	14	14	14	11	8	7	6	7	8	7	6	6	5	11	6	5	6	4	9	9	7	10	5	5	7	7	3	8	9	11	8	7	6	7	8	7	6	6	5	11	6
P08030	P08030	16	16	16	Adenine phosphoribosyltransferase	Aprt	sp|P08030|APT_MOUSE Adenine phosphoribosyltransferase OS=Mus musculus GN=Aprt PE=1 SV=2	1	16	16	16	15	3	4	5	6	3	5	5	12	8	10	12	12	10	8	11	12	9	9	12	12	11	11	11	11	4	15	3	4	5	6	3	5	5	12	8	10	12
Q6ZWN5;F7CJS8;D3YWH9;Q9CXW7;D3Z673;D3YUV6	Q6ZWN5;F7CJS8;D3YWH9;Q9CXW7	16;13;13;13;3;1	16;13;13;13;3;1	16;13;13;13;3;1	40S ribosomal protein S9	Rps9	sp|Q6ZWN5|RS9_MOUSE 40S ribosomal protein S9 OS=Mus musculus GN=Rps9 PE=1 SV=3;tr|F7CJS8|F7CJS8_MOUSE 40S ribosomal protein S9 (Fragment) OS=Mus musculus GN=Rps9 PE=1 SV=1;tr|D3YWH9|D3YWH9_MOUSE 40S ribosomal protein S9 OS=Mus musculus GN=Rps9 PE=1 SV=1;tr	6	16	16	16	1	14	14	15	14	12	12	15	3	2	4	4	3	4	0	4	4	4	3	2	5	2	3	5	3	15	1	14	14	15	14	12	12	15	3	2	4	4
Q9CY64;A2ASB1;A2ASB8;A2ASB7	Q9CY64;A2ASB1	22;11;7;7	22;11;7;7	22;11;7;7	Biliverdin reductase A	Blvra	sp|Q9CY64|BIEA_MOUSE Biliverdin reductase A OS=Mus musculus GN=Blvra PE=1 SV=1;tr|A2ASB1|A2ASB1_MOUSE Biliverdin reductase A (Fragment) OS=Mus musculus GN=Blvra PE=1 SV=1	4	22	22	22	14	8	12	10	9	14	13	11	14	11	6	14	12	12	13	12	13	11	13	13	13	13	11	14	12	12	14	8	12	10	9	14	13	11	14	11	6	14
D3YYK8;E9Q6X0;Q8R001-2;Q8R001;Q3TG90	D3YYK8;E9Q6X0;Q8R001-2;Q8R001;Q3TG90	17;17;16;16;11	17;17;16;16;11	15;15;14;14;10	Microtubule-associated protein RP/EB family member 2	Mapre2	tr|D3YYK8|D3YYK8_MOUSE Microtubule-associated protein RP/EB family member 2 (Fragment) OS=Mus musculus GN=Mapre2 PE=1 SV=1;tr|E9Q6X0|E9Q6X0_MOUSE Microtubule-associated protein RP/EB family member 2 OS=Mus musculus GN=Mapre2 PE=1 SV=1;sp|Q8R001-2|MARE2_MOU	5	17	17	15	3	11	11	13	14	14	15	13	4	7	4	7	5	4	3	4	4	7	4	6	8	7	4	11	4	12	3	11	11	13	14	14	15	13	4	7	4	7
P82350;Q5SWB4;Q5SWB0	P82350	15;4;2	15;4;2	15;4;2	Alpha-sarcoglycan	Sgca	sp|P82350|SGCA_MOUSE Alpha-sarcoglycan OS=Mus musculus GN=Sgca PE=1 SV=1	3	15	15	15	10	12	10	10	13	10	13	12	7	10	9	11	8	10	11	10	9	11	12	8	8	11	9	9	7	12	10	12	10	10	13	10	13	12	7	10	9	11
O54984	O54984	17	17	17	ATPase Asna1	Asna1	sp|O54984|ASNA_MOUSE ATPase Asna1 OS=Mus musculus GN=Asna1 PE=1 SV=2	1	17	17	17	12	7	6	6	7	6	6	7	11	10	13	12	12	10	12	10	15	13	13	11	12	12	10	12	14	6	12	7	6	6	7	6	6	7	11	10	13	12
D5MCW4;Q9CQ89;Q9CQ89-3	D5MCW4;Q9CQ89	5;5;2	5;5;2	5;5;2	Protein CutA	Cuta	tr|D5MCW4|D5MCW4_MOUSE Protein CutA OS=Mus musculus GN=Cuta PE=1 SV=1;sp|Q9CQ89|CUTA_MOUSE Protein CutA OS=Mus musculus GN=Cuta PE=1 SV=3	3	5	5	5	5	3	3	3	2	3	2	3	5	5	5	5	5	4	5	5	5	4	5	5	5	5	5	5	5	3	5	3	3	3	2	3	2	3	5	5	5	5
Q3UHB1	Q3UHB1	22	22	22	5-nucleotidase domain-containing protein 3	Nt5dc3	sp|Q3UHB1|NT5D3_MOUSE 5-nucleotidase domain-containing protein 3 OS=Mus musculus GN=Nt5dc3 PE=1 SV=1	1	22	22	22	14	9	11	11	10	9	9	8	10	11	16	11	12	15	16	17	18	17	14	14	7	14	12	3	16	11	14	9	11	11	10	9	9	8	10	11	16	11
O88587-2;O88587;D3Z227	O88587-2;O88587	19;19;7	19;19;7	19;19;7	Catechol O-methyltransferase	Comt	sp|O88587-2|COMT_MOUSE Isoform Soluble of Catechol O-methyltransferase OS=Mus musculus GN=Comt;sp|O88587|COMT_MOUSE Catechol O-methyltransferase OS=Mus musculus GN=Comt PE=1 SV=2	3	19	19	19	13	13	13	16	17	16	14	14	9	10	10	11	8	12	9	10	11	9	8	10	10	13	8	10	10	15	13	13	13	16	17	16	14	14	9	10	10	11
Q543M7;O35344	Q543M7;O35344	20;20	20;20	13;13	Importin subunit alpha;Importin subunit alpha-4	Kpna3	tr|Q543M7|Q543M7_MOUSE Importin subunit alpha OS=Mus musculus GN=Kpna3 PE=1 SV=1;sp|O35344|IMA4_MOUSE Importin subunit alpha-4 OS=Mus musculus GN=Kpna3 PE=1 SV=1	2	20	20	13	12	5	5	5	7	6	4	6	13	13	9	12	9	13	7	14	14	16	10	17	14	14	14	13	14	5	12	5	5	5	7	6	4	6	13	13	9	12
A2RS23;Q11136;G3UXC5	A2RS23;Q11136	22;22;4	22;22;4	22;22;4	Xaa-Pro dipeptidase	Pepd	tr|A2RS23|A2RS23_MOUSE Peptidase D OS=Mus musculus GN=Pepd PE=1 SV=1;sp|Q11136|PEPD_MOUSE Xaa-Pro dipeptidase OS=Mus musculus GN=Pepd PE=1 SV=3	3	22	22	22	18	2	3	5	8	6	6	3	15	13	16	14	11	15	15	10	16	16	18	19	13	18	16	10	16	6	18	2	3	5	8	6	6	3	15	13	16	14
Q9JLZ3;F6RT60;F6R307;Q9JLZ3-3;E9Q6L3;E9QMT1;Q9JLZ3-2	Q9JLZ3;F6RT60	11;6;5;5;3;3;3	11;6;5;5;3;3;3	11;6;5;5;3;3;3	Methylglutaconyl-CoA hydratase, mitochondrial	Auh	sp|Q9JLZ3|AUHM_MOUSE Methylglutaconyl-CoA hydratase, mitochondrial OS=Mus musculus GN=Auh PE=1 SV=1;tr|F6RT60|F6RT60_MOUSE Methylglutaconyl-CoA hydratase, mitochondrial (Fragment) OS=Mus musculus GN=Auh PE=1 SV=1	7	11	11	11	1	9	10	9	9	9	9	8	1	0	3	3	3	2	3	3	3	3	3	0	1	0	1	2	0	9	1	9	10	9	9	9	9	8	1	0	3	3
Q6ZWZ6;P63323	Q6ZWZ6;P63323	10;9	10;9	10;9	40S ribosomal protein S12	Rps12	tr|Q6ZWZ6|Q6ZWZ6_MOUSE 40S ribosomal protein S12 OS=Mus musculus GN=Rps12 PE=1 SV=1;sp|P63323|RS12_MOUSE 40S ribosomal protein S12 OS=Mus musculus GN=Rps12 PE=1 SV=2	2	10	10	10	5	6	7	7	6	6	8	7	5	3	6	5	5	5	5	5	5	5	5	5	4	5	3	4	3	7	5	6	7	7	6	6	8	7	5	3	6	5
Q9D7N9	Q9D7N9	22	22	22	Adipocyte plasma membrane-associated protein	Apmap	sp|Q9D7N9|APMAP_MOUSE Adipocyte plasma membrane-associated protein OS=Mus musculus GN=Apmap PE=1 SV=1	1	22	22	22	13	6	6	7	8	7	6	9	13	6	17	6	7	14	12	13	12	14	15	11	6	11	13	5	10	6	13	6	6	7	8	7	6	9	13	6	17	6
E9Q4M2;P54310;P54310-2;Q9D4C4	E9Q4M2;P54310;P54310-2	43;42;42;1	43;42;42;1	43;42;42;1	Hormone-sensitive lipase	Lipe	tr|E9Q4M2|E9Q4M2_MOUSE Hormone-sensitive lipase OS=Mus musculus GN=Lipe PE=1 SV=1;sp|P54310|LIPS_MOUSE Hormone-sensitive lipase OS=Mus musculus GN=Lipe PE=1 SV=2;sp|P54310-2|LIPS_MOUSE Isoform 2 of Hormone-sensitive lipase OS=Mus musculus GN=Lipe	4	43	43	43	27	4	5	3	5	1	5	3	11	0	38	8	2	28	33	5	16	2	17	23	16	10	4	14	10	8	27	4	5	3	5	1	5	3	11	0	38	8
B1B1A8;Q6PDN3-3;Q6PDN3;Q6PDN3-2;Q6PDN3-4	B1B1A8;Q6PDN3-3;Q6PDN3;Q6PDN3-2	12;12;12;8;1	12;12;12;8;1	12;12;12;8;1	Myosin light chain kinase, smooth muscle;Myosin light chain kinase, smooth muscle, deglutamylated form	Mylk	tr|B1B1A8|B1B1A8_MOUSE Myosin light chain kinase, smooth muscle OS=Mus musculus GN=Mylk PE=1 SV=1;sp|Q6PDN3-3|MYLK_MOUSE Isoform 3 of Myosin light chain kinase, smooth muscle OS=Mus musculus GN=Mylk;sp|Q6PDN3|MYLK_MOUSE Myosin light chain kinase, smooth mu	5	12	12	12	9	2	2	2	2	2	2	2	4	4	6	5	4	4	9	4	5	3	8	5	6	5	3	6	4	2	9	2	2	2	2	2	2	2	4	4	6	5
Q61702;F8WJ05	Q61702;F8WJ05	27;26	27;26	26;25	Inter-alpha-trypsin inhibitor heavy chain H1	Itih1	sp|Q61702|ITIH1_MOUSE Inter-alpha-trypsin inhibitor heavy chain H1 OS=Mus musculus GN=Itih1 PE=1 SV=2;tr|F8WJ05|F8WJ05_MOUSE Inter-alpha-trypsin inhibitor heavy chain H1 OS=Mus musculus GN=Itih1 PE=1 SV=1	2	27	27	26	17	11	11	15	13	14	14	11	17	16	15	18	13	15	18	14	17	14	14	17	16	17	10	15	14	17	17	11	11	15	13	14	14	11	17	16	15	18
Q8BGY7	Q8BGY7	9	9	9	Protein FAM210A	Fam210a	sp|Q8BGY7|F210A_MOUSE Protein FAM210A OS=Mus musculus GN=Fam210a PE=1 SV=1	1	9	9	9	2	5	6	7	5	7	5	5	1	4	3	4	3	0	1	2	3	3	3	3	7	1	0	6	3	7	2	5	6	7	5	7	5	5	1	4	3	4
Q58E35;P47955;E9Q3T0	Q58E35;P47955;E9Q3T0	4;4;2	4;4;2	4;4;2	60S acidic ribosomal protein P1	Rplp1;Gm10073	tr|Q58E35|Q58E35_MOUSE 60S acidic ribosomal protein P1 OS=Mus musculus GN=Rplp1 PE=1 SV=1;sp|P47955|RLA1_MOUSE 60S acidic ribosomal protein P1 OS=Mus musculus GN=Rplp1 PE=1 SV=1;tr|E9Q3T0|E9Q3T0_MOUSE Uncharacterized protein OS=Mus musculus GN=Gm10073 PE=1	3	4	4	4	3	2	2	2	2	2	2	2	1	3	4	3	3	2	4	4	4	3	4	2	3	2	2	2	2	2	3	2	2	2	2	2	2	2	1	3	4	3
Q91WK1	Q91WK1	16	16	16	SPRY domain-containing protein 4	Spryd4	sp|Q91WK1|SPRY4_MOUSE SPRY domain-containing protein 4 OS=Mus musculus GN=Spryd4 PE=1 SV=1	1	16	16	16	10	8	9	9	10	9	7	10	9	12	9	12	11	7	11	9	13	9	10	8	11	9	4	11	5	10	10	8	9	9	10	9	7	10	9	12	9	12
Q5SQB0;Q5SQB7;Q61937;Q9DAY9;Q5SQB5;E9Q5T3	Q5SQB0;Q5SQB7;Q61937;Q9DAY9;Q5SQB5;E9Q5T3	15;15;15;13;13;9	15;15;15;13;13;9	15;15;15;13;13;9	Nucleophosmin	Npm1;Gm5611	tr|Q5SQB0|Q5SQB0_MOUSE Nucleophosmin OS=Mus musculus GN=Npm1 PE=1 SV=1;tr|Q5SQB7|Q5SQB7_MOUSE MCG68069 OS=Mus musculus GN=Npm1 PE=1 SV=1;sp|Q61937|NPM_MOUSE Nucleophosmin OS=Mus musculus GN=Npm1 PE=1 SV=1;tr|Q9DAY9|Q9DAY9_MOUSE Nucleophosmin OS=Mus musculu	6	15	15	15	6	7	8	10	9	9	8	9	7	5	8	10	5	7	7	9	9	6	8	3	8	8	5	7	4	9	6	7	8	10	9	9	8	9	7	5	8	10
Q3TAI4;A2AUD5;Q9CYZ2;V9GWU5	Q3TAI4;A2AUD5;Q9CYZ2;V9GWU5	15;15;15;12	15;15;15;12	3;3;3;3	Tumor protein D54	Tpd52l2	tr|Q3TAI4|Q3TAI4_MOUSE Tumor protein D52-like 2, isoform CRA_c OS=Mus musculus GN=Tpd52l2 PE=1 SV=1;tr|A2AUD5|A2AUD5_MOUSE Tumor protein D54 OS=Mus musculus GN=Tpd52l2 PE=1 SV=1;sp|Q9CYZ2|TPD54_MOUSE Tumor protein D54 OS=Mus musculus GN=Tpd52l2 PE=1 SV=1;t	4	15	15	3	10	6	6	8	7	8	7	6	10	12	8	11	9	7	9	9	9	8	9	10	12	9	9	9	6	8	10	6	6	8	7	8	7	6	10	12	8	11
Q91VT4;D3Z6C4	Q91VT4	13;3	13;3	13;3	Carbonyl reductase family member 4	Cbr4	sp|Q91VT4|CBR4_MOUSE Carbonyl reductase family member 4 OS=Mus musculus GN=Cbr4 PE=1 SV=2	2	13	13	13	4	12	10	12	11	13	12	12	2	4	4	5	9	1	3	3	7	3	5	1	8	2	0	6	3	11	4	12	10	12	11	13	12	12	2	4	4	5
Q8R050-2;Q8R050;Q149F3;F7CE88	Q8R050-2;Q8R050	31;31;13;4	31;31;13;4	31;31;13;4	Eukaryotic peptide chain release factor GTP-binding subunit ERF3A	Gspt1	sp|Q8R050-2|ERF3A_MOUSE Isoform 2 of Eukaryotic peptide chain release factor GTP-binding subunit ERF3A OS=Mus musculus GN=Gspt1;sp|Q8R050|ERF3A_MOUSE Eukaryotic peptide chain release factor GTP-binding subunit ERF3A OS=Mus musculus GN=Gspt1 PE=1 SV=2	4	31	31	31	19	9	9	12	13	12	10	12	19	17	16	19	13	16	15	13	17	17	16	18	17	19	16	18	21	11	19	9	9	12	13	12	10	12	19	17	16	19
Q9CZW4;E9PUC2;D3Z4I4	Q9CZW4;E9PUC2	34;27;4	34;27;4	32;25;4	Long-chain-fatty-acid--CoA ligase 3	Acsl3	sp|Q9CZW4|ACSL3_MOUSE Long-chain-fatty-acid--CoA ligase 3 OS=Mus musculus GN=Acsl3 PE=1 SV=2;tr|E9PUC2|E9PUC2_MOUSE Long-chain-fatty-acid--CoA ligase 3 OS=Mus musculus GN=Acsl3 PE=1 SV=1	3	34	34	32	3	0	0	0	0	0	0	0	27	3	8	1	0	31	3	32	5	31	8	25	1	30	22	2	30	0	3	0	0	0	0	0	0	0	27	3	8	1
P61082;F7CDT0;F6WMC0;G5E919;F6YXS3	P61082;F7CDT0;F6WMC0	12;9;9;5;5	12;9;9;5;5	12;9;9;5;5	NEDD8-conjugating enzyme Ubc12	Ube2m	sp|P61082|UBC12_MOUSE NEDD8-conjugating enzyme Ubc12 OS=Mus musculus GN=Ube2m PE=1 SV=1;tr|F7CDT0|F7CDT0_MOUSE NEDD8-conjugating enzyme Ubc12 (Fragment) OS=Mus musculus GN=Ube2m PE=1 SV=1;tr|F6WMC0|F6WMC0_MOUSE NEDD8-conjugating enzyme Ubc12 (Fragment) OS=	5	12	12	12	9	5	7	7	6	8	7	5	10	7	7	7	7	8	9	7	8	9	8	9	7	10	8	6	9	7	9	5	7	7	6	8	7	5	10	7	7	7
Q545N7;P30275;A2ARP5;B0R0E9;B0R0F0;B0R0E8;D6RET9;D6RG68	Q545N7;P30275;A2ARP5	9;9;5;3;3;2;1;1	4;4;4;2;2;2;1;1	4;4;4;2;2;2;1;1	Creatine kinase U-type, mitochondrial	Ckmt1	tr|Q545N7|Q545N7_MOUSE Creatine kinase U-type, mitochondrial OS=Mus musculus GN=Ckmt1 PE=1 SV=1;sp|P30275|KCRU_MOUSE Creatine kinase U-type, mitochondrial OS=Mus musculus GN=Ckmt1 PE=1 SV=1;tr|A2ARP5|A2ARP5_MOUSE Creatine kinase U-type, mitochondrial (Frag	8	9	4	4	5	5	4	3	3	4	4	3	4	4	5	3	6	5	6	5	4	4	4	4	3	4	5	4	4	4	1	1	0	0	0	0	0	0	1	0	1	0
Q9D1I5	Q9D1I5	5	5	5	Methylmalonyl-CoA epimerase, mitochondrial	Mcee	sp|Q9D1I5|MCEE_MOUSE Methylmalonyl-CoA epimerase, mitochondrial OS=Mus musculus GN=Mcee PE=1 SV=1	1	5	5	5	3	4	4	4	4	4	4	4	2	3	3	4	3	2	3	3	3	2	2	2	4	2	1	3	1	4	3	4	4	4	4	4	4	4	2	3	3	4
Q9QZQ8-2;Q9QZQ8	Q9QZQ8-2;Q9QZQ8	17;16	17;16	15;14	Core histone macro-H2A.1	H2afy	sp|Q9QZQ8-2|H2AY_MOUSE Isoform 1 of Core histone macro-H2A.1 OS=Mus musculus GN=H2afy;sp|Q9QZQ8|H2AY_MOUSE Core histone macro-H2A.1 OS=Mus musculus GN=H2afy PE=1 SV=3	2	17	17	15	0	14	10	11	12	13	16	14	0	0	1	0	0	1	0	0	0	0	0	0	1	0	0	1	0	15	0	14	10	11	12	13	16	14	0	0	1	0
Q91WU5	Q91WU5	21	21	21	Arsenite methyltransferase	As3mt	sp|Q91WU5|AS3MT_MOUSE Arsenite methyltransferase OS=Mus musculus GN=As3mt PE=1 SV=2	1	21	21	21	13	7	8	6	11	11	11	9	12	13	10	11	11	12	10	11	11	11	13	12	14	13	11	16	11	11	13	7	8	6	11	11	11	9	12	13	10	11
A0A087WQ25;A0A087WRS1;F8VQC7;A0A087WP48;A0A087WNW3;A0A087WQD0;A0A087WQI3;A0A087WPW5;A0A087WQQ5;A0A087WP85;A0A087WP14;A0A087WPX0;A0A087WQF8;A0A087WS04;A0A087WS29;A0A087WQG4;A0A087WS23;A0A087WR91;A0A087WPY8	A0A087WQ25;A0A087WRS1;F8VQC7;A0A087WP48;A0A087WNW3;A0A087WQD0;A0A087WQI3;A0A087WPW5;A0A087WQQ5;A0A087WP85;A0A087WP14;A0A087WPX0;A0A087WQF8;A0A087WS04;A0A087WS29;A0A087WQG4;A0A087WS23	49;49;49;48;48;48;48;48;48;48;48;48;47;47;47;47;47;1;1	49;49;49;48;48;48;48;48;48;48;48;48;47;47;47;47;47;1;1	2;2;2;2;2;2;2;2;2;2;2;2;2;2;2;2;2;0;0		Ktn1	tr|A0A087WQ25|A0A087WQ25_MOUSE Kinectin OS=Mus musculus GN=Ktn1 PE=1 SV=1;tr|A0A087WRS1|A0A087WRS1_MOUSE Kinectin OS=Mus musculus GN=Ktn1 PE=1 SV=1;tr|F8VQC7|F8VQC7_MOUSE Kinectin OS=Mus musculus GN=Ktn1 PE=1 SV=1;tr|A0A087WP48|A0A087WP48_MOUSE Kinectin OS	19	49	49	2	16	21	26	27	28	21	27	27	20	20	17	19	17	19	19	23	24	26	19	14	19	21	19	21	22	25	16	21	26	27	28	21	27	27	20	20	17	19
Q9CRD0;A0A0J9YUB6;Q9CRD0-2	Q9CRD0;A0A0J9YUB6;Q9CRD0-2	18;12;12	18;12;12	7;6;1	OCIA domain-containing protein 1	Ociad1	sp|Q9CRD0|OCAD1_MOUSE OCIA domain-containing protein 1 OS=Mus musculus GN=Ociad1 PE=1 SV=1;tr|A0A0J9YUB6|A0A0J9YUB6_MOUSE OCIA domain-containing protein 1 (Fragment) OS=Mus musculus GN=Ociad1 PE=1 SV=1;sp|Q9CRD0-2|OCAD1_MOUSE Isoform 2 of OCIA domain-conta	3	18	18	7	5	13	13	15	13	10	12	13	3	6	3	9	4	3	4	6	5	8	3	4	9	4	4	7	4	10	5	13	13	15	13	10	12	13	3	6	3	9
Q9D1L0;D3Z5B1	Q9D1L0;D3Z5B1	4;3	4;3	1;0	Coiled-coil-helix-coiled-coil-helix domain-containing protein 2	Chchd2;Zbed5	sp|Q9D1L0|CHCH2_MOUSE Coiled-coil-helix-coiled-coil-helix domain-containing protein 2 OS=Mus musculus GN=Chchd2 PE=2 SV=1;tr|D3Z5B1|D3Z5B1_MOUSE Protein Zbed5 (Fragment) OS=Mus musculus GN=Zbed5 PE=4 SV=6	2	4	4	1	3	3	3	2	3	3	3	3	3	3	1	3	3	3	2	2	3	3	3	3	4	2	3	4	3	3	3	3	3	2	3	3	3	3	3	3	1	3
Q8BMS4	Q8BMS4	15	15	15	Ubiquinone biosynthesis O-methyltransferase, mitochondrial	Coq3	sp|Q8BMS4|COQ3_MOUSE Ubiquinone biosynthesis O-methyltransferase, mitochondrial OS=Mus musculus GN=Coq3 PE=1 SV=1	1	15	15	15	2	11	11	12	9	11	12	11	3	4	5	3	3	2	6	1	3	3	3	3	8	2	1	6	2	11	2	11	11	12	9	11	12	11	3	4	5	3
Q8VCT3;E9PYF1	Q8VCT3;E9PYF1	28;26	28;26	28;26	Aminopeptidase B	Rnpep	sp|Q8VCT3|AMPB_MOUSE Aminopeptidase B OS=Mus musculus GN=Rnpep PE=1 SV=2;tr|E9PYF1|E9PYF1_MOUSE Aminopeptidase B OS=Mus musculus GN=Rnpep PE=1 SV=1	2	28	28	28	18	5	5	6	4	4	4	6	18	14	12	13	12	20	14	15	15	19	19	21	14	21	15	15	18	9	18	5	5	6	4	4	4	6	18	14	12	13
A0A0G2JEK2;P63254	A0A0G2JEK2;P63254	8;8	8;8	8;8	Cysteine-rich protein 1	Crip1	tr|A0A0G2JEK2|A0A0G2JEK2_MOUSE Cysteine-rich protein 1 OS=Mus musculus GN=Crip1 PE=1 SV=1;sp|P63254|CRIP1_MOUSE Cysteine-rich protein 1 OS=Mus musculus GN=Crip1 PE=1 SV=2	2	8	8	8	5	5	4	5	6	5	6	4	4	5	4	5	4	5	6	4	5	4	6	5	5	4	4	5	4	5	5	5	4	5	6	5	6	4	4	5	4	5
Q5M9M4;P62245;F8WJ41;D3Z712;D3YVB4	Q5M9M4;P62245;F8WJ41;D3Z712;D3YVB4	9;9;8;7;7	9;9;8;7;7	9;9;8;7;7	40S ribosomal protein S15a	Rps15a	tr|Q5M9M4|Q5M9M4_MOUSE 40S ribosomal protein S15a OS=Mus musculus GN=Rps15a PE=1 SV=1;sp|P62245|RS15A_MOUSE 40S ribosomal protein S15a OS=Mus musculus GN=Rps15a PE=1 SV=2;tr|F8WJ41|F8WJ41_MOUSE 40S ribosomal protein S15a (Fragment) OS=Mus musculus GN=Rps15	5	9	9	9	3	7	6	6	6	7	9	6	4	3	5	1	3	4	2	4	5	4	4	2	2	2	4	3	5	6	3	7	6	6	6	7	9	6	4	3	5	1
A0JNY3	A0JNY3	27	27	1		Gphn	tr|A0JNY3|A0JNY3_MOUSE Gephyrin OS=Mus musculus GN=Gphn PE=1 SV=1	1	27	27	1	12	3	2	4	4	6	4	3	17	12	8	9	10	19	14	16	15	15	15	20	13	20	18	14	19	3	12	3	2	4	4	6	4	3	17	12	8	9
Q564F6;P56812;D3Z7Q5	Q564F6;P56812;D3Z7Q5	9;9;5	9;9;5	9;9;5	Programmed cell death protein 5	Pdcd5	tr|Q564F6|Q564F6_MOUSE MCG128907 OS=Mus musculus GN=Pdcd5 PE=1 SV=1;sp|P56812|PDCD5_MOUSE Programmed cell death protein 5 OS=Mus musculus GN=Pdcd5 PE=1 SV=3;tr|D3Z7Q5|D3Z7Q5_MOUSE Programmed cell death protein 5 OS=Mus musculus GN=Pdcd5 PE=1 SV=1	3	9	9	9	5	5	5	4	3	4	6	5	7	6	5	4	6	6	7	8	4	6	5	5	5	6	6	5	5	3	5	5	5	4	3	4	6	5	7	6	5	4
Q5M8N4-2;Q5M8N4	Q5M8N4-2;Q5M8N4	12;12	12;12	12;12	Epimerase family protein SDR39U1	Sdr39u1	sp|Q5M8N4-2|D39U1_MOUSE Isoform 2 of Epimerase family protein SDR39U1 OS=Mus musculus GN=Sdr39u1;sp|Q5M8N4|D39U1_MOUSE Epimerase family protein SDR39U1 OS=Mus musculus GN=Sdr39u1 PE=1 SV=1	2	12	12	12	6	9	9	8	8	8	9	7	6	6	5	7	6	5	5	5	6	5	5	5	10	5	4	7	4	9	6	9	9	8	8	8	9	7	6	6	5	7
Q8C5R8	Q8C5R8	12	2	2		Prps1l1	tr|Q8C5R8|Q8C5R8_MOUSE Protein Prps1l1 OS=Mus musculus GN=Prps1l1 PE=1 SV=1	1	12	2	2	8	3	3	3	4	4	4	3	11	7	10	7	6	9	8	10	9	10	9	8	5	9	9	6	11	3	1	1	1	1	1	1	1	1	1	1	1	1
Q5FW98;P56393	Q5FW98;P56393	2;2	2;2	2;2	Cytochrome c oxidase subunit 7B, mitochondrial	Cox7b	tr|Q5FW98|Q5FW98_MOUSE Cytochrome c oxidase subunit 7B, mitochondrial OS=Mus musculus GN=Cox7b PE=1 SV=1;sp|P56393|COX7B_MOUSE Cytochrome c oxidase subunit 7B, mitochondrial OS=Mus musculus GN=Cox7b PE=3 SV=1	2	2	2	2	1	2	2	2	2	2	1	2	1	2	1	2	1	1	1	1	1	1	1	1	2	1	1	2	1	2	1	2	2	2	2	2	1	2	1	2	1	2
Q566C3;Q8QZR5	Q566C3;Q8QZR5	26;26	26;26	25;25	Alanine aminotransferase 1	Gpt	tr|Q566C3|Q566C3_MOUSE Alanine aminotransferase 1 OS=Mus musculus GN=Gpt PE=1 SV=1;sp|Q8QZR5|ALAT1_MOUSE Alanine aminotransferase 1 OS=Mus musculus GN=Gpt PE=1 SV=3	2	26	26	25	15	8	6	5	11	11	7	9	13	16	15	16	13	9	15	9	13	10	15	12	18	11	9	18	10	9	15	8	6	5	11	11	7	9	13	16	15	16
Q76LV0;O70325-2;O70325;S4R1E5;Q91XR9	Q76LV0;O70325-2;O70325;S4R1E5;Q91XR9	11;11;11;10;9	11;11;11;10;9	11;11;11;10;9	Glutathione peroxidase;Phospholipid hydroperoxide glutathione peroxidase, mitochondrial;Phospholipid hydroperoxide glutathione peroxidase, nuclear	Gpx4	tr|Q76LV0|Q76LV0_MOUSE Glutathione peroxidase OS=Mus musculus GN=Gpx4 PE=1 SV=2;sp|O70325-2|GPX41_MOUSE Isoform Cytoplasmic of Phospholipid hydroperoxide glutathione peroxidase, mitochondrial OS=Mus musculus GN=Gpx4;sp|O70325|GPX41_MOUSE Phospholipid hydro	5	11	11	11	6	5	8	7	7	8	7	8	9	8	8	9	7	6	7	8	6	7	4	8	9	7	6	9	5	6	6	5	8	7	7	8	7	8	9	8	8	9
Q9Z0S1;D3Z0E6;D3Z5X0	Q9Z0S1;D3Z0E6	14;8;6	14;8;6	14;8;6	3(2),5-bisphosphate nucleotidase 1	Bpnt1	sp|Q9Z0S1|BPNT1_MOUSE 3(2),5-bisphosphate nucleotidase 1 OS=Mus musculus GN=Bpnt1 PE=1 SV=2;tr|D3Z0E6|D3Z0E6_MOUSE 3(2),5-bisphosphate nucleotidase 1 OS=Mus musculus GN=Bpnt1 PE=1 SV=1	3	14	14	14	8	4	6	9	10	7	4	6	10	8	10	9	9	11	9	10	10	11	9	10	8	11	10	6	11	8	8	4	6	9	10	7	4	6	10	8	10	9
[truncated: 3,207 more rows]
[truncated: 196 more columns]
