# Supplementary material for: Proteomic dataset of wolframin-deficient mouse heart and skeletal muscles
Source: Data Brief. 2018 Oct 12;21:616–9. doi: 10.1016/j.dib.2018.10.015 (PMC6202784; doi:10.1016/j.dib.2018.10.015)
Supplement: Supplementary file 4 — Supplementary material [file mmc4.xlsx]

## Sheet: peptides
Sequence	Gene names	Protein names	Proteins	Leading razor protein	Unique (Groups)	Unique (Proteins)	N-term cleavage window	C-term cleavage window	Amino acid before	First amino acid	Second amino acid	Second last amino acid	Last amino acid	Amino acid after	A Count	R Count	N Count	D Count	C Count	Q Count	E Count	G Count	H Count	I Count	L Count	K Count	M Count	F Count	P Count	S Count	T Count	W Count	Y Count	V Count	U Count	O Count	Length	Missed cleavages	Mass	Start position	End position	Charges	PEP	Score	Identification type P1	Identification type P10	Identification type P11	Identification type P12	Identification type P13
AAAAAAAAAAAAAAAGAAGK	Slc12a2	Solute carrier family 12 member 2	E9QM38;P55012	E9QM38	yes	no	PVSENAGRAAAAAAAA	AAAGAAGKETPAAGKA	R	A	A	G	K	E	17	0	0	0	0	0	0	2	0	0	0	1	0	0	0	0	0	0	0	0	0	0	20	0	1467.78	91	110	2;3	4.6425e-09	123.02	By matching	By matching	By matching	By matching	By matching
AAAAAAAAAAAAGDSDSWDADTFSMEDPVR	Eif3j2	Eukaryotic translation initiation factor 3 subunit J-B	Q66JS6	Q66JS6	yes	yes	________________	FSMEDPVRKVAGGGTA	M	A	A	V	R	K	13	1	0	5	0	0	1	1	0	0	0	0	1	1	1	3	1	1	0	1	0	0	30	0	2881.25	2	31	3	2.2465e-07	66.36	By matching	By matching	By matching	By matching	By matching
AAAAAAAAAAAAGDSDSWDADTFSMEDPVRK	Eif3j2	Eukaryotic translation initiation factor 3 subunit J-B	Q66JS6	Q66JS6	yes	yes	________________	SMEDPVRKVAGGGTAG	M	A	A	R	K	V	13	1	0	5	0	0	1	1	0	0	0	1	1	1	1	3	1	1	0	1	0	0	31	1	3009.34	2	32	3	3.0568e-152	257.43	By MS/MS	By MS/MS	By MS/MS	By MS/MS	By MS/MS
AAAAAAAAAAGAAGGR	Pabpn1	Polyadenylate-binding protein 2	G3UY42;Q8CCS6-2;Q8CCS6;G3UX74	G3UY42	yes	no	________________	AAGAAGGRGSGPGRRR	M	A	A	G	R	G	12	1	0	0	0	0	0	3	0	0	0	0	0	0	0	0	0	0	0	0	0	0	16	0	1197.62	2	17	2	8.6618e-08	117.7	By matching	By matching	By matching	By matching	By matching
AAAAAAAAATEQQGSNGPVKK	Sgcb	Beta-sarcoglycan	P82349	P82349	yes	yes	________________	GSNGPVKKSMREKAVE	M	A	A	K	K	S	9	0	1	0	0	2	1	2	0	0	0	2	0	0	1	1	1	0	0	1	0	0	21	1	1910.98	2	22	3	2.6296e-07	80.236	By matching	By matching	By matching	By matching	By MS/MS
AAAAAAGPEMVR	Mapk1	Mitogen-activated protein kinase 1	P63085	P63085	yes	yes	________________	AAGPEMVRGQVFDVGP	M	A	A	V	R	G	6	1	0	0	0	0	1	1	0	0	0	0	1	0	1	0	0	0	0	1	0	0	12	0	1113.56	2	13	2	8.5237e-05	74.611	By matching	By matching	By matching	By MS/MS	By MS/MS
AAAAAAPGGGGGEPR	Mapk3	Mitogen-activated protein kinase 3;Mitogen-activated protein kinase	Q63844;D3Z3G6	Q63844	yes	no	________________	GGGGGEPRGTAGVVPV	M	A	A	P	R	G	6	1	0	0	0	0	1	5	0	0	0	0	0	0	2	0	0	0	0	0	0	0	15	0	1208.59	2	16	2	9.7671e-05	72.891	By matching	By MS/MS	By MS/MS	By matching	By matching
AAAAADLANR	Clpx	ATP-dependent Clp protease ATP-binding subunit clpX-like, mitochondrial	Q6P8N8;Q9JHS4	Q6P8N8	yes	no	SNLGKGRRAAAAADLA	AAADLANRSGESNTHQ	R	A	A	N	R	S	6	1	1	1	0	0	0	0	0	0	1	0	0	0	0	0	0	0	0	0	0	0	10	0	942.488	440	449	2	0.025494	48.981	By matching	By MS/MS	By matching	By matching	By matching
AAAAAEQQQFYLLLGNLLSPDNVVR	Ipo5	Importin-5	Q8BKC5	Q8BKC5	yes	yes	________________	LSPDNVVRKQAEETYE	M	A	A	V	R	K	5	1	2	1	0	3	1	1	0	0	5	0	0	1	1	1	0	0	1	2	0	0	25	0	2700.42	2	26	3	2.9984e-22	129.08	By matching	By matching	By matching	By matching	By matching
AAAAAGAGLK	Ahnak2		E9PYB0;F7CVJ5	E9PYB0	yes	no	EAELPAAQAAAAAGAG	AAAGAGLKGHLPKVQM	Q	A	A	L	K	G	6	0	0	0	0	0	0	2	0	0	1	1	0	0	0	0	0	0	0	0	0	0	10	0	799.455	578	587	2	0.05288	29.058	By MS/MS	By matching	By matching	By matching	By matching
AAAAAGPASSQR	Sugt1	Suppressor of G2 allele of SKP1 homolog	Q9CX34	Q9CX34	yes	yes	________________	AGPASSQRLFQSFSDA	M	A	A	Q	R	L	6	1	0	0	0	1	0	1	0	0	0	0	0	0	1	2	0	0	0	0	0	0	12	0	1056.53	2	13	2	6.5678e-05	89.356	By MS/MS	By MS/MS	By MS/MS	By MS/MS	By matching
AAAAASRAVGAK	Ndufa2	NADH dehydrogenase [ubiquinone] 1 alpha subcomplex subunit 2	Q9CQ75	Q9CQ75	yes	yes	________________	ASRAVGAKLGLREIRV	M	A	A	A	K	L	7	1	0	0	0	0	0	1	0	0	0	1	0	0	0	1	0	0	0	1	0	0	12	1	1042.59	2	13	2	0.0079242	48.467	By matching	By matching	By matching	By matching	By matching
AAAAATAAAAAAPSGGGGGGEEERLEEK	Mecp2	Methyl-CpG-binding protein 2	Q9Z2D6-2;D3Z7U4	Q9Z2D6-2	yes	no	________________	EEERLEEKSEDQDLQG	M	A	A	E	K	S	11	1	0	0	0	0	5	6	0	0	1	1	0	0	1	1	1	0	0	0	0	0	28	1	2469.17	2	29	3	2.537e-05	49.662	By matching	By matching	By MS/MS	By matching	By matching
AAAAATAAAAAAPSGGGGGGEEERLEEKSEDQDLQGLR	Mecp2	Methyl-CpG-binding protein 2	Q9Z2D6-2;D3Z7U4	Q9Z2D6-2	yes	no	________________	DQDLQGLRDKPLKFKK	M	A	A	L	R	D	11	2	0	2	0	2	6	7	0	0	3	1	0	0	1	2	1	0	0	0	0	0	38	2	3610.71	2	39	3;4	1.1619e-36	121.79	By matching	By matching	By MS/MS	By matching	By MS/MS
AAAADHRQELIECVANSDEQLGELFLEEK	Gfm1	Elongation factor G, mitochondrial	Q8K0D5	Q8K0D5	yes	yes	DEIPAGLRAAAADHRQ	GELFLEEKIPSVSDLK	R	A	A	E	K	I	5	1	1	2	1	2	6	1	1	1	4	1	0	1	0	1	0	0	0	1	0	0	29	1	3284.56	245	273	4	1.0901e-19	98.151	By matching	By MS/MS	By matching	By MS/MS	By matching
AAAADHRQELIECVANSDEQLGELFLEEKIPSVSDLK	Gfm1	Elongation factor G, mitochondrial	Q8K0D5	Q8K0D5	yes	yes	DEIPAGLRAAAADHRQ	IPSVSDLKRAIRRATL	R	A	A	L	K	R	5	1	1	3	1	2	6	1	1	2	5	2	0	1	1	3	0	0	0	2	0	0	37	2	4124.04	245	281	5	1.6036e-06	50.928	By matching	By matching	By matching	By MS/MS	By matching
AAAAGALAPGPLPDLAAR	Uap1l1	UDP-N-acetylhexosamine pyrophosphorylase-like protein 1	Q3TW96	Q3TW96	yes	yes	ALREHCQRAAAAGALA	PLPDLAARLQPLPPER	R	A	A	A	R	L	8	1	0	1	0	0	0	2	0	0	3	0	0	0	3	0	0	0	0	0	0	0	18	0	1601.89	53	70	2	0.00025083	65.105	By matching	By matching	By matching	By matching	By matching
AAAAMAVSEAWPELELAER	Lrrc47	Leucine-rich repeat-containing protein 47	B1AX98;Q505F5	B1AX98	yes	no	________________	PELELAERERRRELLL	M	A	A	E	R	E	7	1	0	0	0	0	4	0	0	0	2	0	1	0	1	1	0	1	0	1	0	0	19	0	2013.98	2	20	3	6.9586e-05	61.477	By matching	By matching	By MS/MS	By matching	By matching
AAAAMAVSEAWPELELAERER	Lrrc47	Leucine-rich repeat-containing protein 47	B1AX98;Q505F5	B1AX98	yes	no	________________	LELAERERRRELLLTG	M	A	A	E	R	R	7	2	0	0	0	0	5	0	0	0	2	0	1	0	1	1	0	1	0	1	0	0	21	1	2299.13	2	22	3	6.8157e-07	70.837	By matching	By matching	By matching	By matching	By matching
AAAANLCPGDVILAIDGFGTESMTHADAQDR	Pdlim3	PDZ and LIM domain protein 3	O70209	O70209	yes	yes	TRITPGSKAAAANLCP	THADAQDRIKAASYQL	K	A	A	D	R	I	7	1	1	4	1	1	1	3	1	2	2	0	1	1	1	1	2	0	0	1	0	0	31	0	3186.47	38	68	3;4	1.939e-114	225.17	By MS/MS	By matching	By matching	By matching	By matching
AAAANLCPGDVILAIDGFGTESMTHADAQDRIK	Pdlim3	PDZ and LIM domain protein 3	O70209	O70209	yes	yes	TRITPGSKAAAANLCP	ADAQDRIKAASYQLCL	K	A	A	I	K	A	7	1	1	4	1	1	1	3	1	3	2	1	1	1	1	1	2	0	0	1	0	0	33	1	3427.65	38	70	4	4.0444e-99	214.91	By MS/MS	By matching	By matching	By matching	By matching
AAAAQLSLTQLSSGNPVYEK	Eps15	Epidermal growth factor receptor substrate 15	Q5JC28;H3BK65;P42567;F6W2Q5;H3BJB8	Q5JC28	yes	no	________________	SGNPVYEKYYRQVEAG	M	A	A	E	K	Y	4	0	1	0	0	2	1	1	0	0	3	1	0	0	1	3	1	0	1	1	0	0	20	0	2047.06	2	21	2	0.00015745	49.188	By matching	By matching	By matching	By matching	By matching
AAAASAAEAGIATPGTEDSDDALLK	Psmd4	26S proteasome non-ATPase regulatory subunit 4	O35226;O35226-4	O35226	yes	no	RQEEEARRAAAASAAE	DSDDALLKMTINQQEF	R	A	A	L	K	M	9	0	0	3	0	0	2	2	0	1	2	1	0	0	1	2	2	0	0	0	0	0	25	0	2315.11	238	262	2;3	2.6766e-79	208.27	By MS/MS	By matching	By matching	By matching	By matching
AAAASAAEAGIATPGTEGERDSDDALLK	Psmd4	26S proteasome non-ATPase regulatory subunit 4	O35226-2;O35226-3;F7AI87	O35226-2	yes	no	RQEEEARRAAAASAAE	DSDDALLKMTINQQEF	R	A	A	L	K	M	9	1	0	3	0	0	3	3	0	1	2	1	0	0	1	2	2	0	0	0	0	0	28	1	2657.28	238	265	3	2.6145e-112	200.98	By MS/MS	By matching	By MS/MS	By matching	By matching
AAAATETSSVFADPVISK	Mrps7	28S ribosomal protein S7, mitochondrial	Q80X85	Q80X85	yes	yes	LKKTQFIKAAAATETS	FADPVISKFTNMMMKG	K	A	A	S	K	F	5	0	0	1	0	0	1	0	0	1	0	1	0	1	1	3	2	0	0	2	0	0	18	0	1763.89	76	93	2	0.00046676	53.554	By matching	By matching	By matching	By MS/MS	By matching
AAAATGLR	Ndufa6	NADH dehydrogenase [ubiquinone] 1 alpha subcomplex subunit 6	Q9CQZ5	Q9CQZ5	yes	yes	________________	AAAATGLRQAAAAAAS	M	A	A	L	R	Q	4	1	0	0	0	0	0	1	0	0	1	0	0	0	0	0	1	0	0	0	0	0	8	0	729.413	2	9	1;2	0.00034252	125.81	By matching	By MS/MS	By MS/MS	By MS/MS	By MS/MS
AAAAVVEFQR	Psmd11	26S proteasome non-ATPase regulatory subunit 11	Q5BKQ9;Q8BG32;G3UYI4;G3UYL3	Q5BKQ9	yes	no	________________	AAVVEFQRAQSLLSTD	M	A	A	Q	R	A	4	1	0	0	0	1	1	0	0	0	0	0	0	1	0	0	0	0	0	2	0	0	10	0	1060.57	2	11	1;2	9.942e-13	168.83	By matching	By matching	By matching	By matching	By MS/MS
AAAAYALGR	Cand2	Cullin-associated NEDD8-dissociated protein 2	Q6ZQ73	Q6ZQ73	yes	yes	GSPSEDVRAAAAYALG	AAAYALGRVGAGNLPD	R	A	A	G	R	V	5	1	0	0	0	0	0	1	0	0	1	0	0	0	0	0	0	0	1	0	0	0	9	0	862.466	878	886	2	0.023273	44.349	By matching	By MS/MS	By matching	By matching	By MS/MS
AAADADVSLHNFSAR	Psmg4	Proteasome assembly chaperone 4	D3Z016;P0C7N9	D3Z016	yes	no	________________	SLHNFSARLWEQLVHF	R	A	A	A	R	L	5	1	1	2	0	0	0	0	1	0	1	0	0	1	0	2	0	0	0	1	0	0	15	0	1543.74	6	20	3	0.0021809	46.892	By matching	By matching	By matching	By matching	By matching
AAADEPKPK	Adk	Adenosine kinase	P55264	P55264	yes	yes	________________	AADEPKPKKLKVEAPQ	M	A	A	P	K	K	3	0	0	1	0	0	1	0	0	0	0	2	0	0	2	0	0	0	0	0	0	0	9	1	925.487	2	10	2	0.00033245	105.52	By MS/MS	By MS/MS	By MS/MS	By MS/MS	By MS/MS
AAADEWTTCTPPSGLQGK	Ttn	Titin	A2ASS6;A2ASS6-2;E9Q8K5;E9Q8N1	A2ASS6	no	no	GYVIELKKAAADEWTT	PPSGLQGKQFTVTKLK	K	A	A	G	K	Q	3	0	0	1	1	1	1	2	0	0	1	1	0	0	2	1	3	1	0	0	0	0	18	0	1888.86	26833	26850	2	5.1072e-79	222.42	By matching	By matching	By matching	By MS/MS	By MS/MS
AAADGDDSLYPIAVLIDELR	Ppp2r1a	Serine/threonine-protein phosphatase 2A 65 kDa regulatory subunit A alpha isoform	Q76MZ3;G3UXQ1	Q76MZ3	yes	no	________________	AVLIDELRNEDVQLRL	M	A	A	L	R	N	4	1	0	4	0	0	1	1	0	2	3	0	0	0	1	1	0	0	1	1	0	0	20	0	2116.07	2	21	2;3	8.9746e-31	171.35	By matching	By matching	By matching	By matching	By matching
AAADGDDSLYPIAVLIDELRNEDVQLR	Ppp2r1a	Serine/threonine-protein phosphatase 2A 65 kDa regulatory subunit A alpha isoform	Q76MZ3;G3UXQ1	Q76MZ3	yes	no	________________	RNEDVQLRLNSIKKLS	M	A	A	L	R	L	4	2	1	5	0	1	2	1	0	2	4	0	0	0	1	1	0	0	1	2	0	0	27	1	2970.49	2	28	3	8.1672e-05	45.042	By matching	By matching	By matching	By matching	By matching
AAADQDREAVLK	Adck3	Atypical kinase ADCK3, mitochondrial	Q60936;F7B1B6;Q60936-2	Q60936	yes	no	DLYIQVIRAAADQDRE	QDREAVLKKSIEMKFL	R	A	A	L	K	K	4	1	0	2	0	1	1	0	0	0	1	1	0	0	0	0	0	0	0	1	0	0	12	1	1285.66	525	536	2;3	5.2915e-09	130.15	By matching	By MS/MS	By MS/MS	By MS/MS	By matching
AAADQDREAVLKK	Adck3	Atypical kinase ADCK3, mitochondrial	Q60936;F7B1B6;Q60936-2	Q60936	yes	no	DLYIQVIRAAADQDRE	DREAVLKKSIEMKFLT	R	A	A	K	K	S	4	1	0	2	0	1	1	0	0	0	1	2	0	0	0	0	0	0	0	1	0	0	13	2	1413.76	525	537	2;3;4	1.5275e-08	126.09	By MS/MS	By MS/MS	By MS/MS	By MS/MS	By MS/MS
AAADTLQGPMQAAYR	Edc4	Enhancer of mRNA-decapping protein 4	G5E896;D6RE33;Q3UJB9-2;Q3UJB9	G5E896	yes	no	NLTDAIARAAADTLQG	GPMQAAYREAFQSVVL	R	A	A	Y	R	E	5	1	0	1	0	2	0	1	0	0	1	0	1	0	1	0	1	0	1	0	0	0	15	0	1562.75	1106	1120	2	0.004408	55.176	By matching	By matching	By matching	By matching	By matching
AAAEDVNVTFEDQQK	Pfdn4	Prefoldin subunit 4	E9Q6U4;Q3UWL8	E9Q6U4	yes	no	________________	VTFEDQQKINKFARNT	K	A	A	Q	K	I	3	0	1	2	0	2	2	0	0	0	0	1	0	1	0	0	1	0	0	2	0	0	15	0	1663.77	8	22	2	7.5495e-51	204.28	By MS/MS	By matching	By matching	By matching	By MS/MS
AAAEELLAR	Inppl1	Phosphatidylinositol 3,4,5-trisphosphate 5-phosphatase 2	A0A087WPT7;Q6P549	A0A087WPT7	yes	no	WYHRDLSRAAAEELLA	AAEELLARAGRDGSFL	R	A	A	A	R	A	4	1	0	0	0	0	2	0	0	0	2	0	0	0	0	0	0	0	0	0	0	0	9	0	942.513	29	37	2	0.032006	42.348	By matching	By matching	By matching	By matching	By matching
AAAEIYEEFLAAFEGSDGNK	U2surp	U2 snRNP-associated SURP motif-containing protein	A0A087WR93;A0A087WRG2;Q6NV83-3;Q6NV83-2;Q6NV83;A0A087WQT2	A0A087WR93	yes	no	LKKKEDEKAAAEIYEE	FEGSDGNKVKTFVRGG	K	A	A	N	K	V	5	0	1	1	0	0	4	2	0	1	1	1	0	2	0	1	0	0	1	0	0	0	20	0	2130.97	130	149	4	0.10668	11.925	By matching	By matching	By matching	By matching	By matching
AAAEVNQEYGLDPK	Fh	Fumarate hydratase, mitochondrial	P97807-2;P97807	P97807-2	yes	no	QAFGILKRAAAEVNQE	QEYGLDPKIASAIMKA	R	A	A	P	K	I	3	0	1	1	0	1	2	1	0	0	1	1	0	0	1	0	0	0	1	1	0	0	14	0	1503.72	59	72	2	9.7914e-10	132.51	By MS/MS	By MS/MS	By MS/MS	By MS/MS	By MS/MS
AAAFAEK	Myom2		Q14BI5	Q14BI5	yes	yes	YAEFQQLKAAAFAEKN	KAAAFAEKNRGKVIGG	K	A	A	E	K	N	4	0	0	0	0	0	1	0	0	0	0	1	0	1	0	0	0	0	0	0	0	0	7	0	706.365	1335	1341	2	0.022459	79.469	By MS/MS	By matching	By MS/MS	By matching	By MS/MS
AAAFEDQENETVVVK	Tln1	Talin-1	P26039	P26039	yes	yes	NLVKAAQKAAAFEDQE	ENETVVVKEKMVGGIA	K	A	A	V	K	E	3	0	1	1	0	1	3	0	0	0	0	1	0	1	0	0	1	0	0	3	0	0	15	0	1648.79	2477	2491	2	1.1427e-07	115.91	By MS/MS	By matching	By matching	By matching	By matching
AAAFEEQLSQALQELQTVAEAGR	Smtn		D3YVS1	D3YVS1	yes	yes	________________	QTVAEAGRSAVTQAAD	M	A	A	G	R	S	6	1	0	0	0	4	4	1	0	0	3	0	0	1	0	1	1	0	0	1	0	0	23	0	2459.23	2	24	3	9.8656e-22	141.7	By matching	By matching	By matching	By matching	By matching
AAAFEQLQK	Tomm70a	Mitochondrial import receptor subunit TOM70	Q9CZW5	Q9CZW5	yes	yes	LSTFYQNRAAAFEQLQ	AAFEQLQKWKEVAQDC	R	A	A	Q	K	W	3	0	0	0	0	2	1	0	0	0	1	1	0	1	0	0	0	0	0	0	0	0	9	0	1004.53	163	171	2	0.00034291	116.73	By matching	By matching	By MS/MS	By MS/MS	By matching
AAAFGPDQSLLSPVHVLDLEPR	Alkbh7	Alpha-ketoglutarate-dependent dioxygenase alkB homolog 7, mitochondrial	Q9D6Z0	Q9D6Z0	yes	yes	QVILQRVRAAAFGPDQ	HVLDLEPRGYIKPHVD	R	A	A	P	R	G	3	1	0	2	0	1	1	1	1	0	4	0	0	1	3	2	0	0	0	2	0	0	22	0	2331.22	94	115	3	9.7694e-06	60.133	By matching	By MS/MS	By matching	By MS/MS	By MS/MS
AAAGDGPSASEKEPSAPATEK	Mylk2	Myosin light chain kinase 2, skeletal/cardiac muscle	Q8VCR8	Q8VCR8	yes	yes	LSTEQTPKAAAGDGPS	PSAPATEKDLSPPNAK	K	A	A	E	K	D	6	0	0	1	0	0	3	2	0	0	0	2	0	0	3	3	1	0	0	0	0	0	21	1	1969.92	23	43	2;3	6.1386e-120	258.37	By MS/MS	By matching	By matching	By matching	By matching
AAAGDGPSASEKEPSAPATEKDLSPPNAK	Mylk2	Myosin light chain kinase 2, skeletal/cardiac muscle	Q8VCR8	Q8VCR8	yes	yes	LSTEQTPKAAAGDGPS	DLSPPNAKKDPGAPDP	K	A	A	A	K	K	7	0	1	2	0	0	3	2	0	0	1	3	0	0	5	4	1	0	0	0	0	0	29	2	2792.35	23	51	4	1.3243e-05	50.505	By matching	By matching	By matching	By matching	By matching
AAAGELQEDSGLHVLAR	Efhd2		Q8C845	Q8C845	yes	yes	EFLLIFRKAAAGELQE	SGLHVLARLSEIDVST	K	A	A	A	R	L	4	1	0	1	0	1	2	2	1	0	3	0	0	0	0	1	0	0	0	1	0	0	17	0	1735.89	160	176	3	1.8199e-05	90.348	By MS/MS	By matching	By MS/MS	By MS/MS	By MS/MS
AAAGGGAAAAAGR	Rab21	Ras-related protein Rab-21	Q0PD35;P35282	Q0PD35	yes	no	________________	GAAAAAGRAYSFKVVL	M	A	A	G	R	A	8	1	0	0	0	0	0	4	0	0	0	0	0	0	0	0	0	0	0	0	0	0	13	0	970.494	2	14	2	8.4032e-15	147.62	By MS/MS	By matching	By MS/MS	By MS/MS	By MS/MS
AAAGKAELELELGR	Plec	Plectin	Q9QXS1-13;Q9QXS1-12;Q9QXS1-5;Q9QXS1-3;Q9QXS1-14;Q9QXS1-6;Q9QXS1-2;Q9QXS1-15;E9Q3W4;Q9QXS1-9;Q9QXS1-10;Q9QXS1-11;Q9QXS1-16;Q9QXS1-4;Q9QXS1-7;Q9QXS1;Q9QXS1-8	Q9QXS1-9	no	no	ALKVSFEKAAAGKAEL	ELELELGRIRSNAEDT	K	A	A	G	R	I	4	1	0	0	0	0	3	2	0	0	3	1	0	0	0	0	0	0	0	0	0	0	14	1	1426.78	1907	1920	2;3	5.5124e-21	157.33	By matching	By matching	By matching	By matching	By matching
AAAGSAAVSGAGTPVAGPTGR	Snapin	SNARE-associated protein Snapin	Q9Z266;V9GXI0;V9GXT7	Q9Z266	yes	no	________________	PVAGPTGRDLFAEGLL	M	A	A	G	R	D	7	1	0	0	0	0	0	5	0	0	0	0	0	0	2	2	2	0	0	2	0	0	21	0	1724.88	2	22	2	0.00017597	49.559	By matching	By matching	By MS/MS	By matching	By matching
AAAHCAHVFTTVSQITAIEAQHLLK	Gys1	Glycogen [starch] synthase, muscle	Q9Z1E4;D3Z0Q6	Q9Z1E4	yes	no	YHRYCMERAAAHCAHV	IEAQHLLKRKPDIVTP	R	A	A	L	K	R	6	0	0	0	1	2	1	0	3	2	2	1	0	1	0	1	3	0	0	2	0	0	25	0	2716.41	247	271	3;4;5	6.8753e-66	196.18	By MS/MS	By matching	By matching	By MS/MS	By MS/MS
AAAHEPPTQNQEK	Tarsl2	Probable threonine--tRNA ligase 2, cytoplasmic	Q8BLY2	Q8BLY2	yes	yes	QRRTEAGRAAAHEPPT	PPTQNQEKDTKKKRLK	R	A	A	E	K	D	3	0	1	0	0	2	2	0	1	0	0	1	0	0	2	0	1	0	0	0	0	0	13	0	1419.67	86	98	3	0.0036904	46.88	By matching	By matching	By matching	By matching	By matching
AAAHHYGAQCDK	Ndufa8	NADH dehydrogenase [ubiquinone] 1 alpha subcomplex subunit 8	Q9DCJ5	Q9DCJ5	yes	yes	KVSSAVLKAAAHHYGA	HYGAQCDKTNKEFMLC	K	A	A	D	K	T	4	0	0	1	1	1	0	1	2	0	0	1	0	0	0	0	0	0	1	0	0	0	12	0	1327.57	27	38	2;3	5.9587e-27	175.74	By MS/MS	By MS/MS	By MS/MS	By MS/MS	By MS/MS
AAAHHYGAQCDKTNK	Ndufa8	NADH dehydrogenase [ubiquinone] 1 alpha subcomplex subunit 8	Q9DCJ5	Q9DCJ5	yes	yes	KVSSAVLKAAAHHYGA	AQCDKTNKEFMLCRWE	K	A	A	N	K	E	4	0	1	1	1	1	0	1	2	0	0	2	0	0	0	0	1	0	1	0	0	0	15	1	1670.76	27	41	4	0.0054139	41.743	By matching	By matching	By matching	By matching	By matching
AAAHLTVIEK	Ttn	Titin	A2ASS6;A2ASS6-2;E9Q8K5;E9Q8N1	A2ASS6	no	no	VVMVGAARAAAHLTVI	AHLTVIEKLRIIVPLK	R	A	A	E	K	L	3	0	0	0	0	0	1	0	1	1	1	1	0	0	0	0	1	0	0	1	0	0	10	0	1051.6	14419	14428	2;3	9.8415e-11	154.24	By MS/MS	By MS/MS	By MS/MS	By MS/MS	By MS/MS
AAAITSDLLESLGR	Postn	Periostin	Q62009-2;Q62009;Q62009-5;Q62009-3;Q62009-4	Q62009-2	yes	no	EDDLSSFRAAAITSDL	DLLESLGRDGHFTLFA	R	A	A	G	R	D	3	1	0	1	0	0	1	1	0	1	3	0	0	0	0	2	1	0	0	0	0	0	14	0	1415.76	254	267	2	2.4455e-05	80.853	By matching	By MS/MS	By matching	By MS/MS	By MS/MS
AAALAHLDRGGPPPVR	Aoc3;Aoc2	Membrane primary amine oxidase;Amine oxidase;Retina-specific copper amine oxidase	O70423;O70423-2;A2A4I8;A2A4I9;Q812C9	O70423	yes	no	VELQLPAKAAALAHLD	RGGPPPVREALAIIFF	K	A	A	V	R	E	4	2	0	1	0	0	0	2	1	0	2	0	0	0	3	0	0	0	0	1	0	0	16	1	1596.88	107	122	4	0.0012521	49.595	By matching	By matching	By matching	By matching	By matching
AAALATGCTVDIESEAHDYYNVIPNK	Pm20d2	Peptidase M20 domain-containing protein 2	A3KG59	A3KG59	yes	yes	KKAEDCFRAAALATGC	YYNVIPNKTLCSAYTE	R	A	A	N	K	T	5	0	2	2	1	0	2	1	1	2	1	1	0	0	1	1	2	0	2	2	0	0	26	0	2821.32	291	316	3	4.8205e-19	117.62	By matching	By matching	By matching	By matching	By MS/MS
AAALEAMK	Stip1	Stress-induced-phosphoprotein 1	Q60864	Q60864	yes	yes	FIKGYTRKAAALEAMK	AAALEAMKDYTKAMDV	K	A	A	M	K	D	4	0	0	0	0	0	1	0	0	0	1	1	1	0	0	0	0	0	0	0	0	0	8	0	803.421	435	442	1;2	0.0027954	91.853	By matching	By MS/MS	By MS/MS	By matching	By matching
AAALEAMKDYTK	Stip1	Stress-induced-phosphoprotein 1	Q60864	Q60864	yes	yes	FIKGYTRKAAALEAMK	EAMKDYTKAMDVYQKA	K	A	A	T	K	A	4	0	0	1	0	0	1	0	0	0	1	2	1	0	0	0	1	0	1	0	0	0	12	1	1310.65	435	446	2;3	9.6414e-05	102.33	By matching	By matching	By matching	By matching	By matching
AAALEFLNR	Stip1	Stress-induced-phosphoprotein 1	Q60864	Q60864	yes	yes	WGKGYSRKAAALEFLN	AALEFLNRFEEAKRTY	K	A	A	N	R	F	3	1	1	0	0	0	1	0	0	0	2	0	0	1	0	0	0	0	0	0	0	0	9	0	1003.55	79	87	2	0.0010579	90.135	By matching	By MS/MS	By MS/MS	By matching	By matching
AAALEFLNRFEEAK	Stip1	Stress-induced-phosphoprotein 1	Q60864	Q60864	yes	yes	WGKGYSRKAAALEFLN	LNRFEEAKRTYEEGLK	K	A	A	A	K	R	4	1	1	0	0	0	3	0	0	0	2	1	0	2	0	0	0	0	0	0	0	0	14	1	1607.83	79	92	2;3	2.8409e-55	219.95	By MS/MS	By matching	By MS/MS	By MS/MS	By MS/MS
AAALEFLNRFEEAKR	Stip1	Stress-induced-phosphoprotein 1	Q60864	Q60864	yes	yes	WGKGYSRKAAALEFLN	NRFEEAKRTYEEGLKH	K	A	A	K	R	T	4	2	1	0	0	0	3	0	0	0	2	1	0	2	0	0	0	0	0	0	0	0	15	2	1763.93	79	93	3;4	1.2342e-20	155.43	By MS/MS	By MS/MS	By matching	By matching	By MS/MS
AAALEMAMIK	Acad12		D3Z7X0	D3Z7X0	yes	yes	LMDVAGNKAAALEMAM	ALEMAMIKMVVPSMAN	K	A	A	I	K	M	4	0	0	0	0	0	1	0	0	1	1	1	2	0	0	0	0	0	0	0	0	0	10	0	1047.55	479	488	1;2	0.00054754	94.309	By matching	By MS/MS	By MS/MS	By MS/MS	By MS/MS
AAALEQFK	Nnt	NAD(P) transhydrogenase, mitochondrial	Q61941;Q8BGK0;Q8C9V5;E9Q8F4	Q61941	yes	no	VVRGFDTRAAALEQFK	AAALEQFKSLGAEPLE	R	A	A	F	K	S	3	0	0	0	0	1	1	0	0	0	1	1	0	1	0	0	0	0	0	0	0	0	8	0	876.471	260	267	1;2	0.00058359	133.12	By MS/MS	By MS/MS	By MS/MS	By MS/MS	By MS/MS
AAALPTQEAEPQEEAEVVHEDNEWGIELVSEVSEEELK	Uba5	Ubiquitin-like modifier-activating enzyme 5	Q8VE47;F6VRI6	Q8VE47	yes	no	QQEEYKKRAAALPTQE	EVSEEELKNSSGPVPT	R	A	A	L	K	N	5	0	1	1	0	2	12	1	1	1	3	1	0	0	2	2	1	1	0	4	0	0	38	0	4232.98	317	354	4	0.071303	12.299	By matching	By matching	By matching	By matching	By matching
AAALQVPHAVGAVK			A0A0G2JFH2	A0A0G2JFH2	yes	yes	KAESGGSRAAALQVPH	PHAVGAVKELRPDTTP	R	A	A	V	K	E	5	0	0	0	0	1	0	1	1	0	1	1	0	0	1	0	0	0	0	3	0	0	14	0	1330.77	333	346	2;3	1.1372e-05	107.12	By MS/MS	By matching	By matching	By matching	By matching
AAALVLQTIWGYK	Ctnnd1	Catenin delta-1	G3X9V2;E9Q8Z5;E9Q8Z6;E9Q8Z8;P30999-2;P30999-3;P30999;D3Z2H7;E9Q986;D3Z7H6;E9Q906;E9Q907;E9Q905;E9Q8Z4;E9Q8Z9;D3Z2H2;E9Q903;E9Q901;E9Q904	G3X9V2	yes	no	NRSEKEVRAAALVLQT	LQTIWGYKELRKPLEK	R	A	A	Y	K	E	3	0	0	0	0	1	0	1	0	1	2	1	0	0	0	0	1	1	1	1	0	0	13	0	1432.81	815	827	2	0.0028421	53.448	By matching	By matching	By matching	By MS/MS	By matching
AAAMDVDTPSGTNSGAGK	Rbx1	E3 ubiquitin-protein ligase RBX1;E3 ubiquitin-protein ligase RBX1, N-terminally processed	P62878	P62878	yes	yes	________________	GTNSGAGKKRFEVKKW	M	A	A	G	K	K	4	0	1	2	0	0	0	3	0	0	0	1	1	0	1	2	2	0	0	1	0	0	18	0	1648.74	2	19	2	4.7221e-30	149.97	By matching	By matching	By matching	By MS/MS	By matching
AAAMDVDTPSGTNSGAGKK	Rbx1	E3 ubiquitin-protein ligase RBX1;E3 ubiquitin-protein ligase RBX1, N-terminally processed	P62878	P62878	yes	yes	________________	TNSGAGKKRFEVKKWN	M	A	A	K	K	R	4	0	1	2	0	0	0	3	0	0	0	2	1	0	1	2	2	0	0	1	0	0	19	1	1776.83	2	20	2	5.0294e-40	188.58	By MS/MS	By matching	By MS/MS	By MS/MS	By MS/MS
AAANEQLTR	Chchd3	MICOS complex subunit Mic19	Q9CRB9;Q9D9P1;D3Z0L4	Q9CRB9	yes	no	ARDLERERAAANEQLT	AANEQLTRAVLRERIS	R	A	A	T	R	A	3	1	1	0	0	1	1	0	0	0	1	0	0	0	0	0	1	0	0	0	0	0	9	0	972.499	96	104	2	5.5389e-05	132.01	By MS/MS	By matching	By matching	By MS/MS	By MS/MS
AAAPAPEEEMDECEQALAAEPK	Eef1g	Elongation factor 1-gamma	Q4FZK2;Q9D8N0	Q4FZK2	yes	no	AERKEEKKAAAPAPEE	QALAAEPKAKDPFAHL	K	A	A	P	K	A	7	0	0	1	1	1	6	0	0	0	1	1	1	0	3	0	0	0	0	0	0	0	22	0	2356.02	254	275	2;3	2.3263e-20	129.2	By MS/MS	By matching	By matching	By matching	By MS/MS
AAAPEPHETEK	Cox20	Cytochrome c oxidase protein 20 homolog	Q9D7J4	Q9D7J4	yes	yes	________________	PEPHETEKKPFKLLGI	M	A	A	E	K	K	3	0	0	0	0	0	3	0	1	0	0	1	0	0	2	0	1	0	0	0	0	0	11	0	1178.56	2	12	2	0.00031581	79.23	By matching	By MS/MS	By matching	By matching	By matching
AAAPGTAVLLVTANVGSLFDDPENLQK	Inpp5a		Q7TNC9;E9QAS7	Q7TNC9	yes	no	________________	DDPENLQKNWLREFYQ	K	A	A	Q	K	N	5	0	2	2	0	1	1	2	0	0	4	1	0	1	2	1	2	0	0	3	0	0	27	0	2710.42	5	31	3;4	4.7106e-18	108.44	By matching	By MS/MS	By MS/MS	By MS/MS	By MS/MS
AAAPKAAPAPAAAPAAAPAAAPEPERPK	Myl3	Myosin light chain 3	P09542;A0A0G2JDW2	P09542	yes	no	EPKKDDAKAAAPKAAP	APEPERPKEAEFDASK	K	A	A	P	K	E	15	1	0	0	0	0	2	0	0	0	0	2	0	0	8	0	0	0	0	0	0	0	28	2	2530.37	15	42	3;4	7.5782e-06	55.153	By matching	By MS/MS	By MS/MS	By matching	By matching
AAAQLLQSQAQQSGAQQTK	2016-09-11	Septin-11	A0A0J9YTY0;A0A0J9YUL3;Q8C1B7-3;Q8C1B7-2;Q8C1B7	A0A0J9YTY0	yes	no	VSNFQKKKAAAQLLQS	QSGAQQTKKDKDKKK_	K	A	A	T	K	K	5	0	0	0	0	7	0	1	0	0	2	1	0	0	0	2	1	0	0	0	0	0	19	0	1956	400	418	2	9.0148e-43	161.14	By MS/MS	By matching	By matching	By matching	By matching
AAAQLLQSQAQQSGAQQTKK	2016-09-11	Septin-11	A0A0J9YTY0;A0A0J9YUL3;Q8C1B7-3;Q8C1B7-2;Q8C1B7	A0A0J9YTY0	yes	no	VSNFQKKKAAAQLLQS	SGAQQTKKDKDKKK__	K	A	A	K	K	D	5	0	0	0	0	7	0	1	0	0	2	2	0	0	0	2	1	0	0	0	0	0	20	1	2084.1	400	419	3	2.6726e-08	116.73	By MS/MS	By matching	By matching	By matching	By matching
AAAQTLER	Pnp	Purine nucleoside phosphorylase	Q543K9;P23492	Q543K9	yes	no	MEVLDAGKAAAQTLER	AAAQTLERFVSILMES	K	A	A	E	R	F	3	1	0	0	0	1	1	0	0	0	1	0	0	0	0	0	1	0	0	0	0	0	8	0	858.456	266	273	2	0.002283	104.06	By MS/MS	By MS/MS	By matching	By MS/MS	By MS/MS
AAASEGVQVKR	Mecp2	Methyl-CpG-binding protein 2	Q9Z2D6-2;Q9Z2D6	Q9Z2D6-2	yes	no	GSGTGRPKAAASEGVQ	SEGVQVKRVLEKSPGK	K	A	A	K	R	V	3	1	0	0	0	1	1	1	0	0	0	1	0	0	0	1	0	0	0	2	0	0	11	1	1114.61	218	228	2	0.023747	52.167	By matching	By matching	By matching	By matching	By matching
AAASLDTAALSATDMALALNR	Ryr2	Ryanodine receptor 2	E9Q401;F6U7V1	E9Q401	yes	no	VGFLPDLRAAASLDTA	DMALALNRYLCTAVLP	R	A	A	N	R	Y	8	1	1	2	0	0	0	0	0	0	4	0	1	0	0	2	2	0	0	0	0	0	21	0	2046.04	2497	2517	3	1.0017e-07	88.548	By matching	By MS/MS	By MS/MS	By matching	By MS/MS
AAASLDTATFSTTEMALALNR	Ryr1	Ryanodine receptor 1	K3W4M2;E9PZQ0	K3W4M2	yes	no	VGFLPDMRAAASLDTA	EMALALNRYLCLAVLP	R	A	A	N	R	Y	6	1	1	1	0	0	1	0	0	0	3	0	1	1	0	2	4	0	0	0	0	0	21	0	2154.06	2533	2553	2;3	2.4329e-73	202.07	By MS/MS	By matching	By matching	By matching	By matching
AAASSGPASLSSVASSPMSSSLGTAGQR	Sh3kbp1	SH3 domain-containing kinase-binding protein 1	Q8R550-7	Q8R550-7	yes	yes	________________	SLGTAGQRASSPSLFS	M	A	A	Q	R	A	6	1	0	0	0	1	0	3	0	0	2	0	1	0	2	10	1	0	0	1	0	0	28	0	2521.21	2	29	3	7.1148e-20	105.35	By MS/MS	By MS/MS	By matching	By MS/MS	By MS/MS
AAASTDYYK	Pdha1	Pyruvate dehydrogenase E1 component subunit alpha;Pyruvate dehydrogenase E1 component subunit alpha, somatic form, mitochondrial	Q3UFJ3;P35486	Q3UFJ3	yes	no	GMGTSVERAAASTDYY	AASTDYYKRGDFIPGL	R	A	A	Y	K	R	3	0	0	1	0	0	0	0	0	0	0	1	0	0	0	1	1	0	2	0	0	0	9	0	988.45	236	244	2	0.00058978	105.52	By MS/MS	By matching	By MS/MS	By MS/MS	By MS/MS
AAASTDYYKR	Pdha1	Pyruvate dehydrogenase E1 component subunit alpha;Pyruvate dehydrogenase E1 component subunit alpha, somatic form, mitochondrial	Q3UFJ3;P35486	Q3UFJ3	yes	no	GMGTSVERAAASTDYY	ASTDYYKRGDFIPGLR	R	A	A	K	R	G	3	1	0	1	0	0	0	0	0	0	0	1	0	0	0	1	1	0	2	0	0	0	10	1	1144.55	236	245	2;3	1.4887e-06	129.85	By MS/MS	By matching	By MS/MS	By MS/MS	By MS/MS
AAATEHSQRELDTVTLEDIKEHVR	Psmd3	26S proteasome non-ATPase regulatory subunit 3	P14685	P14685	yes	yes	STGEGDGKAAATEHSQ	EDIKEHVRQLEKAVSG	K	A	A	V	R	Q	3	2	0	2	0	1	4	0	2	1	2	1	0	0	0	1	3	0	0	2	0	0	24	2	2747.38	53	76	4;5	6.7253e-22	138.49	By MS/MS	By matching	By matching	By MS/MS	By matching
AAATETPIETSTAPSLEGAPK	Naca	Nascent polypeptide-associated complex subunit alpha, muscle-specific form	P70670	P70670	yes	yes	TTIPSCKKAAATETPI	PSLEGAPKETSETSVS	K	A	A	P	K	E	5	0	0	0	0	0	3	1	0	1	1	1	0	0	3	2	4	0	0	0	0	0	21	0	2041.02	1681	1701	2;3	5.7304e-24	157.57	By matching	By MS/MS	By MS/MS	By MS/MS	By MS/MS
AAATETPIETSTAPSLEGAPKETSETSVSK	Naca	Nascent polypeptide-associated complex subunit alpha, muscle-specific form	P70670	P70670	yes	yes	TTIPSCKKAAATETPI	TSETSVSKVLMSSPPK	K	A	A	S	K	V	5	0	0	0	0	0	5	1	0	1	1	2	0	0	3	5	6	0	0	1	0	0	30	1	2989.46	1681	1710	3	1.3282e-20	108.01	By matching	By matching	By matching	By matching	By matching
AAATFNPELITHILDGSPENTR	Acox1	Peroxisomal acyl-coenzyme A oxidase 1	Q9R0H0-2;Q9R0H0	Q9R0H0-2	yes	no	NPDLRKERAAATFNPE	DGSPENTRRRREIENL	R	A	A	T	R	R	3	1	2	1	0	0	2	1	1	2	2	0	0	1	2	1	3	0	0	0	0	0	22	0	2366.19	10	31	3	3.3048e-08	86.557	By matching	By MS/MS	By matching	By matching	By matching
AAATFNPELITHILDGSPENTRR	Acox1	Peroxisomal acyl-coenzyme A oxidase 1	Q9R0H0-2;Q9R0H0	Q9R0H0-2	yes	no	NPDLRKERAAATFNPE	GSPENTRRRREIENLI	R	A	A	R	R	R	3	2	2	1	0	0	2	1	1	2	2	0	0	1	2	1	3	0	0	0	0	0	23	1	2522.29	10	32	4	2.8396e-05	55.128	By matching	By matching	By matching	By MS/MS	By MS/MS
AAATKEPVFIPR	Mybpc3	Myosin-binding protein C, cardiac-type	E9Q9T8;Q3UIK0;Q3TF37;O70468	E9Q9T8	no	no	NMVGSSDKAAATKEPV	KEPVFIPRPGITYEPP	K	A	A	P	R	P	3	1	0	0	0	0	1	0	0	1	0	1	0	1	2	0	1	0	0	1	0	0	12	1	1298.73	1154	1165	2;3	8.811e-11	131.69	By matching	By MS/MS	By matching	By MS/MS	By MS/MS
AAATKEPVFIPRPGITYEPPK	Mybpc3	Myosin-binding protein C, cardiac-type	E9Q9T8;Q3UIK0;Q3TF37;O70468	E9Q9T8	no	no	NMVGSSDKAAATKEPV	GITYEPPKYKALDFSE	K	A	A	P	K	Y	3	1	0	0	0	0	2	1	0	2	0	2	0	1	5	0	2	0	1	1	0	0	21	2	2281.25	1154	1174	2;3;4	5.0665e-46	165.1	By matching	By MS/MS	By MS/MS	By MS/MS	By MS/MS
AAATLMTER	Slc4a1	Band 3 anion transport protein	P04919-2;P04919	P04919-2	yes	no	VDYTQLGRAAATLMTE	AATLMTERVFRITASM	R	A	A	E	R	V	3	1	0	0	0	0	1	0	0	0	1	0	1	0	0	0	2	0	0	0	0	0	9	0	962.486	218	226	2	1.7117e-06	120.99	By MS/MS	By MS/MS	By MS/MS	By MS/MS	By MS/MS
AAAVAAAGAGEPLSPEELLPK	Tomm22	Mitochondrial import receptor subunit TOM22 homolog	Q9CPQ3	Q9CPQ3	yes	yes	________________	SPEELLPKAEAEKAEE	M	A	A	P	K	A	7	0	0	0	0	0	3	2	0	0	3	1	0	0	3	1	0	0	0	1	0	0	21	0	1961.05	2	22	2;3	7.5585e-13	132.79	By matching	By MS/MS	By MS/MS	By MS/MS	By MS/MS
AAAVGTANKSTVEGIQASVK	Vcl	Vinculin	Q64727	Q64727	yes	yes	RLGATAEKAAAVGTAN	EGIQASVKTARELTPQ	K	A	A	V	K	T	5	0	1	0	0	1	1	2	0	1	0	2	0	0	0	2	2	0	0	3	0	0	20	1	1901.02	647	666	3	3.8041e-06	72.058	By matching	By matching	By matching	By matching	By matching
AAAVPQR	Fkbp3	Peptidyl-prolyl cis-trans isomerase;Peptidyl-prolyl cis-trans isomerase FKBP3	Q3UBU9;Q62446	Q3UBU9	yes	no	________________	MAAAVPQRAWTVEQLR	M	A	A	Q	R	A	3	1	0	0	0	1	0	0	0	0	0	0	0	0	1	0	0	0	0	1	0	0	7	0	711.403	2	8	1;2	0.0035392	97.596	By MS/MS	By MS/MS	By matching	By MS/MS	By matching
AAAVPVEFK	Idh3b	Isocitrate dehydrogenase [NAD] subunit, mitochondrial	Q91VA7	Q91VA7	yes	yes	HAVKEVFKAAAVPVEF	AAVPVEFKEHHLSEVQ	K	A	A	F	K	E	3	0	0	0	0	0	1	0	0	0	0	1	0	1	1	0	0	0	0	2	0	0	9	0	930.517	72	80	1;2	0.00061422	103.74	By MS/MS	By MS/MS	By MS/MS	By MS/MS	By MS/MS
AAAVPVEFKEHHLSEVQNMASEEK	Idh3b	Isocitrate dehydrogenase [NAD] subunit, mitochondrial	Q91VA7	Q91VA7	yes	yes	HAVKEVFKAAAVPVEF	QNMASEEKLEQVLSSM	K	A	A	E	K	L	4	0	1	0	0	1	5	0	2	0	1	2	1	1	1	2	0	0	0	3	0	0	24	1	2679.3	72	95	3;4	5.3135e-17	130.83	By matching	By matching	By matching	By MS/MS	By matching
AAAVPVEFKEHHLSEVQNMASEEKLEQVLSSMK	Idh3b	Isocitrate dehydrogenase [NAD] subunit, mitochondrial	Q91VA7	Q91VA7	yes	yes	HAVKEVFKAAAVPVEF	EQVLSSMKENKVAIIG	K	A	A	M	K	E	4	0	1	0	0	2	6	0	2	0	3	3	2	1	1	4	0	0	0	4	0	0	33	2	3694.83	72	104	4;5	1.3998e-52	162	By MS/MS	By matching	By matching	By MS/MS	By matching
AAAVRQDLAQLMNSSGSHK	Cops4	COP9 signalosome complex subunit 4	Q14AI7;O88544;D6RG47	Q14AI7	yes	no	________________	MNSSGSHKDLAGKYRQ	M	A	A	H	K	D	4	1	1	1	0	2	0	1	1	0	2	1	1	0	0	3	0	0	0	1	0	0	19	1	1983	2	20	3	1.528e-05	72.359	By matching	By matching	By matching	By matching	By matching
AAAVSDIQDLMR	Psmd9	26S proteasome non-ATPase regulatory subunit 9	Q9CR00	Q9CR00	yes	yes	RAESSEARAAAVSDIQ	SDIQDLMRRKEEIEAE	R	A	A	M	R	R	3	1	0	2	0	1	0	0	0	1	1	0	1	0	0	1	0	0	0	1	0	0	12	0	1288.64	17	28	2	2.6702e-07	119.74	By MS/MS	By matching	By matching	By MS/MS	By MS/MS
AAAVVDPQQSVVMR	Plin2	Perilipin-2	P43883;B1AXR5	P43883	yes	no	________________	PQQSVVMRVANLPLVS	M	A	A	M	R	V	3	1	0	1	0	2	0	0	0	0	0	0	1	0	1	1	0	0	0	4	0	0	14	0	1469.77	2	15	3	0.087063	19.678	By matching	By matching	By MS/MS	By matching	By matching
AAAYDKLEK	Myh11	Myosin-11	E9QPE7;O08638-2;O08638	E9QPE7	yes	no	LSQQYEEKAAAYDKLE	AAYDKLEKTKNRLQQE	K	A	A	E	K	T	3	0	0	1	0	0	1	0	0	0	1	2	0	0	0	0	0	0	1	0	0	0	9	1	1007.53	1412	1420	2	0.072417	51.064	By matching	By matching	By matching	By matching	By MS/MS
AACNGPYDGK	Glod4	Glyoxalase domain-containing protein 4	Q9CPV4;E9Q197;Q9CPV4-2;Q9CPV4-3;F6ZTG3;F7BB55	Q9CPV4	yes	no	EEFEEGCKAACNGPYD	CNGPYDGKWSKTMVGF	K	A	A	G	K	W	2	0	1	1	1	0	0	2	0	0	0	1	0	0	1	0	0	0	1	0	0	0	10	0	1051.44	43	52	2	0.023471	36.684	By matching	By matching	By matching	By matching	By matching
AACREEIQSNAVR	Xirp1	Xin actin-binding repeat-containing protein 1	E9QQ93;O70373	O70373	no	no	EGTIHEVKAACREEIQ	EIQSNAVRSARWLFET	K	A	A	V	R	S	3	2	1	0	1	1	2	0	0	1	0	0	0	0	0	1	0	0	0	1	0	0	13	1	1502.73	255	267	2;3	1.6812e-05	95.264	By matching	By matching	By MS/MS	By MS/MS	By matching
AACYAHLYVTDVVPGPPDGAPEVVAVTGR	Speg	Striated muscle-specific serine/threonine-protein kinase	Q62407;E9QQ25;A0A087WSE3;Q62407-4;Q62407-3	Q62407	yes	no	VIANKLGKAACYAHLY	EVVAVTGRMVTLSWNP	K	A	A	G	R	M	5	1	0	2	1	0	1	3	1	0	1	0	0	0	4	0	2	0	2	6	0	0	29	0	2980.48	1274	1302	3	6.4197e-20	103.33	By matching	By matching	By matching	By matching	By MS/MS
AADAEAEVASLNR	Tpm3	Tropomyosin alpha-3 chain	Q8K0Z5;E9Q5J9;P21107	P21107	no	no	KLELAEKKAADAEAEV	AEVASLNRRIQLVEEE	K	A	A	N	R	R	5	1	1	1	0	0	2	0	0	0	1	0	0	0	0	1	0	0	0	1	0	0	13	0	1315.64	79	91	2;3	2.9912e-07	122.46	By matching	By matching	By matching	By matching	By matching
AADAEAEVASLNRR	Tpm3	Tropomyosin alpha-3 chain	Q8K0Z5;E9Q5J9;P21107	P21107	no	no	KLELAEKKAADAEAEV	EVASLNRRIQLVEEEL	K	A	A	R	R	I	5	2	1	1	0	0	2	0	0	0	1	0	0	0	0	1	0	0	0	1	0	0	14	1	1471.74	79	92	2;3	4.1127e-28	164.88	By matching	By matching	By matching	By matching	By matching
AADAHVDAHYYEQNEQPTGTCAACITGGNR	Adk	Adenosine kinase	P55264;P55264-2	P55264	yes	no	FGEILKRKAADAHVDA	ACITGGNRSLVANLAA	K	A	A	N	R	S	6	1	2	2	2	2	2	3	2	1	0	0	0	0	1	0	3	0	2	1	0	0	30	0	3276.39	119	148	3;4	5.2685e-49	155.16	By MS/MS	By matching	By MS/MS	By MS/MS	By MS/MS
AADAVEDLR	Pacsin2	Protein kinase C and casein kinase substrate in neurons protein 2	Q3TDA7;Q9WVE8	Q3TDA7	yes	no	RELEQSIKAADAVEDL	ADAVEDLRWFRANHGP	K	A	A	L	R	W	3	1	0	2	0	0	1	0	0	0	1	0	0	0	0	0	0	0	0	1	0	0	9	0	958.472	276	284	2	0.00050084	111.61	By matching	By MS/MS	By matching	By MS/MS	By MS/MS
AADCKKVYQIELAPK	Cdc42bpb	Serine/threonine-protein kinase MRCK beta	Q7TT50	Q7TT50	yes	yes	LTRDVIVRAADCKKVY	YQIELAPKEKIAILLC	R	A	A	P	K	E	3	0	0	1	1	1	1	0	0	1	1	3	0	0	1	0	0	0	1	1	0	0	15	2	1732.92	1276	1290	4	0.10167	17.252	By matching	By matching	By matching	By matching	By matching
AADEEAFEDNSEEYIR	Cse1l	Exportin-2	Q9ERK4;E9Q1T9;F6ZEW4;E9QAX7	Q9ERK4	yes	no	IVPNMEFRAADEEAFE	DNSEEYIRRDLEGSDI	R	A	A	I	R	R	3	1	1	2	0	0	5	0	0	1	0	0	0	1	0	1	0	0	1	0	0	0	16	0	1886.78	356	371	2	0.0026007	52.93	By matching	By matching	By matching	By matching	By matching
AADEEAFEDNSEEYIRR	Cse1l	Exportin-2	Q9ERK4;E9Q1T9;F6ZEW4;E9QAX7	Q9ERK4	yes	no	IVPNMEFRAADEEAFE	NSEEYIRRDLEGSDID	R	A	A	R	R	D	3	2	1	2	0	0	5	0	0	1	0	0	0	1	0	1	0	0	1	0	0	0	17	1	2042.88	356	372	3	8.2657e-09	124.25	By matching	By MS/MS	By MS/MS	By matching	By matching
AADESERGMKVIESR	Tpm1	Tropomyosin alpha-1 chain	G5E8R1;G5E8R0;E9Q455;G5E8R2;E9Q453;B7ZNL3;E9Q448;Q8BSH3;E9Q452;E9Q454;P58771;Q8BP43;P58771-2;E9Q450;F8WID5	P58771	no	no	QKLEEAEKAADESERG	GMKVIESRAQKDEEKM	K	A	A	S	R	A	2	2	0	1	0	0	3	1	0	1	0	1	1	0	0	2	0	0	0	1	0	0	15	2	1676.82	119	133	3	2.8773e-05	97.904	By matching	By matching	By matching	By matching	By matching
AADEVAEGKLNDHFPLVVWQTGSGTQTNMNVNEVISNR	Fh	Fumarate hydratase, mitochondrial	P97807-2;P97807	P97807-2	yes	no	KIASAIMKAADEVAEG	VNEVISNRAIEMLGGE	K	A	A	N	R	A	3	1	5	2	0	2	3	3	1	1	2	1	1	1	1	2	3	1	0	5	0	0	38	1	4140	80	117	3;4;5	1.9819e-187	262.34	By MS/MS	By MS/MS	By matching	By MS/MS	By MS/MS
AADFQLHTHVNDGTEFGGSIYQK	Vdac3	Voltage-dependent anion-selective channel protein 3	Q3TX38;J3QMG3;Q60931	Q3TX38	yes	no	NNFALGYKAADFQLHT	FGGSIYQKVNERIETS	K	A	A	Q	K	V	2	0	1	2	0	2	1	3	2	1	1	1	0	2	0	1	2	0	1	1	0	0	23	0	2534.18	175	197	2;3;4	0	365.69	By MS/MS	By MS/MS	By MS/MS	By MS/MS	By MS/MS
AADGNYYNAR	9030617O03Rik	UPF0317 protein C14orf159 homolog, mitochondrial	E9QMK9;Q8BH86;Q8BH86-2	E9QMK9	yes	no	VAIERAGRAADGNYYN	DGNYYNARKMNIKHLV	R	A	A	A	R	K	3	1	2	1	0	0	0	1	0	0	0	0	0	0	0	0	0	0	2	0	0	0	10	0	1113.48	471	480	2	4.3386e-11	160.36	By matching	By MS/MS	By MS/MS	By MS/MS	By MS/MS
AADGPGDRFIIGESQAGEQPTQTVMPGQVMR	Gphn		A0JNY3	A0JNY3	no	no	VKDGYAVRAADGPGDR	VMPGQVMRVTTGAPIP	R	A	A	M	R	V	3	2	0	2	0	4	2	5	0	2	0	0	2	1	3	1	2	0	0	2	0	0	31	1	3242.54	416	446	3	3.6539e-40	121.7	By matching	By matching	By matching	By matching	By matching
AADGTGVVGGGAVGGGLPK	Chkb	Choline/ethanolamine kinase	Q54AG5;O55229	Q54AG5	yes	no	________________	AVGGGLPKDGLQDAKC	M	A	A	P	K	D	3	0	0	1	0	0	0	8	0	0	1	1	0	0	1	0	1	0	0	3	0	0	19	0	1538.81	2	20	2	1.0855e-05	70.802	By matching	By matching	By matching	By matching	By matching
AADHYSEQMAQR	Gbp6;Gbp10;Gbp11;Gbp9;Gbp7		L7N1X8;Q000W5;A0A0A6YX51;A9YVJ5;Q8BTS3;Q91Z40	L7N1X8	no	no	ENSVAVQKAADHYSEQ	YSEQMAQRLRLPTETL	K	A	A	Q	R	L	3	1	0	1	0	2	1	0	1	0	0	0	1	0	0	1	0	0	1	0	0	0	12	0	1405.6	328	339	2;3	8.3753e-22	163.71	By MS/MS	By matching	By matching	By MS/MS	By MS/MS
AADIDQEVK	Cand1	Cullin-associated NEDD8-dissociated protein 1	Q6ZQ38	Q6ZQ38	yes	yes	TCTIKRLKAADIDQEV	ADIDQEVKERAISCMG	K	A	A	V	K	E	2	0	0	2	0	1	1	0	0	1	0	1	0	0	0	0	0	0	0	1	0	0	9	0	987.487	578	586	2	0.033095	48.091	By matching	By matching	By matching	By matching	By matching
AADILPK	Trap1	Heat shock protein 75 kDa, mitochondrial	Q9CQN1	Q9CQN1	yes	yes	RKVLIQTKAADILPKW	KAADILPKWLRFIRGV	K	A	A	P	K	W	2	0	0	1	0	0	0	0	0	1	1	1	0	0	1	0	0	0	0	0	0	0	7	0	726.428	378	384	2	0.095488	48.756	By matching	By matching	By MS/MS	By matching	By matching
AADISQWAGPLCLQEVDEPPQHALR	Pebp1	Phosphatidylethanolamine-binding protein 1;Hippocampal cholinergic neurostimulating peptide	Q5EBQ2;P70296;D3Z1V4;D6RHS6	Q5EBQ2	no	no	________________	EPPQHALRVDYAGVTV	M	A	A	L	R	V	4	1	0	2	1	3	2	1	1	1	3	0	0	0	3	1	0	1	0	1	0	0	25	0	2800.36	2	26	3;4	4.8232e-66	198.64	By MS/MS	By MS/MS	By MS/MS	By MS/MS	By MS/MS
AADISQWAGPLCLQEVDEPPQHALRVDYAGVTVDELGK	Pebp1	Phosphatidylethanolamine-binding protein 1;Hippocampal cholinergic neurostimulating peptide	Q5EBQ2;P70296;D3Z1V4;D6RHS6	Q5EBQ2	no	no	________________	VTVDELGKVLTPTQVM	M	A	A	G	K	V	5	1	0	4	1	3	3	3	1	1	4	1	0	0	3	1	1	1	1	4	0	0	38	1	4147.03	2	39	3;4	8.0011e-236	295.25	By MS/MS	By MS/MS	By MS/MS	By MS/MS	By MS/MS
AADKDTCFSTEGPNLVTR	Alb	Serum albumin	Q546G4;P07724	Q546G4	yes	no	QFLDTCCKAADKDTCF	EGPNLVTRCKDALA__	K	A	A	T	R	C	2	1	1	2	1	0	1	1	0	0	1	1	0	1	1	1	3	0	0	1	0	0	18	1	1980.92	585	602	2;3;4	3.9276e-230	345.93	By MS/MS	By MS/MS	By MS/MS	By MS/MS	By MS/MS
AADKDTCFSTEGPNLVTRCK	Alb	Serum albumin	Q546G4;P07724	Q546G4	yes	no	QFLDTCCKAADKDTCF	PNLVTRCKDALA____	K	A	A	C	K	D	2	1	1	2	2	0	1	1	0	0	1	2	0	1	1	1	3	0	0	1	0	0	20	2	2269.05	585	604	4	1.7261e-06	83.666	By matching	By matching	By matching	By matching	By matching
AADKSGSALEPSVESVK	Ppm1b	Protein phosphatase 1B	Q99NF7;P36993-2;P36993-4;P36993;P36993-3;P36993-5	Q99NF7	yes	no	ITTNEDFRAADKSGSA	EPSVESVKTGIRTGFL	R	A	A	V	K	T	3	0	0	1	0	0	2	1	0	0	1	2	0	0	1	4	0	0	0	2	0	0	17	1	1673.85	87	103	2;3	6.8176e-06	92.39	By matching	By matching	By matching	By matching	By matching
AADLGQIPDVDIDSDGVFK	Phpt1	14 kDa phosphohistidine phosphatase	Q9DAK9	Q9DAK9	yes	yes	________________	IDSDGVFKYVLIRVHL	M	A	A	F	K	Y	2	0	0	5	0	1	0	2	0	2	1	1	0	1	1	1	0	0	0	2	0	0	19	0	1973.96	2	20	2;3	2.6652e-10	127.59	By MS/MS	By MS/MS	By MS/MS	By MS/MS	By MS/MS
AADLGQIPDVDIDSDGVFKYVLIR	Phpt1	14 kDa phosphohistidine phosphatase	Q9DAK9	Q9DAK9	yes	yes	________________	VFKYVLIRVHLAEPSG	M	A	A	I	R	V	2	1	0	5	0	1	0	2	0	3	2	1	0	1	1	1	0	0	1	3	0	0	24	1	2618.36	2	25	2;3	1.1435e-25	123.36	By matching	By matching	By matching	By matching	By matching
AADLQIQMTK	Bcat2	Branched-chain-amino-acid aminotransferase;Branched-chain-amino-acid aminotransferase, mitochondrial	Q3ULU3;O35855;D3Z7C8	Q3ULU3	yes	no	RCVSSIFKAADLQIQM	DLQIQMTKEPQKKPAP	K	A	A	T	K	E	2	0	0	1	0	2	0	0	0	1	1	1	1	0	0	0	1	0	0	0	0	0	10	0	1117.58	34	43	2	2.3815e-08	143.5	By MS/MS	By MS/MS	By MS/MS	By MS/MS	By MS/MS
AADLQIQMTKEPQK	Bcat2	Branched-chain-amino-acid aminotransferase;Branched-chain-amino-acid aminotransferase, mitochondrial	Q3ULU3;O35855;D3Z7C8	Q3ULU3	yes	no	RCVSSIFKAADLQIQM	QMTKEPQKKPAPSQAL	K	A	A	Q	K	K	2	0	0	1	0	3	1	0	0	1	1	2	1	0	1	0	1	0	0	0	0	0	14	1	1599.83	34	47	2;3	2.239e-17	145.43	By matching	By MS/MS	By matching	By MS/MS	By MS/MS
AADMLSGPR	Aldh4a1	Delta-1-pyrroline-5-carboxylate dehydrogenase, mitochondrial	Q8CHT0	Q8CHT0	yes	yes	DRAQVFLKAADMLSGP	ADMLSGPRRAEVLAKT	K	A	A	P	R	R	2	1	0	1	0	0	0	1	0	0	1	0	1	0	1	1	0	0	0	0	0	0	9	0	916.444	130	138	2	0.0006833	97.965	By MS/MS	By MS/MS	By MS/MS	By MS/MS	By MS/MS
AADPIDPPGPPAK	Ttn	Titin	A2ASS6;A2ASS6-2;E9Q8K5;E9Q8N1	A2ASS6	no	no	SEPSDFYKAADPIDPP	DPPGPPAKIRIADSTK	K	A	A	A	K	I	3	0	0	2	0	0	0	1	0	1	0	1	0	0	5	0	0	0	0	0	0	0	13	0	1244.64	28949	28961	2	6.6617e-06	109.15	By matching	By MS/MS	By MS/MS	By MS/MS	By MS/MS
AADPPAENSSAPEAEQGGAE	Ybx1	Nuclease-sensitive element-binding protein 1	Q3UBT1;P62960;A2BGG7	Q3UBT1	yes	no	PQDGKETKAADPPAEN	EAEQGGAE________	K	A	A	A	E	-	6	0	1	1	0	1	4	2	0	0	0	0	0	0	3	2	0	0	0	0	0	0	20	0	1896.8	303	322	2	1.3668e-06	78.779	By matching	By matching	By matching	By MS/MS	By matching
AADQYKPK	Fasn	Fatty acid synthase;[Acyl-carrier-protein] S-acetyltransferase;[Acyl-carrier-protein] S-malonyltransferase;3-oxoacyl-[acyl-carrier-protein] synthase;3-oxoacyl-[acyl-carrier-protein] reductase;3-hydroxyacyl-[acyl-carrier-protein] dehydratase;Enoyl-[acyl-carrier-protein] reductase;Oleoyl-[acyl-carrier-protein] hydrolase	P19096	P19096	yes	yes	VSFYHKLRAADQYKPK	AADQYKPKAKYHGNVT	R	A	A	P	K	A	2	0	0	1	0	1	0	0	0	0	0	2	0	0	1	0	0	0	1	0	0	0	8	1	919.476	2422	2429	2	0.022385	75.109	By MS/MS	By matching	By matching	By matching	By matching
AADRGDAFRK	Mrps5	28S ribosomal protein S5, mitochondrial	Q99N87	Q99N87	yes	yes	AAGFAIGKAADRGDAF	DRGDAFRKAKNRAIHY	K	A	A	R	K	A	3	2	0	2	0	0	0	1	0	0	0	1	0	1	0	0	0	0	0	0	0	0	10	2	1105.56	263	272	3	0.0030006	66.056	By matching	By matching	By matching	By matching	By matching
AADRLPNLASPSAEGPPRPSPGTAPR	Tom1	Target of Myb protein 1	O88746;Q3UDC3;O88746-2	O88746	yes	no	KFLEERAKAADRLPNL	PSPGTAPRRKTQEKDD	K	A	A	P	R	R	5	3	1	1	0	0	1	2	0	0	2	0	0	0	7	3	1	0	0	0	0	0	26	2	2581.34	453	478	3;4	1.0687e-13	96.052	By MS/MS	By MS/MS	By matching	By MS/MS	By MS/MS
AADSGTYICQLSNDVGTTSSK	Ttn	Titin	A2ASS6;E9Q8K5;E9Q8N1	A2ASS6	no	no	ILELFSAKAADSGTYI	DVGTTSSKATIFVKEP	K	A	A	S	K	A	2	0	1	2	1	1	0	2	0	1	1	1	0	0	0	4	3	0	1	1	0	0	21	0	2173.98	5720	5740	2	7.5524e-101	240.42	By MS/MS	By matching	By matching	By matching	By matching
AADTNEVVK	Inpp5a		Q7TNC9;Q3TZT4;E9QAS7	Q7TNC9	yes	no	KATMQTVRAADTNEVV	ADTNEVVKLIFRESDN	R	A	A	V	K	L	2	0	1	1	0	0	1	0	0	0	0	1	0	0	0	0	1	0	0	2	0	0	9	0	945.477	257	265	2	0.028765	40.331	By matching	By matching	By matching	By MS/MS	By MS/MS
AADVASFVK	Map2k6	Dual specificity mitogen-activated protein kinase kinase 6	Q543Z5;P70236	Q543Z5	yes	no	FFTVHESKAADVASFV	ADVASFVKLILGD___	K	A	A	V	K	L	3	0	0	1	0	0	0	0	0	0	0	1	0	1	0	1	0	0	0	2	0	0	9	0	906.481	321	329	2	0.001113	89.047	By MS/MS	By matching	By matching	By matching	By matching
AADVHEVR	Pkm	Pyruvate kinase PKM	P52480-2;P52480	P52480-2	no	no	VFASFIRKAADVHEVR	AADVHEVRKVLGEKGK	K	A	A	V	R	K	2	1	0	1	0	0	1	0	1	0	0	0	0	0	0	0	0	0	0	2	0	0	8	0	895.451	248	255	2	1.4014e-05	122.52	By MS/MS	By matching	By matching	By MS/MS	By MS/MS
AADVHEVRK	Pkm	Pyruvate kinase PKM	P52480-2;P52480	P52480-2	no	no	VFASFIRKAADVHEVR	ADVHEVRKVLGEKGKN	K	A	A	R	K	V	2	1	0	1	0	0	1	0	1	0	0	1	0	0	0	0	0	0	0	2	0	0	9	1	1023.55	248	256	1;2	1.8245e-05	142.98	By MS/MS	By MS/MS	By MS/MS	By MS/MS	By MS/MS
AADVHEVRKVLGEK	Pkm	Pyruvate kinase PKM	P52480-2;P52480	P52480-2	no	no	VFASFIRKAADVHEVR	VRKVLGEKGKNIKIIS	K	A	A	E	K	G	2	1	0	1	0	0	2	1	1	0	1	2	0	0	0	0	0	0	0	3	0	0	14	2	1549.86	248	261	4	0.042313	26.209	By matching	By matching	By matching	By matching	By matching
AAEAISFSR	Spg7	Paraplegin	D3YZN4;D3Z1Z1;Q3ULF4;D3YXB7;F6W695;F6VTG4	D3YZN4	yes	no	MCMALGGRAAEAISFS	AEAISFSRVTSGAQDD	R	A	A	S	R	V	3	1	0	0	0	0	1	0	0	1	0	0	0	1	0	2	0	0	0	0	0	0	9	0	950.482	529	537	2	0.010509	56.202	By matching	By matching	By matching	By MS/MS	By MS/MS
AAEDELNIESK	Spg7	Paraplegin	D3YZN4;D3Z1Z1;Q3ULF4;D3YXB7;D3Z342;G3UX97	D3YZN4	yes	no	DKFEEKLRAAEDELNI	DELNIESKDRIPVSYK	R	A	A	S	K	D	2	0	1	1	0	0	3	0	0	1	1	1	0	0	0	1	0	0	0	0	0	0	11	0	1217.58	123	133	2	0.002702	72.29	By matching	By matching	By MS/MS	By MS/MS	By MS/MS
AAEDPATRR	Galk2	N-acetylgalactosamine kinase	Q3U3H5;Q68FH4;B7ZCT4;D6RJ57	Q3U3H5	yes	no	________________	AEDPATRRVQVAEHPR	M	A	A	R	R	V	3	2	0	1	0	0	1	0	0	0	0	0	0	0	1	0	1	0	0	0	0	0	9	1	985.494	2	10	2	0.02023	44.719	By matching	By matching	By matching	By matching	By matching
AAEDRSKQLEDELVSLQK	Tpm1	Tropomyosin alpha-1 chain	Q8BSH3;E9Q452;E9Q454;S4R2U0;P58771;Q8BP43;P58771-2;E9Q450	P58771	no	no	EQAEADKKAAEDRSKQ	DELVSLQKKLKGTEDE	K	A	A	Q	K	K	2	1	0	2	0	2	3	0	0	0	3	2	0	0	0	2	0	0	0	1	0	0	18	2	2058.06	31	48	2;3	2.7818e-05	109.65	By matching	By matching	By matching	By matching	By matching
AAEDYGVIK	Tagln	Transgelin	P37804	P37804	yes	yes	EQVAQFLKAAEDYGVI	AEDYGVIKTDMFQTVD	K	A	A	I	K	T	2	0	0	1	0	0	1	1	0	1	0	1	0	0	0	0	0	0	1	1	0	0	9	0	964.487	100	108	2	0.0063074	63.216	By MS/MS	By matching	By matching	By matching	By matching
AAEDYGVIKTDMFQTVDLYEGK	Tagln	Transgelin	P37804	P37804	yes	yes	EQVAQFLKAAEDYGVI	TVDLYEGKDMAAVQRT	K	A	A	G	K	D	2	0	0	3	0	1	2	2	0	1	1	2	1	1	0	0	2	0	2	2	0	0	22	1	2492.18	100	121	2;3	2.3992e-84	222.06	By MS/MS	By matching	By matching	By MS/MS	By MS/MS
AAEDYGVIKTDMFQTVDLYEGKDMAAVQR	Tagln	Transgelin	P37804	P37804	yes	yes	EQVAQFLKAAEDYGVI	KDMAAVQRTLMALGSL	K	A	A	Q	R	T	4	1	0	4	0	2	2	2	0	1	1	2	2	1	0	0	2	0	2	3	0	0	29	2	3263.55	100	128	3;4	2.6003e-29	125.62	By matching	By matching	By matching	By matching	By matching
AAEEAASSFSGLQAQLAQAEQLAQSLQETAHQEQDALK	Fyco1	FYVE and coiled-coil domain-containing protein 1	Q8VDC1	Q8VDC1	yes	yes	EKLQEKVKAAEEAASS	HQEQDALKFQLSAEIM	K	A	A	L	K	F	10	0	0	1	0	8	5	1	1	0	5	1	0	1	0	4	1	0	0	0	0	0	38	0	3996.93	926	963	4	7.1617e-09	57.166	By matching	By matching	By matching	By MS/MS	By matching
AAEEAEEAREQAER	Plec	Plectin	Q9QXS1-13;Q9QXS1-12;Q9QXS1-5;Q9QXS1-3;Q9QXS1-14;Q9QXS1-6;Q9QXS1-2;Q9QXS1-15;E9Q3W4;Q9QXS1-9;Q9QXS1-10;Q9QXS1-11;Q9QXS1-16;Q9QXS1-4;Q9QXS1-7;Q9QXS1;Q9QXS1-8	Q9QXS1-9	no	no	SEAEAARRAAEEAEEA	EAREQAEREAAQSRKQ	R	A	A	E	R	E	5	2	0	0	0	1	6	0	0	0	0	0	0	0	0	0	0	0	0	0	0	0	14	1	1587.71	2059	2072	2;3	1.0593e-37	182.02	By MS/MS	By MS/MS	By MS/MS	By MS/MS	By MS/MS
AAEEAEEAREQAEREAAQSR	Plec	Plectin	Q9QXS1-13;Q9QXS1-12;Q9QXS1-5;Q9QXS1-3;Q9QXS1-14;Q9QXS1-6;Q9QXS1-2;Q9QXS1-15;E9Q3W4;Q9QXS1-9;Q9QXS1-10;Q9QXS1-11;Q9QXS1-16;Q9QXS1-4;Q9QXS1-7;Q9QXS1;Q9QXS1-8	Q9QXS1-9	no	no	SEAEAARRAAEEAEEA	EREAAQSRKQVEEAER	R	A	A	S	R	K	7	3	0	0	0	2	7	0	0	0	0	0	0	0	0	1	0	0	0	0	0	0	20	2	2230.02	2059	2078	3;4	1.5731e-40	185.09	By MS/MS	By matching	By matching	By matching	By matching
AAEEAEGDVTPSR	Tacc2		E9Q8T1	E9Q8T1	yes	yes	LDPSKMARAAEEAEGD	EGDVTPSRAETWACAS	R	A	A	S	R	A	3	1	0	1	0	0	3	1	0	0	0	0	0	0	1	1	1	0	0	1	0	0	13	0	1330.6	1632	1644	2	0.00019778	79.875	By matching	By matching	By matching	By matching	By matching
AAEEAEGDVTPSRAETWACASGDLLETGTTR	Tacc2		E9Q8T1	E9Q8T1	yes	yes	LDPSKMARAAEEAEGD	LLETGTTRMLPGVAGN	R	A	A	T	R	M	6	2	0	2	1	0	5	3	0	0	2	0	0	0	1	2	5	1	0	1	0	0	31	1	3250.47	1632	1662	3	3.1239e-05	49.623	By matching	By matching	By matching	By matching	By matching
AAEEAFVNDIDESSPGTEWER	Clta		B1AWE0;Q6PFA2	B1AWE0	yes	no	QKTKANNRAAEEAFVN	SPGTEWERVARLCDFN	R	A	A	E	R	V	3	1	1	2	0	0	5	1	0	1	0	0	0	1	1	2	1	1	0	1	0	0	21	0	2351.02	161	181	2;3	1.0584e-83	227.08	By MS/MS	By matching	By matching	By matching	By matching
AAEEVGYPVMIK	Acaca	Acetyl-CoA carboxylase 1;Biotin carboxylase	Q5SWU9;Q5SWU9-2;V9GWS0	Q5SWU9	yes	no	KDVDDGLKAAEEVGYP	VGYPVMIKASEGGGGK	K	A	A	I	K	A	2	0	0	0	0	0	2	1	0	1	0	1	1	0	1	0	0	0	1	2	0	0	12	0	1305.66	299	310	2	0.00025071	83.182	By MS/MS	By matching	By matching	By matching	By matching
AAEGIQEVSTACTWNGRPCSLSVHIDK	Snta1	Alpha-1-syntrophin	A2AKD7;Q61234	A2AKD7	yes	no	QLVDGCHRAAEGIQEV	SLSVHIDKGFTLWAAE	R	A	A	D	K	G	3	1	1	1	2	1	2	2	1	2	1	1	0	0	1	3	2	1	0	2	0	0	27	1	2985.41	397	423	3	6.2528e-23	132.28	By MS/MS	By matching	By matching	By matching	By matching
AAEIDCQDIEER	Sptb	Spectrin beta chain, erythrocytic	Q3UGX2;E9Q397;P15508	Q3UGX2	yes	no	RRGQELVKAAEIDCQD	DCQDIEERLGHLQSSW	K	A	A	E	R	L	2	1	0	2	1	1	3	0	0	2	0	0	0	0	0	0	0	0	0	0	0	0	12	0	1447.62	1547	1558	2	1.7073e-10	133.32	By matching	By matching	By MS/MS	By MS/MS	By MS/MS
AAEIHSRPQSSRPVLLSK	Wdfy1		E9Q4P1;D3YWG9;A0A087WPX9;D3Z057;Q9DAD3	E9Q4P1	yes	no	________________	SRPVLLSKIEGHQDAV	M	A	A	S	K	I	2	2	0	0	0	1	1	0	1	1	2	1	0	0	2	4	0	0	0	1	0	0	18	2	1975.1	2	19	3;4	2.6335e-05	77.505	By matching	By MS/MS	By matching	By matching	By matching
AAEILARDGPNALTPPPTTPEWVKFCR	Atp1a1	Sodium/potassium-transporting ATPase subunit alpha-1	Q8VDN2	Q8VDN2	yes	yes	SRGLTPARAAEILARD	PEWVKFCRQLFGGFSM	R	A	A	C	R	Q	4	2	1	1	1	0	2	1	0	1	2	1	0	1	5	0	3	1	0	1	0	0	27	2	3006.54	68	94	4	0.10559	10.88	By matching	By matching	By matching	By matching	By matching
AAELIANSLATAGDGLIELR	Phb	Prohibitin	P67778	P67778	yes	yes	ISAEGDSKAAELIANS	GDGLIELRKLEAAEDI	K	A	A	L	R	K	5	1	1	1	0	0	2	2	0	2	4	0	0	0	0	1	1	0	0	0	0	0	20	0	1997.08	220	239	2;3	1.5057e-65	208.62	By MS/MS	By MS/MS	By MS/MS	By MS/MS	By MS/MS
AAELIANSLATAGDGLIELRK	Phb	Prohibitin	P67778	P67778	yes	yes	ISAEGDSKAAELIANS	DGLIELRKLEAAEDIA	K	A	A	R	K	L	5	1	1	1	0	0	2	2	0	2	4	1	0	0	0	1	1	0	0	0	0	0	21	1	2125.17	220	240	3	8.7375e-08	92.098	By matching	By matching	By MS/MS	By MS/MS	By MS/MS
AAELLAR	Atp12a	Potassium-transporting ATPase alpha chain 2	Q9Z1W8	Q9Z1W8	yes	yes	IQGLSSIRAAELLARD	RAAELLARDGPNALTP	R	A	A	A	R	D	3	1	0	0	0	0	1	0	0	0	2	0	0	0	0	0	0	0	0	0	0	0	7	0	742.434	80	86	2	0.0075832	110.61	By matching	By MS/MS	By MS/MS	By MS/MS	By MS/MS
AAELLLPAAAAWR	2210016F16Rik		G3X8U3	G3X8U3	yes	yes	VDHEGVRRAAELLLPA	LPAAAAWRVEQWKSLH	R	A	A	W	R	V	6	1	0	0	0	0	1	0	0	0	3	0	0	0	1	0	0	1	0	0	0	0	13	0	1351.76	31	43	2	4.9339e-05	93.623	By matching	By matching	By MS/MS	By matching	By matching
AAEMLLFGK	Eci2;Eci3	Enoyl-CoA delta isomerase 2, mitochondrial	Q3TCD4;Q9WUR2-2;Q9WUR2;E9PY42;Q78JN3	Q3TCD4	yes	no	PKMMGSAKAAEMLLFG	AEMLLFGKKLTAREAW	K	A	A	G	K	K	2	0	0	0	0	0	1	1	0	0	2	1	1	1	0	0	0	0	0	0	0	0	9	0	978.521	280	288	1;2	0.00087964	95.741	By MS/MS	By MS/MS	By MS/MS	By matching	By MS/MS
AAEMLLFGKK	Eci2;Eci3	Enoyl-CoA delta isomerase 2, mitochondrial	Q3TCD4;Q9WUR2-2;Q9WUR2;E9PY42;Q78JN3	Q3TCD4	yes	no	PKMMGSAKAAEMLLFG	EMLLFGKKLTAREAWA	K	A	A	K	K	L	2	0	0	0	0	0	1	1	0	0	2	2	1	1	0	0	0	0	0	0	0	0	10	1	1106.62	280	289	3	0.041432	30.392	By matching	By matching	By matching	By matching	By matching
AAEMMASLLK	Kif5b	Kinesin-1 heavy chain;Kinesin-like protein	Q61768;E9QAK5	Q61768	yes	no	MTNHQKKRAAEMMASL	EMMASLLKDLAEIGIA	R	A	A	L	K	D	3	0	0	0	0	0	1	0	0	0	2	1	2	0	0	1	0	0	0	0	0	0	10	0	1063.54	551	560	2	0.0003631	91.549	By matching	By matching	By matching	By matching	By matching
AAEPDTDYENLR	Ryr1	Ryanodine receptor 1	K3W4M2;E9PZQ0	K3W4M2	yes	no	PPAEDEARAAEPDTDY	DTDYENLRRSAGGWGE	R	A	A	L	R	R	2	1	1	2	0	0	2	0	0	0	1	0	0	0	1	0	1	0	1	0	0	0	12	0	1392.62	1326	1337	2	3.1387e-06	110.08	By matching	By matching	By matching	By matching	By matching
AAEPDTDYENLRR	Ryr1	Ryanodine receptor 1	K3W4M2;E9PZQ0	K3W4M2	yes	no	PPAEDEARAAEPDTDY	TDYENLRRSAGGWGEA	R	A	A	R	R	S	2	2	1	2	0	0	2	0	0	0	1	0	0	0	1	0	1	0	1	0	0	0	13	1	1548.72	1326	1338	2;3	2.8868e-27	172.13	By MS/MS	By matching	By matching	By matching	By matching
AAEQAASDLR	Myh14	Myosin-14	K3W4R2;Q6URW6-2;Q6URW6;Q6URW6-3	K3W4R2	yes	no	HELERARKAAEQAASD	EQAASDLRTQVTELED	K	A	A	L	R	T	4	1	0	1	0	1	1	0	0	0	1	0	0	0	0	1	0	0	0	0	0	0	10	0	1030.5	1557	1566	2	0.0067922	63.415	By matching	By matching	By matching	By MS/MS	By matching
AAEQAVFK	Mybpc2	Myosin-binding protein C, fast-type	Q5XKE0	Q5XKE0	yes	yes	DIADLTVKAAEQAVFK	AAEQAVFKCEVSDEKV	K	A	A	F	K	C	3	0	0	0	0	1	1	0	0	0	0	1	0	1	0	0	0	0	0	1	0	0	8	0	862.455	447	454	1;2	0.0060829	122.18	By MS/MS	By matching	By matching	By matching	By matching
AAEQAVFKCEVSDEK	Mybpc2	Myosin-binding protein C, fast-type	Q5XKE0	Q5XKE0	yes	yes	DIADLTVKAAEQAVFK	KCEVSDEKVTGKWYKN	K	A	A	E	K	V	3	0	0	1	1	1	3	0	0	0	0	2	0	1	0	1	0	0	0	2	0	0	15	1	1709.79	447	461	2;3	3.8272e-39	191.37	By MS/MS	By matching	By matching	By matching	By matching
AAEQAVFKCEVSDEKVTGK	Mybpc2	Myosin-binding protein C, fast-type	Q5XKE0	Q5XKE0	yes	yes	DIADLTVKAAEQAVFK	SDEKVTGKWYKNGVEV	K	A	A	G	K	W	3	0	0	1	1	1	3	1	0	0	0	3	0	1	0	1	1	0	0	3	0	0	19	2	2095.03	447	465	3;4	9.3439e-15	139.11	By matching	By matching	By matching	By matching	By matching
AAEQMSTLPIDAPSPLENLEQK	Map4	Microtubule-associated protein;Microtubule-associated protein 4	A0A0B4J1F2;A0A0B4J1M9;P27546-2;P27546;P27546-3;A0A0G2JFH2	A0A0G2JFH2	no	no	________________	PLENLEQKETPGSQPS	K	A	A	Q	K	E	3	0	1	1	0	2	3	0	0	1	3	1	1	0	3	2	1	0	0	0	0	0	22	0	2381.18	5	26	2;3	1.8822e-24	157.01	By MS/MS	By MS/MS	By MS/MS	By MS/MS	By MS/MS
AAEQMSTLPIDAPSPLENLEQKETPGSQPSEPCSGFPSSQGK			A0A0G2JFH2	A0A0G2JFH2	yes	yes	________________	GFPSSQGKHVCRPNDR	K	A	A	G	K	H	3	0	1	1	1	4	5	3	0	1	3	2	1	1	7	7	2	0	0	0	0	0	42	1	4426.06	5	46	4	0.0001538	33.009	By matching	By matching	By matching	By matching	By matching
AAERIDEAAER	Pm20d2	Peptidase M20 domain-containing protein 2	A3KG59;A3KG59-2	A3KG59	yes	no	ELELLKRRAAERIDEA	RIDEAAERLGALSRAI	R	A	A	E	R	L	4	2	0	1	0	0	3	0	0	1	0	0	0	0	0	0	0	0	0	0	0	0	11	1	1229.6	26	36	2	0.0067066	69.345	By matching	By matching	By matching	By matching	By matching
AAERLEQR	Cmya5	Cardiomyopathy-associated protein 5	Q70KF4;E9QLJ0	Q70KF4	yes	no	PFKLEESKAAERLEQR	AAERLEQRISPTEKLM	K	A	A	Q	R	I	2	2	0	0	0	1	2	0	0	0	1	0	0	0	0	0	0	0	0	0	0	0	8	1	971.515	2293	2300	2	0.081583	54.982	By matching	By matching	By matching	By matching	By matching
AAESLADPTEYENLFPGLK	Copb2	Coatomer subunit beta	O55029	O55029	yes	yes	NLSKVNQKAAESLADP	ENLFPGLKEAFVVEEW	K	A	A	L	K	E	3	0	1	1	0	0	3	1	0	0	3	1	0	1	2	1	1	0	1	0	0	0	19	0	2064.01	784	802	2	2.169e-07	120.9	By matching	By MS/MS	By MS/MS	By matching	By matching
AAESSAMAATEK	Ndufa7	NADH dehydrogenase [ubiquinone] 1 alpha subcomplex subunit 7	Q9Z1P6	Q9Z1P6	yes	yes	QKALVSGKAAESSAMA	SAMAATEKKAVTPAPP	K	A	A	E	K	K	5	0	0	0	0	0	2	0	0	0	0	1	1	0	0	2	1	0	0	0	0	0	12	0	1165.53	81	92	1;2	1.0607e-14	152.54	By MS/MS	By MS/MS	By MS/MS	By MS/MS	By MS/MS
AAESSAMAATEKK	Ndufa7	NADH dehydrogenase [ubiquinone] 1 alpha subcomplex subunit 7	Q9Z1P6	Q9Z1P6	yes	yes	QKALVSGKAAESSAMA	AMAATEKKAVTPAPPM	K	A	A	K	K	A	5	0	0	0	0	0	2	0	0	0	0	2	1	0	0	2	1	0	0	0	0	0	13	1	1293.62	81	93	2;3	6.8092e-33	195.72	By MS/MS	By MS/MS	By MS/MS	By MS/MS	By MS/MS
AAESSVAPSREELLGTK	Mrps35	28S ribosomal protein S35, mitochondrial	Q8BJZ4	Q8BJZ4	yes	yes	LQTLLQMRAAESSVAP	REELLGTKEVEDYQKC	R	A	A	T	K	E	3	1	0	0	0	0	3	1	0	0	2	1	0	0	1	3	1	0	0	1	0	0	17	1	1743.9	268	284	2	2.297e-13	141.07	By matching	By MS/MS	By MS/MS	By matching	By MS/MS
AAETLTELEAAIETVVSTFFTFAGR	S100a13	Protein S100-A13	P97352	P97352	yes	yes	________________	TFFTFAGREGRKGSLN	M	A	A	G	R	E	5	1	0	0	0	0	4	1	0	1	2	0	0	3	0	1	5	0	0	2	0	0	25	0	2673.35	2	26	2;3	5.3361e-132	246.39	By matching	By matching	By MS/MS	By MS/MS	By MS/MS
AAETQPHPQEEGK	Cmya5	Cardiomyopathy-associated protein 5	Q70KF4;E9QLJ0	Q70KF4	yes	no	YPEIRERKAAETQPHP	PHPQEEGKTLVEKTKV	K	A	A	G	K	T	2	0	0	0	0	2	3	1	1	0	0	1	0	0	2	0	1	0	0	0	0	0	13	0	1420.66	2386	2398	2;3	2.947e-20	152.47	By matching	By MS/MS	By MS/MS	By MS/MS	By MS/MS
AAETQPHPQEEGKTLVEK	Cmya5	Cardiomyopathy-associated protein 5	Q70KF4;E9QLJ0	Q70KF4	yes	no	YPEIRERKAAETQPHP	EGKTLVEKTKVSRVES	K	A	A	E	K	T	2	0	0	0	0	2	4	1	1	0	1	2	0	0	2	0	2	0	0	1	0	0	18	1	1991	2386	2403	3	0.00012042	62.94	By matching	By matching	By matching	By matching	By matching
AAETVELHK	1110005A23Rik;Sarnp	SAP domain-containing ribonucleoprotein	B2RXM7;Q9D1J3	B2RXM7	yes	no	________________	AETVELHKLKLAELKQ	M	A	A	H	K	L	2	0	0	0	0	0	2	0	1	0	1	1	0	0	0	0	1	0	0	1	0	0	9	0	996.524	2	10	2	0.00030003	101.65	By MS/MS	By MS/MS	By MS/MS	By MS/MS	By MS/MS
AAETVPDLPSPPTEAPAPASNTSTR	Tom1l2	TOM1-like protein 2	Q5SRX1;Q5SXA5;Q5SRX1-2;Q5SXA4;F6ZDJ1;F6RBX1	Q5SRX1	yes	no	KFLEERAKAAETVPDL	PASNTSTRKKPERSDD	K	A	A	T	R	K	5	1	1	1	0	0	2	0	0	0	1	0	0	0	6	3	4	0	0	1	0	0	25	0	2476.21	470	494	3	0.098856	18.798	By MS/MS	By matching	By matching	By matching	By matching
AAEVANAAEFIR	Abcb10	ATP-binding cassette sub-family B member 10, mitochondrial	Q9JI39	Q9JI39	yes	yes	VTAQQVERAAEVANAA	ANAAEFIRSFPQGFDT	R	A	A	I	R	S	5	1	1	0	0	0	2	0	0	1	0	0	0	1	0	0	0	0	0	1	0	0	12	0	1260.65	571	582	2	0.00023337	83.53	By matching	By matching	By matching	By MS/MS	By MS/MS
AAEVAVQSGATFITHLFNAMLPFHHR	Amdhd2	Putative N-acetylglucosamine-6-phosphate deacetylase	Q8JZV7	Q8JZV7	yes	yes	GHSVADLRAAEVAVQS	AMLPFHHRDPGIVGLL	R	A	A	H	R	D	5	1	1	0	0	1	1	1	3	1	2	0	1	3	1	1	2	0	0	2	0	0	26	0	2864.45	218	243	5	0.090912	12.222	By matching	By matching	By matching	By matching	By matching
AAEVESVK	Map4	Microtubule-associated protein;Microtubule-associated protein 4	A0A0B4J1F2;A0A0B4J1M9;P27546-2;P27546;P27546-3	A0A0B4J1F2	yes	no	QPATELSKAAEVESVK	AAEVESVKEQLPAKAL	K	A	A	V	K	E	2	0	0	0	0	0	2	0	0	0	0	1	0	0	0	1	0	0	0	2	0	0	8	0	831.434	226	233	2	0.0068907	72.23	By matching	By matching	By matching	By matching	By matching
AAEVESVKEQLPAK	Map4	Microtubule-associated protein;Microtubule-associated protein 4	A0A0B4J1F2;A0A0B4J1M9;P27546-2;P27546;P27546-3	A0A0B4J1F2	yes	no	QPATELSKAAEVESVK	VKEQLPAKALETMAEQ	K	A	A	A	K	A	3	0	0	0	0	1	3	0	0	0	1	2	0	0	1	1	0	0	0	2	0	0	14	1	1497.8	226	239	2;3	2.2478e-48	214.23	By MS/MS	By matching	By matching	By matching	By matching
AAEVFFETFNVPALFISMQAVLSLYATGR	Actr1a;Actr1b	Alpha-centractin;Beta-centractin	P61164;Q8R5C5;E0CZD4;E0CYB4	P61164	no	no	NPRKNRERAAEVFFET	LSLYATGRTTGVVLDS	R	A	A	G	R	T	5	1	1	0	0	1	2	1	0	1	3	0	1	4	1	2	2	0	1	3	0	0	29	0	3191.64	124	152	3	1.0241e-19	98.84	By matching	By matching	By matching	By MS/MS	By MS/MS
AAEVPAPIR	Ttn	Titin	A2ASS6;A2ASS6-2;E9Q8K5;E9Q8N1	A2ASS6	no	no	CETTEPVKAAEVPAPI	AEVPAPIRDLSMKDST	K	A	A	I	R	D	3	1	0	0	0	0	1	0	0	1	0	0	0	0	2	0	0	0	0	1	0	0	9	0	922.524	29248	29256	2	0.0019979	78.516	By matching	By MS/MS	By MS/MS	By matching	By MS/MS
AAFDDAIAELDTLSEESYK	Ywhae	14-3-3 protein epsilon	Q5SS40;P62259	Q5SS40	yes	no	DRACRLAKAAFDDAIA	TLSEESYKDSTLIMQL	K	A	A	Y	K	D	4	0	0	3	0	0	3	0	0	1	2	1	0	1	0	2	1	0	1	0	0	0	19	0	2086.96	197	215	2;3	1.9246e-80	228.39	By MS/MS	By MS/MS	By MS/MS	By MS/MS	By MS/MS
AAFDDAIAELDTLSEESYKDSTLIMQLLR	Ywhae	14-3-3 protein epsilon	Q5SS40;P62259	Q5SS40	yes	no	DRACRLAKAAFDDAIA	TLIMQLLRDNLTLWTS	K	A	A	L	R	D	4	1	0	4	0	1	3	0	0	2	5	1	1	1	0	3	2	0	1	0	0	0	29	1	3257.6	197	225	3;4	1.1993e-209	287.48	By matching	By matching	By MS/MS	By matching	By MS/MS
AAFDIFVLGAEDGCISTK	Tnnc1	Troponin C, slow skeletal and cardiac muscles	P19123;E9Q8P0	P19123	yes	no	EEQKNEFKAAFDIFVL	EDGCISTKELGKVMRM	K	A	A	T	K	E	3	0	0	2	1	0	1	2	0	2	1	1	0	2	0	1	1	0	0	1	0	0	18	0	1912.92	22	39	2;3	9.6936e-21	153.21	By matching	By MS/MS	By MS/MS	By MS/MS	By MS/MS
AAFDMFDADGGGDISVK	Tnnc2	Troponin C, skeletal muscle	P20801	P20801	yes	yes	EEMIAEFKAAFDMFDA	GGGDISVKELGTVMRM	K	A	A	V	K	E	3	0	0	4	0	0	0	3	0	1	0	1	1	2	0	1	0	0	0	1	0	0	17	0	1714.75	22	38	2;3	2.668e-38	183.31	By MS/MS	By matching	By matching	By matching	By matching
AAFDMFDADGGGDISVKELGTVMR	Tnnc2	Troponin C, skeletal muscle	P20801	P20801	yes	yes	EEMIAEFKAAFDMFDA	KELGTVMRMLGQTPTK	K	A	A	M	R	M	3	1	0	4	0	0	1	4	0	1	1	1	2	2	0	1	1	0	0	2	0	0	24	1	2501.16	22	45	2;3	1.3807e-72	208.84	By MS/MS	By matching	By matching	By matching	By matching
AAFERESDVPLKSEEFEVTK	Mydgf	Myeloid-derived growth factor	Q9CPT4	Q9CPT4	yes	yes	EYAMAYSKAAFERESD	SEEFEVTKTAVSHRPG	K	A	A	T	K	T	2	1	0	1	0	0	5	0	0	0	1	2	0	2	1	2	1	0	0	2	0	0	20	2	2310.14	119	138	3;4	3.3431e-05	67.76	By matching	By matching	By matching	By matching	By matching
AAFFVTLDEDSHCYNPDDETSLSLYGK	Cpt1b	Carnitine O-palmitoyltransferase 1, muscle isoform	Q924X2;F6QXT4	Q924X2	yes	no	MSLDAIERAAFFVTLD	TSLSLYGKALLHGNCY	R	A	A	G	K	A	2	0	1	4	1	0	2	1	1	0	3	1	0	2	1	3	2	0	2	1	0	0	27	0	3093.36	415	441	3;4	4.9904e-44	173.36	By MS/MS	By MS/MS	By MS/MS	By MS/MS	By MS/MS
AAFFVTLDESEQGYREEDPEASIDSYAK	Cpt1a	Carnitine O-palmitoyltransferase 1, liver isoform	Q7TQD5;P97742	Q7TQD5	yes	no	QSLDAVEKAAFFVTLD	ASIDSYAKSLLHGRCF	K	A	A	A	K	S	4	1	0	3	0	1	5	1	0	1	1	1	0	2	1	3	1	0	2	1	0	0	28	1	3166.43	414	441	3	1.3143e-29	129.5	By matching	By matching	By MS/MS	By MS/MS	By MS/MS
AAFGKADDDDVVVK	Tln2		E9PUM4	E9PUM4	yes	yes	NLVRAAQKAAFGKADD	DDDDVVVKTKFVGGIA	K	A	A	V	K	T	3	0	0	4	0	0	0	1	0	0	0	2	0	1	0	0	0	0	0	3	0	0	14	1	1448.71	2478	2491	3	0.00058183	58.885	By matching	By matching	By matching	By matching	By matching
AAFGLSEAGFNTACLTK	Sdha	Succinate dehydrogenase [ubiquinone] flavoprotein subunit, mitochondrial	Q8K2B3	Q8K2B3	yes	yes	GAGGAGLRAAFGLSEA	FNTACLTKLFPTRSHT	R	A	A	T	K	L	4	0	1	0	1	0	1	2	0	0	2	1	0	2	0	1	2	0	0	0	0	0	17	0	1756.85	76	92	2;3	2.167e-78	224.86	By MS/MS	By MS/MS	By MS/MS	By MS/MS	By MS/MS
AAFGLSEAGFNTACLTKLFPTR	Sdha	Succinate dehydrogenase [ubiquinone] flavoprotein subunit, mitochondrial	Q8K2B3	Q8K2B3	yes	yes	GAGGAGLRAAFGLSEA	LTKLFPTRSHTVAAQG	R	A	A	T	R	S	4	1	1	0	1	0	1	2	0	0	3	1	0	3	1	1	3	0	0	0	0	0	22	1	2371.2	76	97	3	2.4671e-10	120.23	By matching	By matching	By matching	By matching	By matching
AAFIDNMNQYTR	Ccbl2	Kynurenine--oxoglutarate transaminase 3	Q71RI9-2;Q71RI9;A0A0G2JGE1;D6RJ70	Q71RI9-2	yes	no	YVKEELSKAAFIDNMN	DNMNQYTRGFGHPALV	K	A	A	T	R	G	2	1	2	1	0	1	0	0	0	1	0	0	1	1	0	0	1	0	1	0	0	0	12	0	1442.66	54	65	2	7.3984e-21	154.85	By MS/MS	By MS/MS	By MS/MS	By MS/MS	By MS/MS
AAFLQSLVEDRTESALSYYEFLLHIQQQVNK	Sec24a	Protein transport protein Sec24A	A2AA71;Q3U2P1	A2AA71	yes	no	IREESLMKAAFLQSLV	HIQQQVNK________	K	A	A	N	K	-	3	1	1	1	0	4	3	0	1	1	5	1	0	2	0	3	1	0	2	2	0	0	31	1	3639.86	1059	1089	4	4.7204e-11	70.718	By matching	By matching	By matching	By matching	By matching
AAFPEGFHPR	Lipe	Hormone-sensitive lipase	E9Q4M2;P54310;P54310-2	E9Q4M2	yes	no	MDGVPRVRAAFPEGFH	FPEGFHPRRSSQGVLH	R	A	A	P	R	R	2	1	0	0	0	0	1	1	1	0	0	0	0	2	2	0	0	0	0	0	0	0	10	0	1127.55	952	961	3	0.0056656	51.445	By matching	By matching	By matching	By matching	By MS/MS
AAFQLGSPWR	Aldh2	Aldehyde dehydrogenase, mitochondrial	Q544B1;P47738;A0A0G2JEU1;D3YYF3	Q544B1	yes	no	DKAVKAARAAFQLGSP	FQLGSPWRRMDASDRG	R	A	A	W	R	R	2	1	0	0	0	1	0	1	0	0	1	0	0	1	1	1	0	1	0	0	0	0	10	0	1131.58	87	96	2	1.2013e-10	151.83	By MS/MS	By MS/MS	By MS/MS	By MS/MS	By MS/MS
AAFQLGSPWRR	Aldh2	Aldehyde dehydrogenase, mitochondrial	Q544B1;P47738;A0A0G2JEU1;D3YYF3	Q544B1	yes	no	DKAVKAARAAFQLGSP	QLGSPWRRMDASDRGR	R	A	A	R	R	M	2	2	0	0	0	1	0	1	0	0	1	0	0	1	1	1	0	1	0	0	0	0	11	1	1287.68	87	97	2;3	1.7309e-07	117.02	By MS/MS	By matching	By matching	By MS/MS	By MS/MS
AAFQSLLDAR	Commd3	COMM domain-containing protein 3	Q63829	Q63829	yes	yes	NAFALLLRAAFQSLLD	FQSLLDARADEAALDH	R	A	A	A	R	A	3	1	0	1	0	1	0	0	0	0	2	0	0	1	0	1	0	0	0	0	0	0	10	0	1090.58	31	40	2	0.098999	40.154	By matching	By matching	By matching	By matching	By matching
AAFTMFSR	Ctsa	Carboxypeptidase;Lysosomal protective protein;Lysosomal protective protein 32 kDa chain;Lysosomal protective protein 20 kDa chain	Q544R6;G3X8T3;P16675	Q544R6	yes	no	MVPTDKPRAAFTMFSR	AAFTMFSRFLNKEPY_	R	A	A	S	R	F	2	1	0	0	0	0	0	0	0	0	0	0	1	2	0	1	1	0	0	0	0	0	8	0	929.443	460	467	2	0.0023128	111.17	By MS/MS	By matching	By matching	By MS/MS	By matching
AAFVAYALAFPR	Naprt	Nicotinate phosphoribosyltransferase	Q8CC86	Q8CC86	yes	yes	QEPHPGERAAFVAYAL	AYALAFPRAFQGLLDS	R	A	A	P	R	A	5	1	0	0	0	0	0	0	0	0	1	0	0	2	1	0	0	0	1	1	0	0	12	0	1295.7	270	281	2;3	0.0086845	53.013	By matching	By matching	By matching	By matching	By matching
AAFVLPEFTR	Srm	Spermidine synthase	Q543H0;Q64674	Q543H0	yes	no	YYNSDMHRAAFVLPEF	FVLPEFTRKALNDIS_	R	A	A	T	R	K	2	1	0	0	0	0	1	0	0	0	1	0	0	2	1	0	1	0	0	1	0	0	10	0	1149.62	286	295	2	0.0014775	75.387	By matching	By MS/MS	By matching	By MS/MS	By MS/MS
AAFVTLLTGAK	Akr1b10		G5E895;D3Z494;S4R2G9	G5E895	yes	no	________________	VTLLTGAKMPIVGLGT	M	A	A	A	K	M	3	0	0	0	0	0	0	1	0	0	2	1	0	1	0	0	2	0	0	1	0	0	11	0	1090.64	2	12	1;2	1.813e-13	149.96	By MS/MS	By MS/MS	By MS/MS	By MS/MS	By MS/MS
AAGAAEAGEAAVAVVEVGSAQQFEELLR	Glrx3	Glutaredoxin-3	Q9CQM9	Q9CQM9	yes	yes	________________	QQFEELLRLKTKSLLV	M	A	A	L	R	L	9	1	0	0	0	2	5	3	0	0	2	0	0	1	0	1	0	0	0	4	0	0	28	0	2742.38	2	29	3	6.5509e-20	105.79	By matching	By matching	By matching	By matching	By matching
AAGAAIGGVK	Smtnl1	Smoothelin-like protein 1	Q99LM3	Q99LM3	yes	yes	TALFRNTKAAGAAIGG	GAAIGGVKNMLLEWCR	K	A	A	V	K	N	4	0	0	0	0	0	0	3	0	1	0	1	0	0	0	0	0	0	0	1	0	0	10	0	813.471	337	346	2	0.012221	54.982	By matching	By matching	By matching	By matching	By matching
AAGALLAR	Gclm	Glutamate--cysteine ligase regulatory subunit	Q4FJZ6;O09172;A0A0G2JDI4	Q4FJZ6	yes	no	________________	AAGALLARASTLHLQT	R	A	A	A	R	A	4	1	0	0	0	0	0	1	0	0	2	0	0	0	0	0	0	0	0	0	0	0	8	0	741.45	7	14	2	0.024535	71.342	By matching	By matching	By matching	By matching	By matching
AAGAPGAACGAGCNR	Ppp1r3d	Protein phosphatase 1 regulatory subunit	A2AJW4	A2AJW4	yes	yes	TSPERRAKAAGAPGAA	ACGAGCNRQVRVRFAD	K	A	A	N	R	Q	6	1	1	0	2	0	0	4	0	0	0	0	0	0	1	0	0	0	0	0	0	0	15	0	1359.58	65	79	2	0.0061023	51.726	By matching	By matching	By matching	By matching	By MS/MS
AAGAQIQGMK	Nnt	NAD(P) transhydrogenase, mitochondrial	Q61941;Q8BGK0;Q8C9V5;E9Q8F4	Q61941	yes	no	KFPDDLYRAAGAQIQG	GAQIQGMKEVLASDLV	R	A	A	M	K	E	3	0	0	0	0	2	0	2	0	1	0	1	1	0	0	0	0	0	0	0	0	0	10	0	973.501	108	117	2	3.517e-08	139.74	By matching	By MS/MS	By MS/MS	By MS/MS	By matching
AAGAQVVAVSR	Dcxr	L-xylulose reductase	Q91X52;A2AC16	Q91X52	yes	no	RSTVLALKAAGAQVVA	AQVVAVSRTREDLDDL	K	A	A	S	R	T	4	1	0	0	0	1	0	1	0	0	0	0	0	0	0	1	0	0	0	3	0	0	11	0	1027.58	29	39	2	0.072318	42.425	By matching	By matching	By matching	By matching	By matching
AAGARPLTSPESLSR	Bag6	Large proline-rich protein BAG6	Q3UF95;Q9Z1R2	Q3UF95	yes	no	EAVSRAAKAAGARPLT	TSPESLSRDLEAPEVQ	K	A	A	S	R	D	3	2	0	0	0	0	1	1	0	0	2	0	0	0	2	3	1	0	0	0	0	0	15	1	1511.81	1077	1091	3	7.0027e-05	73.833	By matching	By matching	By matching	By MS/MS	By MS/MS
AAGATELLVR	Dusp28	Dual specificity phosphatase 28	Q8BTR5	Q8BTR5	yes	yes	ALFIGNARAAGATELL	GATELLVRAGITLCVN	R	A	A	V	R	A	3	1	0	0	0	0	1	1	0	0	2	0	0	0	0	0	1	0	0	1	0	0	10	0	999.571	25	34	2	0.0017693	85.154	By matching	By matching	By matching	By matching	By matching
AAGCCEEMR	Angptl7	Angiopoietin-related protein 7	Q8R1Q3	Q8R1Q3	yes	yes	HKRKTQLKAAGCCEEM	AGCCEEMRELKAQVAN	K	A	A	M	R	E	2	1	0	0	2	0	2	1	0	0	0	0	1	0	0	0	0	0	0	0	0	0	9	0	1082.39	33	41	2	0.064458	43.308	By matching	By matching	By matching	By matching	By matching
AAGCDFNNVVK	Hrsp12	Ribonuclease UK114	P52760	P52760	yes	yes	KNLGEILKAAGCDFNN	CDFNNVVKTTVLLADM	K	A	A	V	K	T	2	0	2	1	1	0	0	1	0	0	0	1	0	1	0	0	0	0	0	2	0	0	11	0	1193.55	68	78	2	0.00023115	87.123	By MS/MS	By matching	By matching	By matching	By matching
AAGDETGAKVER	Rps3a1;Rps3a	40S ribosomal protein S3a	Q564F3;P97351	Q564F3	yes	no	GEGGSSGKAAGDETGA	ETGAKVERADGYEPPV	K	A	A	E	R	A	3	1	0	1	0	0	2	2	0	0	0	1	0	0	0	0	1	0	0	1	0	0	12	1	1202.59	241	252	2;3	1.5094e-05	97.779	By MS/MS	By MS/MS	By MS/MS	By MS/MS	By MS/MS
AAGDTVVIENSDISPEMESPEK	Ktn1		A0A087WQ25;A0A087WRS1;F8VQC7;A0A087WP48;A0A087WQD0;A0A087WPW5;A0A087WP85;A0A087WP14;A0A087WPX0	A0A087WQ25	no	no	IHSKISLKAAGDTVVI	PEMESPEKETMSVSLN	K	A	A	E	K	E	2	0	1	2	0	0	4	1	0	2	0	1	1	0	2	3	1	0	0	2	0	0	22	0	2317.06	1220	1241	2	3.3826e-10	87.208	By matching	By matching	By matching	By matching	By matching
AAGEECPMFTPPGGETVEQVK	9630033F20Rik;Tigar	Fructose-2,6-bisphosphatase TIGAR	B2RWB7;Q8BZA9	B2RWB7	yes	no	SELRAMAKAAGEECPM	GETVEQVKMRGKDFFD	K	A	A	V	K	M	2	0	0	0	1	1	4	3	0	0	0	1	1	1	3	0	2	0	0	2	0	0	21	0	2233	109	129	2	5.9726e-20	122.94	By matching	By matching	By matching	By matching	By matching
AAGEVMEPANLLAEEKDEDLLFE	Atp6v1d	V-type proton ATPase subunit D	Q3U861;P57746	Q3U861	yes	no	EKDLERRRAAGEVMEP	KDEDLLFE________	R	A	A	F	E	-	4	0	1	2	0	0	6	1	0	0	4	1	1	1	1	0	0	0	0	1	0	0	23	1	2532.19	225	247	2;3	0.012974	38.724	By MS/MS	By matching	By matching	By matching	By matching
AAGFKDPLLASGTDGVGTK	Gart	Trifunctional purine biosynthetic protein adenosine-3;Phosphoribosylamine--glycine ligase;Phosphoribosylformylglycinamidine cyclo-ligase;Phosphoribosylglycinamide formyltransferase	Q64737	Q64737	yes	yes	FAGLFDLKAAGFKDPL	GTDGVGTKLKIAQLCN	K	A	A	T	K	L	3	0	0	2	0	0	0	4	0	0	2	2	0	1	1	1	2	0	0	1	0	0	19	1	1803.94	481	499	2;3	1.4833e-05	76.573	By MS/MS	By matching	By matching	By matching	By matching
AAGGAGAQVGGSISSGSSASSVTVTR	Lmna	Prelamin-A/C;Lamin-A/C	P48678	P48678	yes	yes	TCGQPADKAAGGAGAQ	ASSVTVTRSFRSVGGS	K	A	A	T	R	S	5	1	0	0	0	1	0	6	0	1	0	0	0	0	0	7	2	0	0	3	0	0	26	0	2221.09	600	625	2;3	2.4677e-53	182.03	By matching	By matching	By matching	By MS/MS	By MS/MS
AAGHLLK	0610011F06Rik	UPF0585 protein C16orf13 homolog	Q9DCS2;G5E8X1;E9Q7K5	Q9DCS2	yes	no	NCTEGLFRAAGHLLKT	RAAGHLLKTKAVLITY	R	A	A	L	K	T	2	0	0	0	0	0	0	1	1	0	2	1	0	0	0	0	0	0	0	0	0	0	7	0	708.428	125	131	2	0.081383	47.045	By matching	By matching	By matching	By matching	By matching
AAGHTGPLHK	Ace	Angiotensin-converting enzyme;Angiotensin-converting enzyme, soluble form	P09470;F6QCP8;P09470-2	P09470	yes	no	QFHEALCRAAGHTGPL	GHTGPLHKCDIYQSKE	R	A	A	H	K	C	2	0	0	0	0	0	0	2	2	0	1	1	0	0	1	0	1	0	0	0	0	0	10	0	987.525	1150	1159	2	0.020521	48.091	By matching	By matching	By matching	By matching	By matching
AAGIIHLGATSCYVGDNTDLIILR	Adsl	Adenylosuccinate lyase	P54822;E9Q3T7;E9Q0A0	P54822	yes	no	TFGHCCPKAAGIIHLG	NTDLIILRNAFDLLLP	K	A	A	L	R	N	3	1	1	2	1	0	0	3	1	4	3	0	0	0	0	1	2	0	1	1	0	0	24	0	2542.32	102	125	2;3	2.5361e-20	120.23	By matching	By matching	By matching	By matching	By matching
AAGLLSTFR	Col15a1	Collagen alpha-1(XV) chain;Restin	A2AJY2;O35206;A2AJY7;A2AJY5	A2AJY2	yes	no	FQCFQQARAAGLLSTF	AGLLSTFRAFLSSHLQ	R	A	A	F	R	A	2	1	0	0	0	0	0	1	0	0	2	0	0	1	0	1	1	0	0	0	0	0	9	0	934.524	1200	1208	2	0.00043611	113.71	By matching	By matching	By MS/MS	By matching	By matching
AAGMLSQLDLFSR	Igbp1	Immunoglobulin-binding protein 1	Q61249	Q61249	yes	yes	KGLELLEKAAGMLSQL	SQLDLFSRNEDLEEIA	K	A	A	S	R	N	2	1	0	1	0	1	0	1	0	0	3	0	1	1	0	2	0	0	0	0	0	0	13	0	1407.72	53	65	2	3.0248e-05	100.22	By MS/MS	By matching	By MS/MS	By matching	By matching
AAGMLSQLDLFSRNEDLEEIASTDLK	Igbp1	Immunoglobulin-binding protein 1	Q61249	Q61249	yes	yes	KGLELLEKAAGMLSQL	EIASTDLKYLMVPALQ	K	A	A	L	K	Y	3	1	1	3	0	1	3	1	0	1	5	1	1	1	0	3	1	0	0	0	0	0	26	1	2865.41	53	78	3	1.1291e-18	111.55	By MS/MS	By MS/MS	By MS/MS	By MS/MS	By matching
AAGQYSTSYAQQK	Opa1	Dynamin-like 120 kDa protein, mitochondrial;Dynamin-like 120 kDa protein, form S1	P58281-2;F6U775	P58281-2	yes	no	EHEEEARRAAGQYSTS	STSYAQQKRKVSDKEK	R	A	A	Q	K	R	3	0	0	0	0	3	0	1	0	0	0	1	0	0	0	2	1	0	2	0	0	0	13	0	1401.65	231	243	2;3	1.7916e-26	166.24	By matching	By MS/MS	By MS/MS	By MS/MS	By MS/MS
AAGSIASAQKPPAGK	Map4	Microtubule-associated protein;Microtubule-associated protein 4	A0A0B4J1F2;A0A0B4J1M9;P27546-2;P27546;A0A0G2JFH2	A0A0G2JFH2	no	no	PEPNAVTKAAGSIASA	AQKPPAGKVQIVSKKV	K	A	A	G	K	V	5	0	0	0	0	1	0	2	0	1	0	2	0	0	2	2	0	0	0	0	0	0	15	1	1352.74	1396	1410	2;3	0.00028407	82.651	By matching	By matching	By MS/MS	By matching	By matching
AAGSLLTDECR	Macrod1	O-acetyl-ADP-ribose deacetylase MACROD1	Q922B1	Q922B1	yes	yes	GVDGCIHRAAGSLLTD	SLLTDECRTLQNCETG	R	A	A	C	R	T	2	1	0	1	1	0	1	1	0	0	2	0	0	0	0	1	1	0	0	0	0	0	11	0	1191.56	188	198	2	1.7843e-20	180.19	By MS/MS	By MS/MS	By MS/MS	By matching	By MS/MS
AAGTDGSDFQHR	Jagn1	Protein jagunal homolog 1	Q5XKN4	Q5XKN4	yes	yes	MASRAGPRAAGTDGSD	DGSDFQHRERVAMHYQ	R	A	A	H	R	E	2	1	0	2	0	1	0	2	1	0	0	0	0	1	0	1	1	0	0	0	0	0	12	0	1260.55	9	20	2;3	9.5279e-21	151.98	By MS/MS	By matching	By MS/MS	By matching	By matching
AAGTDGSDFQHRER	Jagn1	Protein jagunal homolog 1	Q5XKN4	Q5XKN4	yes	yes	MASRAGPRAAGTDGSD	SDFQHRERVAMHYQMS	R	A	A	E	R	V	2	2	0	2	0	1	1	2	1	0	0	0	0	1	0	1	1	0	0	0	0	0	14	1	1545.69	9	22	3	0.0064813	40.941	By matching	By matching	By matching	By matching	By matching
AAGTLYTYPENWR	Eef1g	Elongation factor 1-gamma	Q4FZK2;Q9D8N0	Q4FZK2	yes	no	________________	YTYPENWRAFKALIAA	M	A	A	W	R	A	2	1	1	0	0	0	1	1	0	0	1	0	0	0	1	0	2	1	2	0	0	0	13	0	1540.73	2	14	2	4.4565e-30	186.17	By MS/MS	By MS/MS	By MS/MS	By MS/MS	By MS/MS
AAGTTVVEVEEIVDIGSFAPEDIHIPK	Oxct1	Succinyl-CoA:3-ketoacid coenzyme A transferase 1, mitochondrial;Succinyl-CoA:3-ketoacid-coenzyme A transferase	Q9D0K2;Q3UJQ9	Q9D0K2	yes	no	NFNLPMCKAAGTTVVE	PEDIHIPKIYVHRLIK	K	A	A	P	K	I	3	0	0	2	0	0	4	2	1	4	0	1	0	1	2	1	2	0	0	4	0	0	27	0	2835.45	237	263	3;4	1.0637e-43	167.72	By MS/MS	By MS/MS	By MS/MS	By MS/MS	By MS/MS
AAGVAGWGVEAEEFEDAPDVEPLEPTLSNIIEQR	Asna1	ATPase Asna1	O54984	O54984	yes	yes	________________	LSNIIEQRSLKWIFVG	M	A	A	Q	R	S	5	1	1	2	0	1	7	3	0	2	2	0	0	1	3	1	1	1	0	3	0	0	34	0	3637.74	2	35	3	1.6713e-06	44.955	By matching	By matching	By matching	By matching	By matching
AAGVPSASITWR	Hspg2	Basement membrane-specific heparan sulfate proteoglycan core protein;Endorepellin;LG3 peptide	E9PZ16;B1B0C7;Q05793	E9PZ16	yes	no	RTVRLYCRAAGVPSAS	PSASITWRKEGGSLPP	R	A	A	W	R	K	3	1	0	0	0	0	0	1	0	1	0	0	0	0	1	2	1	1	0	1	0	0	12	0	1214.64	1978	1989	2	0.00157	67.519	By matching	By MS/MS	By matching	By MS/MS	By MS/MS
AAGVPSASITWRK	Hspg2	Basement membrane-specific heparan sulfate proteoglycan core protein;Endorepellin;LG3 peptide	E9PZ16;B1B0C7;Q05793	E9PZ16	yes	no	RTVRLYCRAAGVPSAS	SASITWRKEGGSLPPQ	R	A	A	R	K	E	3	1	0	0	0	0	0	1	0	1	0	1	0	0	1	2	1	1	0	1	0	0	13	1	1342.74	1978	1990	3	0.0040984	44.511	By matching	By matching	By matching	By MS/MS	By matching
AAGVSVEPFWPGLFAK	Rplp1;Gm10073	60S acidic ribosomal protein P1	Q58E35;P47955;E9Q3T0	Q58E35	yes	no	DKINALIKAAGVSVEP	FWPGLFAKALANVNIG	K	A	A	A	K	A	3	0	0	0	0	0	1	2	0	0	1	1	0	2	2	1	0	1	0	2	0	0	16	0	1674.88	34	49	2;3	1.946e-06	115.91	By MS/MS	By MS/MS	By matching	By MS/MS	By MS/MS
AAGWSELSER	Pcbd2	Pterin-4-alpha-carbinolamine dehydratase 2	Q9CZL5	Q9CZL5	yes	yes	DQLIPGLKAAGWSELS	GWSELSERDAIYKEFS	K	A	A	E	R	D	2	1	0	0	0	0	2	1	0	0	1	0	0	0	0	2	0	1	0	0	0	0	10	0	1104.52	55	64	2	0.00018245	87.942	By matching	By MS/MS	By MS/MS	By MS/MS	By matching
AAGWSELSERDAIYK	Pcbd2	Pterin-4-alpha-carbinolamine dehydratase 2	Q9CZL5	Q9CZL5	yes	yes	DQLIPGLKAAGWSELS	SERDAIYKEFSFKNFN	K	A	A	Y	K	E	3	1	0	1	0	0	2	1	0	1	1	1	0	0	0	2	0	1	1	0	0	0	15	1	1694.83	55	69	3	0.072521	23.991	By matching	By matching	By matching	By MS/MS	By matching
AAGYDLFSAYDYTISPMEK	Dut		Q9CQ43;Q8VCG1	Q9CQ43	yes	no	APTRGSARAAGYDLFS	YTISPMEKAIVKTDIQ	R	A	A	E	K	A	3	0	0	2	0	0	1	1	0	1	1	1	1	1	1	2	1	0	3	0	0	0	19	0	2140.97	43	61	2	5.8334e-06	106.75	By matching	By matching	By matching	By MS/MS	By MS/MS
AAHAAREELK	Lmnb2	Lamin-B2	P21619	P21619	no	no	LLSDQNDKAAHAAREE	HAAREELKEARMRVES	K	A	A	L	K	E	4	1	0	0	0	0	2	0	1	0	1	1	0	0	0	0	0	0	0	0	0	0	10	1	1094.58	277	286	2;3	0.0011042	93.667	By MS/MS	By MS/MS	By MS/MS	By MS/MS	By MS/MS
AAHFFSTLQEWPQTHQASISYTGPR	Agk	Acylglycerol kinase, mitochondrial	Q9ESW4	Q9ESW4	yes	yes	YLGPLKTKAAHFFSTL	SISYTGPRERPPIEPE	K	A	A	P	R	E	3	1	0	0	0	3	1	1	2	1	1	0	0	2	2	3	3	1	1	0	0	0	25	0	2859.37	234	258	4	2.0188e-27	141.45	By matching	By matching	By MS/MS	By matching	By matching
AAHKQEPGLGFSFELTEQQK	Acadm	Medium-chain specific acyl-CoA dehydrogenase, mitochondrial	P45952;D6RFD7	P45952	yes	no	ECRTQHSKAAHKQEPG	FELTEQQKEFQATARK	K	A	A	Q	K	E	2	0	0	0	0	3	3	2	1	0	2	2	0	2	1	1	1	0	0	0	0	0	20	1	2244.12	27	46	2;3;4	1.2203e-225	340.18	By MS/MS	By MS/MS	By MS/MS	By MS/MS	By MS/MS
AAHKQEPGLGFSFELTEQQKEFQATAR	Acadm	Medium-chain specific acyl-CoA dehydrogenase, mitochondrial	P45952;D6RFD7	P45952	yes	no	ECRTQHSKAAHKQEPG	KEFQATARKFAREEII	K	A	A	A	R	K	4	1	0	0	0	4	4	2	1	0	2	2	0	3	1	1	2	0	0	0	0	0	27	2	3047.51	27	53	3;4;5	7.1765e-35	151.95	By matching	By matching	By matching	By matching	By matching
AAHLCAEAALR	Pa2g4	Proliferation-associated protein 2G4	P50580;P50580-2;D3YVH7	P50580	yes	no	GRKADVIKAAHLCAEA	LCAEAALRLVKPGNQN	K	A	A	L	R	L	5	1	0	0	1	0	1	0	1	0	2	0	0	0	0	0	0	0	0	0	0	0	11	0	1181.6	145	155	2	0.019728	47.991	By matching	By matching	By matching	By matching	By MS/MS
AAHLMDVAGNK	Acad10;Acad12	Acyl-CoA dehydrogenase family member 10	Q8K370;D3Z7X0	D3Z7X0	no	no	QARLLVLKAAHLMDVA	LMDVAGNKAAALEMAM	K	A	A	N	K	A	3	0	1	1	0	0	0	1	1	0	1	1	1	0	0	0	0	0	0	1	0	0	11	0	1125.56	468	478	2;3	2.3159e-12	143.22	By MS/MS	By MS/MS	By MS/MS	By MS/MS	By MS/MS
AAHNLVK	Pfkm	ATP-dependent 6-phosphofructokinase, muscle type	P47857-3;P47857-2;P47857	P47857	no	no	REREGRLRAAHNLVKR	RAAHNLVKRGITNLCV	R	A	A	V	K	R	2	0	1	0	0	0	0	0	1	0	1	1	0	0	0	0	0	0	0	1	0	0	7	0	751.434	101	107	2	0.0020251	138.48	By MS/MS	By MS/MS	By MS/MS	By MS/MS	By MS/MS
AAHNLVKR	Pfkm	ATP-dependent 6-phosphofructokinase, muscle type	P47857-3;P47857-2;P47857	P47857	no	no	REREGRLRAAHNLVKR	AAHNLVKRGITNLCVI	R	A	A	K	R	G	2	1	1	0	0	0	0	0	1	0	1	1	0	0	0	0	0	0	0	1	0	0	8	1	907.535	101	108	2	0.00056443	136.11	By MS/MS	By MS/MS	By MS/MS	By MS/MS	By matching
AAHPQSDGANLPK	Gpihbp1	Glycosylphosphatidylinositol-anchored high density lipoprotein-binding protein 1	Q9D1N2	Q9D1N2	yes	yes	FSHPQVVKAAHPQSDG	SDGANLPKSGKANQPQ	K	A	A	P	K	S	3	0	1	1	0	1	0	1	1	0	1	1	0	0	2	1	0	0	0	0	0	0	13	0	1304.65	177	189	2;3	1.5868e-05	92.906	By matching	By MS/MS	By MS/MS	By matching	By matching
AAHSEGHITAGLDMK	Cct2	T-complex protein 1 subunit beta	Q542X7;P80314	Q542X7	yes	no	ADLVAQLRAAHSEGHI	ITAGLDMKEGTIGDMA	R	A	A	M	K	E	3	0	0	1	0	0	1	2	2	1	1	1	1	0	0	1	1	0	0	0	0	0	15	0	1536.74	467	481	2;3;4	6.7136e-63	218.79	By matching	By MS/MS	By MS/MS	By MS/MS	By MS/MS
AAHSIDTLGSASAR	Acad11	Acyl-CoA dehydrogenase family member 11	Q80XL6;D3YTQ5	Q80XL6	yes	no	EIRLLTLKAAHSIDTL	TLGSASARKEIAMIKV	K	A	A	A	R	K	4	1	0	1	0	0	0	1	1	1	1	0	0	0	0	3	1	0	0	0	0	0	14	0	1355.68	690	703	2;3	2.6038e-05	101.2	By matching	By matching	By matching	By matching	By matching
AAHSIIVMANGQVCEAGTHEELLK	Abcb8	ATP-binding cassette sub-family B member 8, mitochondrial	Q9CXJ4	Q9CXJ4	yes	yes	AHRLSTVRAAHSIIVM	GTHEELLKKGGLYSEL	R	A	A	L	K	K	4	0	1	0	1	1	3	2	2	2	2	1	1	0	0	1	1	0	0	2	0	0	24	0	2577.27	657	680	4	0.0054311	29.492	By matching	By matching	By matching	By matching	By MS/MS
AAHVFFTDSCPDALFNELVK	Stxbp1	Syntaxin-binding protein 1	O08599;O08599-2	O08599	yes	no	DPPTAKYRAAHVFFTD	ALFNELVKSRAAKVIK	R	A	A	V	K	S	3	0	1	2	1	0	1	0	1	0	2	1	0	3	1	1	1	0	0	2	0	0	20	0	2280.09	101	120	3	4.75e-05	58.024	By matching	By matching	By matching	By matching	By matching
AAHVLMPHESTVEHTHVDINEMESPLATR	Nt5c2	Cytosolic purine 5-nucleotidase	G3X9J6;E9Q9M1;Q3V1L4	G3X9J6	yes	no	YPFSYLFRAAHVLMPH	MESPLATRNRTSVDFK	R	A	A	T	R	N	3	1	1	1	0	0	4	0	4	1	2	0	2	0	2	2	3	0	0	3	0	0	29	0	3250.55	504	532	4;5	2.1715e-14	95.319	By matching	By matching	By matching	By matching	By matching
AAIAAAAAAAAAK	Rpl14	60S ribosomal protein L14	Q9CR57	Q9CR57	yes	yes	PKKAAVAKAAIAAAAA	AAAAAAAKAKVPAKKA	K	A	A	A	K	A	11	0	0	0	0	0	0	0	0	1	0	1	0	0	0	0	0	0	0	0	0	0	13	0	1040.6	148	160	2	1.1099e-06	117.25	By matching	By MS/MS	By MS/MS	By MS/MS	By MS/MS
AAIANLCIGDLITAIDGEDTSSMTHLEAQNK	Pdlim1	PDZ and LIM domain protein 1	O70400;S4R1V0	O70400	yes	no	SRVTPGSKAAIANLCI	THLEAQNKIKGCADNM	K	A	A	N	K	I	5	0	2	3	1	1	2	2	1	4	3	1	1	0	0	2	3	0	0	0	0	0	31	0	3271.57	39	69	3;4	2.945e-132	239.15	By MS/MS	By MS/MS	By MS/MS	By MS/MS	By matching
AAIAVPSAPYDITCLESFR	Myom1	Myomesin-1	Q62234-2;Z4YJF5	Q62234-2	yes	no	DSEAIEVKAAIAVPSA	ITCLESFRDSMVLGWK	K	A	A	F	R	D	4	1	0	1	1	0	1	0	0	2	1	0	0	1	2	2	1	0	1	1	0	0	19	0	2080.03	813	831	2;3	5.8531e-07	114.99	By MS/MS	By MS/MS	By MS/MS	By MS/MS	By MS/MS
AAIAVPSAPYDITCLESFRDSMVLGWK	Myom1	Myomesin-1	Q62234-2;Z4YJF5	Q62234-2	yes	no	DSEAIEVKAAIAVPSA	DSMVLGWKQPDTTGGA	K	A	A	W	K	Q	4	1	0	2	1	0	1	1	0	2	2	1	1	1	2	3	1	1	1	2	0	0	27	1	2996.48	813	839	3;4	6.6394e-23	131.94	By MS/MS	By MS/MS	By MS/MS	By MS/MS	By MS/MS
AAICSGKVEIVAINDPFIDLNYMVYMFQYDSTHGK	GAPDH;Gapdh;Gm3839	Glyceraldehyde-3-phosphate dehydrogenase	D2KHZ9;P16858;A0A0A0MQF6;S4R1N5;S4R1W1	D2KHZ9	no	no	RIGRLVTRAAICSGKV	QYDSTHGKFNGTVKAE	R	A	A	G	K	F	3	0	2	3	1	1	1	2	1	4	1	2	2	2	1	2	1	0	3	3	0	0	35	1	4008.91	19	53	3;4;5;6	2.1133e-185	264.58	By MS/MS	By matching	By MS/MS	By MS/MS	By matching
AAIDWFDGK	Fus	RNA-binding protein FUS	G3UXT7;Q8CFQ9;Q564D0;P56959	G3UXT7	no	no	FDDPPSAKAAIDWFDG	AIDWFDGKEFSGNPIK	K	A	A	G	K	E	2	0	0	2	0	0	0	1	0	1	0	1	0	1	0	0	0	1	0	0	0	0	9	0	1021.49	40	48	2	0.00043872	113.62	By matching	By matching	By MS/MS	By matching	By matching
AAIDWFDGKEFSGNPIK	Fus	RNA-binding protein FUS	G3UXT7;Q8CFQ9;Q564D0;P56959	G3UXT7	yes	no	FDDPPSAKAAIDWFDG	EFSGNPIKVSFATRRA	K	A	A	I	K	V	2	0	1	2	0	0	1	2	0	2	0	2	0	2	1	1	0	1	0	0	0	0	17	1	1893.93	40	56	3	0.0001529	63.691	By matching	By matching	By matching	By matching	By matching
AAIDYQK	Mat2a	S-adenosylmethionine synthase;S-adenosylmethionine synthase isoform type-2	Q99J57;Q3THS6	Q99J57	yes	no	LAGEITSRAAIDYQKV	RAAIDYQKVVREAIKH	R	A	A	Q	K	V	2	0	0	1	0	1	0	0	0	1	0	1	0	0	0	0	0	0	1	0	0	0	7	0	807.413	75	81	2	0.015811	79.146	By matching	By matching	By matching	By matching	By matching
AAIEHIK	Apoc1	Apolipoprotein C-I;Truncated apolipoprotein C-I	P34928	P34928	yes	yes	NTLEDKARAAIEHIKQ	RAAIEHIKQKEILTKT	R	A	A	I	K	Q	2	0	0	0	0	0	1	0	1	2	0	1	0	0	0	0	0	0	0	0	0	0	7	0	780.449	54	60	2	0.063519	55.676	By matching	By matching	By matching	By MS/MS	By matching
AAIGGGVSPDVWPQLSDTPGGLTDSR	Myom1	Myomesin-1	Q62234	Q62234	yes	yes	DSEAIEVKAAIGGGVS	PGGLTDSRGGMNGASP	K	A	A	S	R	G	2	1	0	3	0	1	0	5	0	1	2	0	0	0	3	3	2	1	0	2	0	0	26	0	2552.25	813	838	2	6.6829e-33	128.07	By matching	By matching	By matching	By matching	By matching
AAIISAEGDSK	Phb	Prohibitin	P67778	P67778	yes	yes	EKAEQQKKAAIISAEG	ISAEGDSKAAELIANS	K	A	A	S	K	A	3	0	0	1	0	0	1	1	0	2	0	1	0	0	0	2	0	0	0	0	0	0	11	0	1060.54	209	219	1;2	7.1856e-05	109.83	By matching	By MS/MS	By MS/MS	By MS/MS	By MS/MS
AAIKLQELLK	Rrbp1	Ribosome-binding protein 1	A2AVJ7;Q99PL5	A2AVJ7	yes	no	RLTSDLGRAAIKLQEL	IKLQELLKTTQEQLTK	R	A	A	L	K	T	2	0	0	0	0	1	1	0	0	1	3	2	0	0	0	0	0	0	0	0	0	0	10	1	1125.71	1420	1429	3	0.0088368	48.785	By matching	By matching	By matching	By matching	By matching
AAILPTSIFLTNKK	Prmt5	Protein arginine N-methyltransferase 5	Q8CIG8;F6QQQ6	Q8CIG8	yes	no	RWLGEPIKAAILPTSI	SIFLTNKKGFPVLSKV	K	A	A	K	K	G	2	0	1	0	0	0	0	0	0	2	2	2	0	1	1	1	2	0	0	0	0	0	14	1	1515.9	228	241	3	5.6066e-06	104.49	By MS/MS	By matching	By matching	By matching	By MS/MS
AAIQDGLLGMFLK	Emc1	ER membrane protein complex subunit 1	Q8C7X2	Q8C7X2	yes	yes	LEGEFGKKAAIQDGLL	GLLGMFLKRLSSQLIL	K	A	A	L	K	R	2	0	0	1	0	1	0	2	0	1	3	1	1	1	0	0	0	0	0	0	0	0	13	0	1375.75	478	490	2	0.00045488	71.176	By matching	By MS/MS	By MS/MS	By MS/MS	By MS/MS
AAISQLR	Oxsr1	Serine/threonine-protein kinase OSR1	Q6P9R2;F7AVI9	Q6P9R2	yes	no	DEESEEGRAAISQLRS	RAAISQLRSPRVKDSL	R	A	A	L	R	S	2	1	0	0	0	1	0	0	0	1	1	0	0	0	0	1	0	0	0	0	0	0	7	0	757.445	352	358	2	0.0064886	114.19	By matching	By matching	By matching	By matching	By matching
AAISQPGISEDLEK	Acp6	Lysophosphatidic acid phosphatase type 6	Q8BP40	Q8BP40	yes	yes	EKTRGRKKAAISQPGI	GISEDLEKVKTGVGIN	K	A	A	E	K	V	2	0	0	1	0	1	2	1	0	2	1	1	0	0	1	2	0	0	0	0	0	0	14	0	1456.74	213	226	2	2.0276e-06	111.12	By MS/MS	By matching	By matching	By MS/MS	By MS/MS
AAISRDPFYEMLAAR	Cyth1	Cytohesin-1	Q3TZ02;Q9QX11-2;Q9QX11	Q3TZ02	yes	no	EDWIKCIKAAISRDPF	FYEMLAARKKKVSSTK	K	A	A	A	R	K	4	2	0	1	0	0	1	0	0	1	1	0	1	1	1	1	0	0	1	0	0	0	15	1	1709.86	376	390	3	5.452e-05	77.191	By matching	By matching	By matching	By matching	By matching
AAIVVHSR	Slc27a1;Slc27a4	Long-chain fatty acid transport protein 1;Long-chain fatty acid transport protein 4	Q544D7;Q60714;Q91VE0	Q544D7	yes	no	SGTTGLPKAAIVVHSR	AAIVVHSRYYRIAAFG	K	A	A	S	R	Y	2	1	0	0	0	0	0	0	1	1	0	0	0	0	0	1	0	0	0	2	0	0	8	0	851.498	258	265	2	0.0024632	104.44	By matching	By matching	By matching	By matching	By matching
AAKDEVSESRR	Nefl	Neurofilament light polypeptide	P08551	P08551	yes	yes	AKNTDAVRAAKDEVSE	DEVSESRRLLKAKTLE	R	A	A	R	R	L	2	2	0	1	0	0	2	0	0	0	0	1	0	0	0	2	0	0	0	1	0	0	11	2	1246.63	301	311	3	0.049433	38.783	By matching	By matching	By matching	By matching	By matching
AAKEEAERPEK	Prkcsh	Glucosidase 2 subunit beta	O08795;O08795-2	O08795	yes	no	EDQVETLRAAKEEAER	EEAERPEKEAKDQHRK	R	A	A	E	K	E	3	1	0	0	0	0	4	0	0	0	0	2	0	0	1	0	0	0	0	0	0	0	11	2	1256.64	178	188	2;3	1.3655e-05	106.67	By MS/MS	By matching	By matching	By MS/MS	By matching
AALAGGTTMIIDHVVPEPESSLTEAYEK	Dpysl3		E9PWE8;Q3TT92	E9PWE8	no	no	DDFFQGTKAALAGGTT	SLTEAYEKWREWADGK	K	A	A	E	K	W	4	0	0	1	0	0	4	2	1	2	2	1	1	0	2	2	3	0	1	2	0	0	28	0	2928.44	208	235	3	2.1287e-06	59.893	By MS/MS	By matching	By matching	By matching	By MS/MS
AALAGGTTMIIDHVVPEPGTSLLAAFDQWR	Dpysl2	Dihydropyrimidinase-related protein 2	O08553	O08553	yes	yes	DDFFQGTKAALAGGTT	LAAFDQWREWADSKSC	K	A	A	W	R	E	5	1	0	2	0	1	1	3	1	2	3	0	1	1	2	1	3	1	0	2	0	0	30	0	3136.6	95	124	3;4	3.3552e-52	175.83	By MS/MS	By MS/MS	By MS/MS	By MS/MS	By MS/MS
AALAGGTTMIIDHVVPEPGTSLLAAFDQWREWADSK	Dpysl2	Dihydropyrimidinase-related protein 2	O08553	O08553	yes	yes	DDFFQGTKAALAGGTT	WREWADSKSCCDYSLH	K	A	A	S	K	S	6	1	0	3	0	1	2	3	1	2	3	1	1	1	2	2	3	2	0	2	0	0	36	1	3852.91	95	130	4	2.9757e-26	100.75	By matching	By matching	By matching	By matching	By matching
AALAHSEIATTQAASTK	Plec	Plectin	Q9QXS1-13;Q9QXS1-12;Q9QXS1-5;Q9QXS1-3;Q9QXS1-14;Q9QXS1-6;Q9QXS1-2;Q9QXS1-15;E9Q3W4;F6R059;Q9QXS1-9;Q9QXS1-10;Q9QXS1-11;Q9QXS1-16;Q9QXS1-4;Q9QXS1-7;Q9QXS1;Q9QXS1-8	Q9QXS1-9	no	no	QRLEEEHRAALAHSEI	TTQAASTKALPNGRDA	R	A	A	T	K	A	6	0	0	0	0	1	1	0	1	1	1	1	0	0	0	2	3	0	0	0	0	0	17	0	1669.86	2577	2593	2;3	3.393e-130	276.67	By MS/MS	By MS/MS	By MS/MS	By MS/MS	By MS/MS
AALAIQGK	Pcp4l1	Purkinje cell protein 4-like protein 1	Q6W8Q3	Q6W8Q3	yes	yes	LTAPETEKAALAIQGK	AALAIQGKFRRFQKRK	K	A	A	G	K	F	3	0	0	0	0	1	0	1	0	1	1	1	0	0	0	0	0	0	0	0	0	0	8	0	770.465	48	55	2	0.011771	67.981	By matching	By matching	By matching	By MS/MS	By MS/MS
AALANDFDTPR	Cars2	Probable cysteine--tRNA ligase, mitochondrial	Q8BYM8;G3X975	Q8BYM8	yes	no	TSTKKAVKAALANDFD	ANDFDTPRAVNTILDL	K	A	A	P	R	A	3	1	1	2	0	0	0	0	0	0	1	0	0	1	1	0	1	0	0	0	0	0	11	0	1189.57	393	403	2	0.029009	42.862	By matching	By matching	By matching	By matching	By matching
AALAQAADCEVEQWNSDDPIPR	Grhpr	Glyoxylate reductase/hydroxypyruvate reductase	Q3T9Z2;Q91Z53;D6REG4	Q3T9Z2	yes	no	GPLPAEGRAALAQAAD	NSDDPIPRKDLEQGVV	R	A	A	P	R	K	5	1	1	3	1	2	2	0	0	1	1	0	0	0	2	1	0	1	0	1	0	0	22	0	2455.11	21	42	2;3	5.3128e-43	183.09	By MS/MS	By matching	By matching	By matching	By MS/MS
AALAQAADCEVEQWNSDDPIPRK	Grhpr	Glyoxylate reductase/hydroxypyruvate reductase	Q3T9Z2;Q91Z53;D6REG4	Q3T9Z2	yes	no	GPLPAEGRAALAQAAD	SDDPIPRKDLEQGVVG	R	A	A	R	K	D	5	1	1	3	1	2	2	0	0	1	1	1	0	0	2	1	0	1	0	1	0	0	23	1	2583.2	21	43	3	9.222e-22	142.85	By MS/MS	By matching	By matching	By matching	By MS/MS
AALAQLQEAFQMTDMTMEAACGK	Plin4	Perilipin-4	O88492	O88492	yes	yes	QHNQFQARAALAQLQE	TMEAACGKLCSDQSLN	R	A	A	G	K	L	6	0	0	1	1	3	2	1	0	0	2	1	3	1	0	0	2	0	0	0	0	0	23	0	2515.12	1256	1278	2;3	1.6986e-36	165.1	By MS/MS	By matching	By MS/MS	By MS/MS	By MS/MS
AALCAVHVIR	Ap1g1	AP-1 complex subunit gamma-1	Q8CBB7;P22892	Q8CBB7	yes	no	SNSYLRKKAALCAVHV	LCAVHVIRKVPELMEM	K	A	A	I	R	K	3	1	0	0	1	0	0	0	1	1	1	0	0	0	0	0	0	0	0	2	0	0	10	0	1108.62	157	166	3	0.074817	25.126	By matching	By matching	By matching	By matching	By matching
AALCHFCIDMLNAK	Napa	Alpha-soluble NSF attachment protein	Q9DB05	Q9DB05	yes	yes	SAKDYFFKAALCHFCI	CIDMLNAKLAVQKYEE	K	A	A	A	K	L	3	0	1	1	2	0	0	0	1	1	2	1	1	1	0	0	0	0	0	0	0	0	14	0	1662.77	209	222	3	3.395e-05	80.746	By matching	By matching	By MS/MS	By MS/MS	By MS/MS
AALDFSDAR	Ryr2	Ryanodine receptor 2	E9Q401;F6U7V1	E9Q401	yes	no	SELLGMDKAALDFSDA	ALDFSDAREKKKPKKD	K	A	A	A	R	E	3	1	0	2	0	0	0	0	0	0	1	0	0	1	0	1	0	0	0	0	0	0	9	0	964.461	4674	4682	2	0.0067836	85.716	By matching	By MS/MS	By MS/MS	By matching	By MS/MS
AALDGTPGMIGYGMAK	Qdpr	Dihydropteridine reductase	Q8BVI4;D3YWR7;A0A0G2JGJ1;A0A0G2JGY0;D3Z1A1	Q8BVI4	no	no	LLTLAGAKAALDGTPG	MIGYGMAKGAVHQLCQ	K	A	A	A	K	G	3	0	0	1	0	0	0	4	0	1	1	1	2	0	1	0	1	0	1	0	0	0	16	0	1551.74	136	151	2	3.2104e-14	146.96	By MS/MS	By MS/MS	By matching	By MS/MS	By MS/MS
AALEALDELDLFGVK	Phka1	Phosphorylase b kinase regulatory subunit alpha, skeletal muscle isoform	A2AI89;A2AI88;A2AI87;P18826-2;P18826;A2AI91	A2AI89	yes	no	ASSVGMAKAALEALDE	ELDLFGVKGGPQSVIH	K	A	A	V	K	G	3	0	0	2	0	0	2	1	0	0	4	1	0	1	0	0	0	0	0	1	0	0	15	0	1602.85	207	221	2;3	3.1797e-21	162.88	By matching	By matching	By matching	By matching	By matching
AALEALGSCLNNK	Shmt2	Serine hydroxymethyltransferase	Q9CZN7	Q9CZN7	yes	yes	ASENFCSRAALEALGS	LGSCLNNKYSEGYPGK	R	A	A	N	K	Y	3	0	2	0	1	0	1	1	0	0	3	1	0	0	0	1	0	0	0	0	0	0	13	0	1359.68	83	95	2	4.2375e-14	142.83	By matching	By matching	By matching	By MS/MS	By matching
AALEALLGR	Synm	Synemin	Q70IV5-2;Q70IV5;Q70IV5-3	Q70IV5-2	yes	no	LEEALGARAALEALLG	ALEALLGRLETERRDL	R	A	A	G	R	L	3	1	0	0	0	0	1	1	0	0	3	0	0	0	0	0	0	0	0	0	0	0	9	0	912.539	128	136	2	0.011053	55.898	By matching	By matching	By matching	By matching	By matching
AALEAQNALHNIK	Celf2	CUGBP Elav-like family member 2	S4R1S7;Q9Z0H4-2;Q9Z0H4-6;V9GX43;S4R2U7;E9QA47;Q9Z0H4-11;Q9Z0H4-7;Q9Z0H4-5;Q9Z0H4-4;Q9Z0H4;Q9Z0H4-8;Q9Z0H4-9;S4R2L5;A3KGT0;S4R2J2	S4R1S7	yes	no	FVTFYTRKAALEAQNA	QNALHNIKTLPGMHHP	K	A	A	I	K	T	4	0	2	0	0	1	1	0	1	1	2	1	0	0	0	0	0	0	0	0	0	0	13	0	1391.75	107	119	2;3	9.2039e-07	115.92	By MS/MS	By matching	By matching	By MS/MS	By MS/MS
AALEAQNALHNMK	Celf1	CUGBP Elav-like family member 1	P28659-2;P28659-3;P28659;P28659-4	P28659-2	yes	no	FVTFYTRKAALEAQNA	QNALHNMKVLPGMHHP	K	A	A	M	K	V	4	0	2	0	0	1	1	0	1	0	2	1	1	0	0	0	0	0	0	0	0	0	13	0	1409.71	71	83	2;3	1.061e-06	110.38	By matching	By matching	By MS/MS	By matching	By matching
AALEAVGGTVVLE	Mrpl12	39S ribosomal protein L12, mitochondrial	Q9DB15	Q9DB15	yes	yes	KAEAEKIKAALEAVGG	VGGTVVLE________	K	A	A	L	E	-	3	0	0	0	0	0	2	2	0	0	2	0	0	0	0	0	1	0	0	3	0	0	13	0	1227.67	189	201	2	0.072656	34.75	By matching	By matching	By matching	By matching	By MS/MS
AALEELVR	Hars	Histidine--tRNA ligase, cytoplasmic	Q61035	Q61035	yes	yes	________________	AALEELVRLQGAHVRG	R	A	A	V	R	L	2	1	0	0	0	0	2	0	0	0	2	0	0	0	0	0	0	0	0	1	0	0	8	0	899.508	5	12	2	0.0032322	87.639	By MS/MS	By matching	By matching	By matching	By matching
AALESIAAPPPVK	Pm20d2	Peptidase M20 domain-containing protein 2	A3KG59;A3KG59-2	A3KG59	yes	no	VAAALGLRAALESIAA	IAAPPPVKVIVLGTPA	R	A	A	V	K	V	4	0	0	0	0	0	1	0	0	1	1	1	0	0	3	1	0	0	0	1	0	0	13	0	1262.72	138	150	2	0.0052472	50.897	By matching	By matching	By MS/MS	By matching	By matching
AALEYLEDIDLK	Fam213a	Redox-regulatory protein FAM213A	Q3U125;Q9CYH2;D3YYG8;D3Z398;D3Z252;D3Z0A8;D3YWL4;D3Z143	Q3U125	yes	no	MFLSKPRKAALEYLED	YLEDIDLKTLEKEPRT	K	A	A	L	K	T	2	0	0	2	0	0	2	0	0	1	3	1	0	0	0	0	0	0	1	0	0	0	12	0	1391.72	44	55	2	1.1149e-05	107.39	By matching	By MS/MS	By MS/MS	By MS/MS	By MS/MS
AALFENTPK	Phkg1	Phosphorylase b kinase gamma catalytic chain, skeletal muscle/heart isoform	P07934	P07934	yes	yes	KKGQQQNRAALFENTP	ALFENTPKAVLLSLAE	R	A	A	P	K	A	2	0	1	0	0	0	1	0	0	0	1	1	0	1	1	0	1	0	0	0	0	0	9	0	989.518	368	376	2	8.029e-05	128.36	By MS/MS	By matching	By matching	By matching	By matching
AALGEPVRLER	Lin7c	Protein lin-7 homolog C	O88952	O88952	yes	yes	________________	GEPVRLERDICRAIEL	M	A	A	E	R	D	2	2	0	0	0	0	2	1	0	0	2	0	0	0	1	0	0	0	0	1	0	0	11	1	1209.68	2	12	2	0.001183	82.489	By matching	By matching	By matching	By MS/MS	By matching
AALGLPSSK	Obscn	Obscurin	E9QQ96;A2AAJ9;H7BX05	A2AAJ9	no	no	TSIQMVVRAALGLPSS	ALGLPSSKLPAAAARE	R	A	A	S	K	L	2	0	0	0	0	0	0	1	0	0	2	1	0	0	1	2	0	0	0	0	0	0	9	0	842.486	697	705	2	0.064201	44.882	By matching	By matching	By matching	By matching	By MS/MS
AALGLPSSKLPAAAAR	Obscn	Obscurin	E9QQ96;A2AAJ9;H7BX05	A2AAJ9	no	no	TSIQMVVRAALGLPSS	KLPAAAAREVLAQLHE	R	A	A	A	R	E	6	1	0	0	0	0	0	1	0	0	3	1	0	0	2	2	0	0	0	0	0	0	16	1	1492.87	697	712	3	0.00092167	52.172	By matching	By matching	By matching	By matching	By matching
AALHLYSNTLNFQISEVEPK	Naa10	N-alpha-acetyltransferase 10	B1AUY7;Q540H0;Q9QY36	B1AUY7	no	no	VSLHVRKRAALHLYSN	QISEVEPKYYADGEDA	R	A	A	P	K	Y	2	0	2	0	0	1	2	0	1	1	3	1	0	1	1	2	1	0	1	1	0	0	20	0	2273.17	115	134	3	5.0196e-05	57.366	By matching	By matching	By matching	By matching	By matching
AALHPPALAILSHTPDGATQTIAWVGK	Npepl1	Probable aminopeptidase NPEPL1	Q6NSR8;F6T2H5	Q6NSR8	yes	no	GGIYGVGKAALHPPAL	QTIAWVGKGIVYDTGG	K	A	A	G	K	G	6	0	0	1	0	1	0	2	2	2	3	1	0	0	3	1	3	1	0	1	0	0	27	0	2735.48	234	260	3;4	1.3548e-28	148.75	By MS/MS	By matching	By MS/MS	By matching	By MS/MS
AALIAEETLQLSYER	Ttn	Titin	A2ASS6;A2ASS6-2	A2ASS6	no	no	FAEGTISKAALIAEET	TLQLSYERSVDDSEVG	K	A	A	E	R	S	3	1	0	0	0	1	3	0	0	1	3	0	0	0	0	1	1	0	1	0	0	0	15	0	1705.89	3769	3783	2	9.9995e-05	85.493	By matching	By MS/MS	By MS/MS	By matching	By matching
AALLAELASLEADALR	Uap1l1	UDP-N-acetylhexosamine pyrophosphorylase-like protein 1	Q3TW96	Q3TW96	yes	yes	ADLAPEARAALLAELA	SLEADALREHCQRAAA	R	A	A	L	R	E	6	1	0	1	0	0	2	0	0	0	5	0	0	0	0	1	0	0	0	0	0	0	16	0	1625.9	32	47	2;3	0.00013475	77.324	By MS/MS	By MS/MS	By matching	By matching	By matching
AALLAQYADVTDEEDEADKKDDAGASTANVSSDR	Ccdc43	Coiled-coil domain-containing protein 43	Q9CR29;Q9CR29-2	Q9CR29	yes	no	SEEEKQRKAALLAQYA	TANVSSDRTLFRNTNV	K	A	A	D	R	T	8	1	1	7	0	1	3	1	0	0	2	2	0	0	0	3	2	0	1	2	0	0	34	2	3540.6	127	160	4	2.0979e-45	140.36	By matching	By matching	By matching	By matching	By matching
AALLEAGMPESTEDK	Ube2o	E2/E3 hybrid ubiquitin-protein ligase UBE2O	Q6ZPJ3	Q6ZPJ3	yes	yes	RGVLTQFRAALLEAGM	MPESTEDK________	R	A	A	D	K	-	3	0	0	1	0	0	3	1	0	0	2	1	1	0	1	1	1	0	0	0	0	0	15	0	1560.73	1274	1288	2	4.6444e-05	92.265	By matching	By matching	By matching	By matching	By matching
AALLNFDEFAVSK	Fhod1	FH1/FH2 domain-containing protein 1	Q6P9Q4	Q6P9Q4	yes	yes	LPPVHVIKAALLNFDE	FDEFAVSKDGIEKLLT	K	A	A	S	K	D	3	0	1	1	0	0	1	0	0	0	2	1	0	2	0	1	0	0	0	1	0	0	13	0	1423.73	750	762	2	0.0004341	71.879	By matching	By matching	By matching	By matching	By matching
AALLNQHYQVNFK	Eprs	Bifunctional glutamate/proline--tRNA ligase;Glutamate--tRNA ligase;Proline--tRNA ligase	Q8CGC7	Q8CGC7	yes	yes	YLHIGHAKAALLNQHY	QHYQVNFKGKLIMRFD	K	A	A	F	K	G	2	0	2	0	0	2	0	0	1	0	2	1	0	1	0	0	0	0	1	1	0	0	13	0	1544.81	217	229	2;3	2.073e-10	137.4	By matching	By matching	By matching	By matching	By matching
AALPLTTSDTK	Huwe1	E3 ubiquitin-protein ligase HUWE1	A2AFQ0;Q7TMY8;Q7TMY8-3;Q7TMY8-4;Q7TMY8-2;F6XP90	A2AFQ0	yes	no	EAADVLIKAALPLTTS	PLTTSDTKTVSEWISQ	K	A	A	T	K	T	2	0	0	1	0	0	0	0	0	0	2	1	0	0	1	1	3	0	0	0	0	0	11	0	1116.6	1498	1508	2	0.0033006	64.918	By matching	By matching	By matching	By matching	By matching
AALPSHVVTMLDNFPTNLHPMSQLSAAITALNSESNFAR	Cs	Citrate synthase, mitochondrial	Q9CZU6	Q9CZU6	yes	yes	LSREWAKRAALPSHVV	NSESNFARAYAEGMNR	R	A	A	A	R	A	6	1	4	1	0	1	1	0	2	1	5	0	2	2	3	5	3	0	0	2	0	0	39	0	4165.07	145	183	3;4;5;6	0	353.16	By MS/MS	By MS/MS	By MS/MS	By MS/MS	By MS/MS
AALQEELSDVLIYLVALAAR	Dctpp1	dCTP pyrophosphatase 1	Q9QY93	Q9QY93	yes	yes	QAWPPKERAALQEELS	YLVALAARCHVDLPQA	R	A	A	A	R	C	5	1	0	1	0	1	2	0	0	1	5	0	0	0	0	1	0	0	1	2	0	0	20	0	2157.2	90	109	3	1.6559e-11	132.51	By matching	By matching	By matching	By matching	By matching
AALQELLSK	Rps25	40S ribosomal protein S25	Q58EA6;P62852	Q58EA6	yes	no	KIRGSLARAALQELLS	ALQELLSKGLIKLVSK	R	A	A	S	K	G	2	0	0	0	0	1	1	0	0	0	3	1	0	0	0	1	0	0	0	0	0	0	9	0	971.565	86	94	2	0.00063774	101.65	By matching	By MS/MS	By MS/MS	By MS/MS	By MS/MS
AALQENECLLASSTFAQAEVK	Lrpprc	Leucine-rich PPR motif-containing protein, mitochondrial	Q6PB66	Q6PB66	yes	yes	FDSAQSVRAALQENEC	TFAQAEVKNEAINGNL	R	A	A	V	K	N	5	0	1	0	1	2	3	0	0	0	3	1	0	1	0	2	1	0	0	1	0	0	21	0	2279.11	492	512	2;3	1.9485e-14	103.58	By matching	By matching	By matching	By MS/MS	By MS/MS
AALQNTTLQSLGLTGGSATIR	Aspscr1	Tether containing UBX domain for GLUT4	Q8VBT9;Q8VBT9-2;Q8VBT9-3;A2AC05;A2AC02;A2AC03;A2ABZ8;F7CRQ2	Q8VBT9	yes	no	MRNEVTGRAALQNTTL	TGGSATIRFVIKQCDT	R	A	A	I	R	F	3	1	1	0	0	2	0	3	0	1	4	0	0	0	0	2	4	0	0	0	0	0	21	0	2072.12	149	169	3	0.10479	18.068	By matching	By matching	By matching	By matching	By matching
AALRDYETVVK	Ppp5c	Serine/threonine-protein phosphatase 5	Q60676	Q60676	no	no	NMALGKFRAALRDYET	RDYETVVKVKPNDKDA	R	A	A	V	K	V	2	1	0	1	0	0	1	0	0	0	1	1	0	0	0	0	1	0	1	2	0	0	11	1	1263.68	114	124	2	0.017991	60.161	By MS/MS	By matching	By matching	By matching	By matching
AALRPLVKPK	Rpl32;Rpl32-ps	60S ribosomal protein L32;Putative 60S ribosomal protein L32	P62911;P17932	P62911	yes	no	________________	LRPLVKPKIVKKRTKK	M	A	A	P	K	I	2	1	0	0	0	0	0	0	0	0	2	2	0	0	2	0	0	0	0	1	0	0	10	2	1091.72	2	11	3	0.001578	70.908	By matching	By MS/MS	By MS/MS	By MS/MS	By matching
AALSAGKVPPETIDSVIVGNVMQSSSDAAYLAR	Acaa2	3-ketoacyl-CoA thiolase, mitochondrial	Q8BWT1	Q8BWT1	yes	yes	DLTEFAARAALSAGKV	SDAAYLARHVGLRVGV	R	A	A	A	R	H	6	1	1	2	0	1	1	2	0	2	2	1	1	0	2	5	1	0	1	4	0	0	33	1	3316.7	39	71	3;4;5	2.1629e-173	265.65	By MS/MS	By MS/MS	By MS/MS	By MS/MS	By MS/MS
AALSEELDAVDTGVGR	Dffa	DNA fragmentation factor subunit alpha	O54786-2;O54786	O54786-2	yes	no	LSNQKESKAALSEELD	AVDTGVGREMASEVLL	K	A	A	G	R	E	3	1	0	2	0	0	2	2	0	0	2	0	0	0	0	1	1	0	0	2	0	0	16	0	1601.79	214	229	2;3	1.7461e-06	116.78	By MS/MS	By matching	By matching	By matching	By matching
AALSEELDAVDTGVGREMASEVLLR	Dffa	DNA fragmentation factor subunit alpha	O54786-2;O54786	O54786-2	yes	no	LSNQKESKAALSEELD	MASEVLLRSQILTTLK	K	A	A	L	R	S	4	2	0	2	0	0	4	2	0	0	4	0	1	0	0	2	1	0	0	3	0	0	25	1	2630.32	214	238	3	4.9132e-17	105.32	By matching	By matching	By matching	By matching	By matching
AALSEMVEYITHNR	Ppp2r5c	Serine/threonine-protein phosphatase 2A 56 kDa regulatory subunit gamma isoform	Q60996-2;Q60996-3;Q60996-4;Q60996	Q60996-2	yes	no	LKWKEVKRAALSEMVE	VEYITHNRNVITEPIY	R	A	A	N	R	N	2	1	1	0	0	0	2	0	1	1	1	0	1	0	0	1	1	0	1	1	0	0	14	0	1632.79	71	84	3	0.0031435	45.614	By matching	By matching	By matching	By matching	By matching
AALSGANVLTLIEK	Lrp1	Prolow-density lipoprotein receptor-related protein 1;Low-density lipoprotein receptor-related protein 1 85 kDa subunit;Low-density lipoprotein receptor-related protein 1 515 kDa subunit;Low-density lipoprotein receptor-related protein 1 intracellular domain	Q91ZX7	Q91ZX7	yes	yes	ELHPSIMRAALSGANV	NVLTLIEKDIRTPNGL	R	A	A	E	K	D	3	0	1	0	0	0	1	1	0	1	3	1	0	0	0	1	1	0	0	1	0	0	14	0	1398.81	2362	2375	2	1.4851e-05	97.223	By matching	By matching	By matching	By matching	By matching
AALSGLLHR	Hadhb	Trifunctional enzyme subunit beta, mitochondrial;3-ketoacyl-CoA thiolase	Q99JY0;D3YXU1	Q99JY0	no	no	LMPHDLARAALSGLLH	ALSGLLHRTNIPKDVV	R	A	A	H	R	T	2	1	0	0	0	0	0	1	1	0	3	0	0	0	0	1	0	0	0	0	0	0	9	0	936.551	83	91	2	8.402e-06	144.09	By MS/MS	By MS/MS	By MS/MS	By MS/MS	By MS/MS
AALSGVFVWDEERIQEEELQR	Stard7		Q8BXP7	Q8BXP7	yes	yes	________________	IQEEELQRSINEMKRL	M	A	A	Q	R	S	2	2	0	1	0	2	5	1	0	1	2	0	0	1	0	1	0	1	0	2	0	0	21	1	2503.23	2	22	3	1.0498e-09	118.37	By matching	By matching	By matching	By matching	By matching
AALSHDGILNLEAPR	Hspb2	Heat shock protein beta-2	Q99PR8;Q99PR8-2	Q99PR8	yes	no	DVDPWRVRAALSHDGI	ILNLEAPRGGRHLDTE	R	A	A	P	R	G	3	1	1	1	0	0	1	1	1	1	3	0	0	0	1	1	0	0	0	0	0	0	15	0	1575.84	134	148	2;3	4.1068e-29	168.5	By MS/MS	By matching	By matching	By MS/MS	By MS/MS
AALSHDGILNLEAPRGGR	Hspb2	Heat shock protein beta-2	Q99PR8;Q99PR8-2	Q99PR8	yes	no	DVDPWRVRAALSHDGI	LEAPRGGRHLDTEVNE	R	A	A	G	R	H	3	2	1	1	0	0	1	3	1	1	3	0	0	0	1	1	0	0	0	0	0	0	18	1	1845.98	134	151	3;4	2.4176e-10	131.45	By matching	By matching	By matching	By matching	By matching
AALSSFQK	Cops2	COP9 signalosome complex subunit 2	P61202;P61202-2;A2AQE4	P61202	yes	no	ALKEDDPKAALSSFQK	AALSSFQKVLELEGEK	K	A	A	Q	K	V	2	0	0	0	0	1	0	0	0	0	1	1	0	1	0	2	0	0	0	0	0	0	8	0	850.455	49	56	2	0.0084988	76.478	By matching	By matching	By matching	By MS/MS	By matching
AALSVDEVEK	Eif4g1	Eukaryotic translation initiation factor 4 gamma 1	E9PVC6;E9Q9E1;Q6NZJ6;E9PVC5;Q6NZJ6-2;A0A0J9YUS5	E9PVC6	yes	no	LPPVSPPKAALSVDEV	LSVDEVEKKSKAIIEE	K	A	A	E	K	K	2	0	0	1	0	0	2	0	0	0	1	1	0	0	0	1	0	0	0	2	0	0	10	0	1059.54	1188	1197	2	0.012291	53.567	By matching	By matching	By matching	By matching	By matching
AALTAEHFVALQSLLK	Commd9	COMM domain-containing protein 9	Q8K2Q0	Q8K2Q0	yes	yes	________________	VALQSLLKASSKDVVR	M	A	A	L	K	A	4	0	0	0	0	1	1	0	1	0	4	1	0	1	0	1	1	0	0	1	0	0	16	0	1710.97	2	17	2;3	6.5862e-31	172.32	By matching	By MS/MS	By MS/MS	By matching	By MS/MS
AALTDVQR	Dctn3	Dynactin subunit 3	Q9Z0Y1;E9Q919	Q9Z0Y1	yes	no	________________	AALTDVQRLQSRVEEL	M	A	A	Q	R	L	2	1	0	1	0	1	0	0	0	0	1	0	0	0	0	0	1	0	0	1	0	0	8	0	872.472	2	9	2	0.0012669	91.853	By matching	By matching	By matching	By matching	By matching
AALTLTPSAVNK	AK157302;Isca1	Iron-sulfur cluster assembly 1 homolog, mitochondrial	I3ITR1;Q9D924	I3ITR1	yes	no	KRKLQPTRAALTLTPS	LTPSAVNKIKQLLKDK	R	A	A	N	K	I	3	0	1	0	0	0	0	0	0	0	2	1	0	0	1	1	2	0	0	1	0	0	12	0	1184.68	23	34	2	6.3413e-07	113.38	By matching	By MS/MS	By MS/MS	By MS/MS	By MS/MS
AALTRNPQFQK	Gpi	Glucose-6-phosphate isomerase	P06745	P06745	yes	yes	________________	TRNPQFQKLLEWHRAN	M	A	A	Q	K	L	2	1	1	0	0	2	0	0	0	0	1	1	0	1	1	0	1	0	0	0	0	0	11	1	1272.69	2	12	2	2.4843e-21	188.96	By MS/MS	By matching	By matching	By matching	By matching
AALVMYWK	Wfs1	Wolframin	Q3UN10;Q3TDI2;P56695;F7D926	Q3UN10	yes	no	DLERAVRKAALVMYWK	AALVMYWKLNPKKKKQ	K	A	A	W	K	L	2	0	0	0	0	0	0	0	0	0	1	1	1	0	0	0	0	1	1	1	0	0	8	0	980.515	180	187	2	0.0088708	67.981	By matching	By matching	By matching	By matching	By matching
AAMAVGGAGGSR	Prmt5	Protein arginine N-methyltransferase 5	Q8CIG8;S4R295	Q8CIG8	yes	no	________________	VGGAGGSRVSSGRDLN	M	A	A	S	R	V	4	1	0	0	0	0	0	4	0	0	0	0	1	0	0	1	0	0	0	1	0	0	12	0	1003.49	2	13	2	0.00033352	73.435	By matching	By matching	By matching	By matching	By matching
AAMEALQSQALHATSQQPLRK	2016-09-08	Septin-8	B7ZC46;B1AQY9;B1AQZ0;Q8CHH9;Q8CHH9-2	B7ZC46	yes	no	TNAFNCRKAAMEALQS	TSQQPLRKDKDKKKAG	K	A	A	R	K	D	5	1	0	0	0	4	1	0	1	0	3	1	1	0	1	2	1	0	0	0	0	0	21	1	2278.19	401	421	3;4	1.5974e-09	114.46	By matching	By matching	By matching	By MS/MS	By matching
AAMEPIVISAK	Tln1	Talin-1	P26039	P26039	yes	yes	AQISPEGRAAMEPIVI	EPIVISAKTMLESAGG	R	A	A	A	K	T	3	0	0	0	0	0	1	0	0	2	0	1	1	0	1	1	0	0	0	1	0	0	11	0	1128.62	1594	1604	2	0.016601	49.28	By MS/MS	By matching	By MS/MS	By matching	By matching
AAMFPETLDEGMQIPSTQFDAAHPTNVQR	Ctnnb1	Catenin beta-1	Q02248;E9Q6A9;D3YUH4	Q02248	yes	no	MTRAQRVRAAMFPETL	AHPTNVQRLAEPSQML	R	A	A	Q	R	L	4	1	1	2	0	3	2	1	1	1	1	0	2	2	3	1	3	0	0	1	0	0	29	0	3201.49	96	124	3	9.9146e-07	62.713	By matching	By matching	By matching	By MS/MS	By MS/MS
AAMFPLQVLGFEVDAVNSVQFSNHTGYAHWK	Pdxk	Pyridoxal kinase	Q8K183;D3Z7R1	Q8K183	yes	no	VRGYVGNRAAMFPLQV	HTGYAHWKGQVLKSQE	R	A	A	W	K	G	4	0	2	1	0	2	1	2	2	0	2	1	1	3	1	2	1	1	1	4	0	0	31	0	3462.68	23	53	4	3.6166e-09	68.834	By matching	By matching	By matching	By matching	By MS/MS
AAMGEEYK	Wars	Tryptophan--tRNA ligase, cytoplasmic;T1-TrpRS;T2-TrpRS	P32921-2;P32921	P32921-2	yes	no	LSLKMSYKAAMGEEYK	AAMGEEYKAGCPPGNP	K	A	A	Y	K	A	2	0	0	0	0	0	2	1	0	0	0	1	1	0	0	0	0	0	1	0	0	0	8	0	897.39	56	63	2	0.091236	39.547	By matching	By matching	By matching	By matching	By matching
AAMGEEYKAGCPPGNPTAGR	Wars	Tryptophan--tRNA ligase, cytoplasmic;T1-TrpRS;T2-TrpRS	P32921-2;P32921	P32921-2	yes	no	LSLKMSYKAAMGEEYK	PGNPTAGRNCDSDATK	K	A	A	G	R	N	4	1	1	0	1	0	2	4	0	0	0	1	1	0	3	0	1	0	1	0	0	0	20	1	2032.91	56	75	3	0.00045987	50.358	By matching	By matching	By matching	By matching	By matching
AAMIVNQLSK	Jup	Junction plakoglobin	Q02257	Q02257	yes	yes	EDPVVVTKAAMIVNQL	MIVNQLSKKEASRRAL	K	A	A	S	K	K	2	0	1	0	0	1	0	0	0	1	1	1	1	0	0	1	0	0	0	1	0	0	10	0	1073.59	162	171	2	0.00037662	91.095	By matching	By MS/MS	By matching	By MS/MS	By MS/MS
AAMIVNQLSKK	Jup	Junction plakoglobin	Q02257	Q02257	yes	yes	EDPVVVTKAAMIVNQL	IVNQLSKKEASRRALM	K	A	A	K	K	E	2	0	1	0	0	1	0	0	0	1	1	2	1	0	0	1	0	0	0	1	0	0	11	1	1201.69	162	172	2	7.2549e-07	119.27	By matching	By matching	By matching	By matching	By matching
AAMIWIVGEYAER	Ap1b1;Ap2b1	AP-1 complex subunit beta-1;AP-2 complex subunit beta;AP complex subunit beta	Q5SVG5;Q5SVG4;O35643;Q9DBG3;Q9DBG3-2;H3BIY9;H3BKM0	Q5SVG5	no	no	SLDEPEARAAMIWIVG	IVGEYAERIDNADELL	R	A	A	E	R	I	3	1	0	0	0	0	2	1	0	2	0	0	1	0	0	0	0	1	1	1	0	0	13	0	1507.75	419	431	2	0.0020797	58.32	By matching	By matching	By matching	By matching	By MS/MS
AAMLGDAIMVAK	Adck3	Atypical kinase ADCK3, mitochondrial	Q60936;A0A0A6YXD9;E0CYD3;E0CYT4;E0CYG7;E0CZ05;E0CXT4;E0CXR6;E0CYC1;E0CXR1;E0CXI5	Q60936	yes	no	________________	GDAIMVAKGLAKLTQA	M	A	A	A	K	G	4	0	0	1	0	0	0	1	0	1	1	1	2	0	0	0	0	0	0	1	0	0	12	0	1189.62	2	13	2	6.7121e-07	113.38	By matching	By MS/MS	By MS/MS	By MS/MS	By MS/MS
AAMLGQEDPPQHGLPR	Fasn	Fatty acid synthase;[Acyl-carrier-protein] S-acetyltransferase;[Acyl-carrier-protein] S-malonyltransferase;3-oxoacyl-[acyl-carrier-protein] synthase;3-oxoacyl-[acyl-carrier-protein] reductase;3-hydroxyacyl-[acyl-carrier-protein] dehydratase;Enoyl-[acyl-carrier-protein] reductase;Oleoyl-[acyl-carrier-protein] hydrolase	P19096	P19096	yes	yes	KATQQGLKAAMLGQED	PPQHGLPRLLAAACQL	K	A	A	P	R	L	2	1	0	1	0	2	1	2	1	0	2	0	1	0	3	0	0	0	0	0	0	0	16	0	1715.84	1160	1175	2;3	4.9428e-22	164.7	By MS/MS	By matching	By matching	By matching	By matching
AAMLLGSVGDALGYGNICR	Adprhl1	[Protein ADP-ribosylarginine] hydrolase-like protein 1	Q8BGK2;E9Q4C0	Q8BGK2	yes	no	________________	LGYGNICRENSVLGSI	K	A	A	C	R	E	3	1	1	1	1	0	0	4	0	1	3	0	1	0	0	1	0	0	1	1	0	0	19	0	1936.95	6	24	2;3	1.3804e-39	183.7	By matching	By MS/MS	By MS/MS	By MS/MS	By MS/MS
AAMQFGDTEIK	Hspa12b	Heat shock 70 kDa protein 12B	Q9CZJ2	Q9CZJ2	yes	yes	SPSRREIRAAMQFGDT	QFGDTEIKVTAVDVST	R	A	A	I	K	V	2	0	0	1	0	1	1	1	0	1	0	1	1	1	0	0	1	0	0	0	0	0	11	0	1209.57	654	664	2	0.0074521	55.839	By matching	By matching	By MS/MS	By matching	By matching
AAMRETWLSENQR	Sptbn1	Spectrin beta chain, non-erythrocytic 1	Q62261;A0A0A0MQG2	Q62261	no	no	LARRFDRKAAMRETWL	TWLSENQRLVSQDNFG	K	A	A	Q	R	L	2	2	1	0	0	1	2	0	0	0	1	0	1	0	0	1	1	1	0	0	0	0	13	1	1590.76	431	443	2	0.0016353	71.531	By matching	By matching	By matching	By matching	By matching
AAMVLFLDR	Ryr2	Ryanodine receptor 2	E9Q401;F6U7V1	E9Q401	yes	no	AGFCPDHKAAMVLFLD	AMVLFLDRVYGIEVQD	K	A	A	D	R	V	2	1	0	1	0	0	0	0	0	0	2	0	1	1	0	0	0	0	0	1	0	0	9	0	1034.56	2465	2473	2	0.00063774	101.65	By matching	By MS/MS	By MS/MS	By MS/MS	By MS/MS
AAMVVSEEDHLK	Ryr2	Ryanodine receptor 2	E9Q401;F6U7V1	E9Q401	yes	no	LMEKLKKKAAMVVSEE	VSEEDHLKAEARGDMS	K	A	A	L	K	A	2	0	0	1	0	0	2	0	1	0	1	1	1	0	0	1	0	0	0	2	0	0	12	0	1327.64	3329	3340	2;3	0.0001847	80.623	By matching	By matching	By MS/MS	By MS/MS	By MS/MS
AAMVVSEEDHLKAEAR	Ryr2	Ryanodine receptor 2	E9Q401;F6U7V1	E9Q401	yes	no	LMEKLKKKAAMVVSEE	DHLKAEARGDMSEAEL	K	A	A	A	R	G	4	1	0	1	0	0	3	0	1	0	1	1	1	0	0	1	0	0	0	2	0	0	16	1	1754.86	3329	3344	3	2.7046e-10	135.47	By matching	By MS/MS	By MS/MS	By MS/MS	By MS/MS
AANAASGAGGSSAAAGSRPGDGGSLGSGAR	Cdv3	Protein CDV3	A0A087WNP6;Q4VAA2-2;Q4VAA2	A0A087WNP6	yes	no	KKKERSSRAANAASGA	GSLGSGARSGDGGSLG	R	A	A	A	R	S	9	2	1	1	0	0	0	9	0	0	1	0	0	0	1	6	0	0	0	0	0	0	30	1	2444.14	28	57	3	4.2638e-30	128.06	By MS/MS	By MS/MS	By MS/MS	By MS/MS	By MS/MS
AANATTNPSQLLPLELVDK	Lsm5	U6 snRNA-associated Sm-like protein LSm5	P62322	P62322	yes	yes	________________	LPLELVDKCIGSRIHI	M	A	A	D	K	C	3	0	2	1	0	1	1	0	0	0	4	1	0	0	2	1	2	0	0	1	0	0	19	0	1994.07	2	20	2;3	3.3194e-15	143.57	By MS/MS	By matching	By MS/MS	By MS/MS	By MS/MS
AANEAGYFNEEMAPIEVK	Acaa2	3-ketoacyl-CoA thiolase, mitochondrial	Q8BWT1	Q8BWT1	yes	yes	LQSQQRWKAANEAGYF	EMAPIEVKTKKGKQTM	K	A	A	V	K	T	4	0	2	0	0	0	4	1	0	1	0	1	1	1	1	0	0	0	1	1	0	0	18	0	1981.91	192	209	2;3	1.5604e-93	245.32	By MS/MS	By MS/MS	By MS/MS	By MS/MS	By MS/MS
AANFENHSGR	Vcl	Vinculin	Q64727	Q64727	yes	yes	REEVFDERAANFENHS	NFENHSGRLGATAEKA	R	A	A	G	R	L	2	1	2	0	0	0	1	1	1	0	0	0	0	1	0	1	0	0	0	0	0	0	10	0	1101.5	630	639	2;3	2.8045e-06	123.79	By MS/MS	By MS/MS	By MS/MS	By MS/MS	By MS/MS
AANGVVLATEK	Psma2	Proteasome subunit alpha type-2	P49722	P49722	yes	yes	GAPSVGIKAANGVVLA	GVVLATEKKQKSILYD	K	A	A	E	K	K	3	0	1	0	0	0	1	1	0	0	1	1	0	0	0	0	1	0	0	2	0	0	11	0	1071.59	40	50	2	4.1602e-05	100.09	By matching	By matching	By matching	By matching	By MS/MS
AANGVVLATEKK	Psma2	Proteasome subunit alpha type-2	P49722	P49722	yes	yes	GAPSVGIKAANGVVLA	VVLATEKKQKSILYDE	K	A	A	K	K	Q	3	0	1	0	0	0	1	1	0	0	1	2	0	0	0	0	1	0	0	2	0	0	12	1	1199.69	40	51	2;3	1.2935e-06	112.5	By matching	By matching	By matching	By matching	By matching
AANIVGEGEPR	Ttn	Titin	A2ASS6;A2ASS6-2;E9Q8K5;E9Q8N1	A2ASS6	no	no	NEYRFRIRAANIVGEG	IVGEGEPRELAESVIA	R	A	A	P	R	E	2	1	1	0	0	0	2	2	0	1	0	0	0	0	1	0	0	0	0	1	0	0	11	0	1111.56	19670	19680	2	6.5298e-05	96.604	By matching	By matching	By MS/MS	By MS/MS	By MS/MS
AANIVGEGEPRELAESVIAK	Ttn	Titin	A2ASS6;A2ASS6-2;E9Q8K5;E9Q8N1	A2ASS6	no	no	NEYRFRIRAANIVGEG	LAESVIAKDILHPPEV	R	A	A	A	K	D	4	1	1	0	0	0	4	2	0	2	1	1	0	0	1	1	0	0	0	2	0	0	20	1	2052.09	19670	19689	2;3	5.7212e-26	142.43	By matching	By MS/MS	By matching	By matching	By matching
AANLYASSPHSEFLDYVNAPIGK	Adhfe1	Hydroxyacid-oxoacid transhydrogenase, mitochondrial	A0A087WRE7;Q8R0N6;Q8R0N6-2	A0A087WRE7	yes	no	GSTMDTCKAANLYASS	YVNAPIGKGKPVTVPL	K	A	A	G	K	G	4	0	2	1	0	0	1	1	1	1	2	1	0	1	2	3	0	0	2	1	0	0	23	0	2463.21	138	160	3	1.1314e-21	140.73	By MS/MS	By MS/MS	By MS/MS	By MS/MS	By MS/MS
AANNGALPPDLSYIVR	Cyc1	Cytochrome c1, heme protein, mitochondrial	Q9D0M3-2;Q9D0M3	Q9D0M3-2	yes	no	YPNPEAARAANNGALP	PDLSYIVRARHGGEDY	R	A	A	V	R	A	3	1	2	1	0	0	0	1	0	1	2	0	0	0	2	1	0	0	1	1	0	0	16	0	1669.88	128	143	2;3	6.9696e-06	92.773	By MS/MS	By MS/MS	By MS/MS	By MS/MS	By MS/MS
AANNLIVLGR	Unc45b	Protein unc-45 homolog B	Q8CGY6-2;Q8CGY6	Q8CGY6-2	yes	no	SEADKREKAANNLIVL	NNLIVLGREEAGAERI	K	A	A	G	R	E	2	1	2	0	0	0	0	1	0	1	2	0	0	0	0	0	0	0	0	1	0	0	10	0	1039.61	158	167	2	0.006212	59.645	By matching	By matching	By matching	By MS/MS	By MS/MS
AANNLIVLGREEAGAER	Unc45b	Protein unc-45 homolog B	Q8CGY6-2;Q8CGY6	Q8CGY6-2	yes	no	SEADKREKAANNLIVL	REEAGAERIFQSNGVA	K	A	A	E	R	I	4	2	2	0	0	0	3	2	0	1	2	0	0	0	0	0	0	0	0	1	0	0	17	1	1781.94	158	174	3	2.5668e-14	140.22	By matching	By matching	By matching	By matching	By matching
AANPAKHEDPSAWSTVLAVVWLHANGTDLK	Vwa5a	von Willebrand factor A domain-containing protein 5A	Q99KC8	Q99KC8	yes	yes	GTKSKDIKAANPAKHE	HANGTDLKCEWELLER	K	A	A	L	K	C	6	0	2	2	0	0	1	1	2	0	3	2	0	0	2	2	2	2	0	3	0	0	30	1	3197.63	720	749	4;5	0.00011284	41.551	By MS/MS	By matching	By matching	By matching	By matching
AANQLASQVQYK	Nrap	Nebulin-related-anchoring protein	Q80XB4-2;Q80XB4;E9PZF4;Q80XB4-4;Q80XB4-3;E9Q641	Q80XB4-2	yes	no	TPAYQRAKAANQLASQ	LASQVQYKRGHDERVS	K	A	A	Y	K	R	3	0	1	0	0	3	0	0	0	0	1	1	0	0	0	1	0	0	1	1	0	0	12	0	1319.68	181	192	2	0.00070394	74.077	By matching	By matching	By MS/MS	By MS/MS	By matching
AANSLEAFIFETQDK	Hyou1	Hypoxia up-regulated protein 1	Q9JKR6	Q9JKR6	yes	yes	LEKQEREKAANSLEAF	FIFETQDKLYQPEYQE	K	A	A	D	K	L	3	0	1	1	0	1	2	0	0	1	1	1	0	2	0	1	1	0	0	0	0	0	15	0	1682.82	739	753	2;3	2.9219e-14	143.46	By MS/MS	By matching	By matching	By MS/MS	By matching
AANSPRPGNWILER	Lama2	Laminin subunit alpha-2	Q60675;A0A087WRP2	Q60675	yes	no	QIAYVIVKAANSPRPG	PGNWILERSLDDVEYK	K	A	A	E	R	S	2	2	2	0	0	0	1	1	0	1	1	0	0	0	2	1	0	1	0	0	0	0	14	1	1579.82	139	152	2;3	1.4783e-05	94.94	By matching	By MS/MS	By MS/MS	By matching	By MS/MS
AANSQGNFDGKFEALDLAELTK	Fundc2	FUN14 domain-containing protein 2	Q9D6K8	Q9D6K8	yes	yes	________________	LDLAELTKKQPWWRKL	M	A	A	T	K	K	4	0	2	2	0	1	2	2	0	0	3	2	0	2	0	1	1	0	0	0	0	0	22	1	2338.14	2	23	2;3	6.9786e-243	332.17	By MS/MS	By MS/MS	By MS/MS	By MS/MS	By MS/MS
AANYSSTSSRK	Tmem43	Transmembrane protein 43	Q9DBS1	Q9DBS1	yes	yes	________________	YSSTSSRKEHVKVTSE	M	A	A	R	K	E	2	1	1	0	0	0	0	0	0	0	0	1	0	0	0	4	1	0	1	0	0	0	11	1	1170.56	2	12	2	0.0030236	64.86	By MS/MS	By matching	By matching	By matching	By matching
AAPAAAAAMAPPGPR	Dlat	Dihydrolipoyllysine-residue acetyltransferase component of pyruvate dehydrogenase complex, mitochondrial	Q8BMF4	Q8BMF4	yes	yes	IDSFVPSKAAPAAAAA	AMAPPGPRVAPAPAGV	K	A	A	P	R	V	8	1	0	0	0	0	0	1	0	0	0	0	1	0	4	0	0	0	0	0	0	0	15	0	1318.68	392	406	2;3	5.8151e-07	111.79	By MS/MS	By MS/MS	By MS/MS	By MS/MS	By MS/MS
AAPAAPAAGETGPDAR	Gbe1	1,4-alpha-glucan-branching enzyme	Q9D6Y9;F6ZHD8;G3UW30	Q9D6Y9	yes	no	________________	GETGPDARLEAALADV	M	A	A	A	R	L	7	1	0	1	0	0	1	2	0	0	0	0	0	0	3	0	1	0	0	0	0	0	16	0	1421.69	2	17	2	2.6982e-05	92.38	By MS/MS	By MS/MS	By matching	By matching	By matching
AAPAAPAAGETGPDARLEAALADVPELAR	Gbe1	1,4-alpha-glucan-branching enzyme	Q9D6Y9;F6ZHD8;G3UW30	Q9D6Y9	yes	no	________________	ADVPELARLLEIDPYL	M	A	A	A	R	L	11	2	0	2	0	0	3	2	0	0	3	0	0	0	4	0	1	0	0	1	0	0	29	1	2770.43	2	30	3	3.0316e-30	134.45	By MS/MS	By matching	By matching	By matching	By matching
AAPAAYDASDTHLQILGKPVMER	Gamt	Guanidinoacetate N-methyltransferase	O35969;O35969-2	O35969	yes	no	EDCGPAWRAAPAAYDA	LGKPVMERWETPYMHA	R	A	A	E	R	W	5	1	0	2	0	1	1	1	1	1	2	1	1	0	2	1	1	0	1	1	0	0	23	1	2453.24	22	44	3	2.3925e-08	71.651	By matching	By matching	By matching	By matching	By matching
AAPAKGENLSLVVHGPGDIR	Sord	Sorbitol dehydrogenase	Q64442	Q64442	yes	yes	________________	VHGPGDIRLENYPIPE	M	A	A	I	R	L	3	1	1	1	0	0	1	3	1	1	2	1	0	0	2	1	0	0	0	2	0	0	20	1	2000.08	2	21	3	2.1512e-06	81.44	By matching	By matching	By matching	By MS/MS	By MS/MS
AAPAPAAAPAAAPAAAPEPER	Myl3	Myosin light chain 3	P09542;A0A0G2JDW2	P09542	yes	no	DAKAAAPKAAPAPAAA	AAAPEPERPKEAEFDA	K	A	A	E	R	P	12	1	0	0	0	0	2	0	0	0	0	0	0	0	6	0	0	0	0	0	0	0	21	0	1866.96	20	40	2	1.7981e-07	99.343	By matching	By MS/MS	By matching	By matching	By matching
AAPAPAAAPAAAPAAAPEPERPK	Myl3	Myosin light chain 3	P09542;A0A0G2JDW2	P09542	yes	no	DAKAAAPKAAPAPAAA	APEPERPKEAEFDASK	K	A	A	P	K	E	12	1	0	0	0	0	2	0	0	0	0	1	0	0	7	0	0	0	0	0	0	0	23	1	2092.11	20	42	2;3;4;5	3.2106e-72	207.76	By matching	By MS/MS	By MS/MS	By MS/MS	By MS/MS
AAPAPAAAPAAAPAAAPEPERPKEAEFDASK	Myl3	Myosin light chain 3	P09542;A0A0G2JDW2	P09542	yes	no	DAKAAAPKAAPAPAAA	EAEFDASKIKIEFTPE	K	A	A	S	K	I	14	1	0	1	0	0	4	0	0	0	0	2	0	1	7	1	0	0	0	0	0	0	31	2	2969.49	20	50	3;4;5;6	2.7247e-71	182.64	By matching	By MS/MS	By MS/MS	By MS/MS	By MS/MS
AAPAPSLISVFSSPQELGASLAQLVAQR	Pgls	6-phosphogluconolactonase	Q9CQ60;Q8CBG6	Q9CQ60	yes	no	________________	LAQLVAQRAASCLEGD	M	A	A	Q	R	A	6	1	0	0	0	3	1	1	0	1	4	0	0	1	3	5	0	0	0	2	0	0	28	0	2807.52	2	29	3	4.689e-30	134.03	By matching	By matching	By MS/MS	By matching	By matching
AAPDITGHK	Nptn	Neuroplastin	P97300;H3BIX4;Z4YLB7;P97300-3;P97300-1	P97300	yes	no	ANATIEVKAAPDITGH	APDITGHKRSENKNEG	K	A	A	H	K	R	2	0	0	1	0	0	0	1	1	1	0	1	0	0	1	0	1	0	0	0	0	0	9	0	908.472	235	243	2	0.007023	61.691	By matching	By matching	By matching	By matching	By matching
AAPDITGHKR	Nptn	Neuroplastin	P97300;H3BIX4;Z4YLB7;P97300-3;P97300-1	P97300	yes	no	ANATIEVKAAPDITGH	PDITGHKRSENKNEGQ	K	A	A	K	R	S	2	1	0	1	0	0	0	1	1	1	0	1	0	0	1	0	1	0	0	0	0	0	10	1	1064.57	235	244	3	0.038621	35.652	By matching	By matching	By matching	By matching	By matching
AAPEINNIIEEATDFIK	Fundc1	FUN14 domain-containing protein 1	Q9DB70;H3BJ77	Q9DB70	yes	no	QIKKRANKAAPEINNI	EEATDFIKQNIVISSG	K	A	A	I	K	Q	3	0	2	1	0	0	3	0	0	4	0	1	0	1	1	0	1	0	0	0	0	0	17	0	1886.96	120	136	2;3	1.0781e-06	119.08	By MS/MS	By MS/MS	By MS/MS	By MS/MS	By MS/MS
AAPESLRPR	Slc9a3r2	Na(+)/H(+) exchange regulatory cofactor NHE-RF2	Q9JHL1	Q9JHL1	yes	yes	________________	APESLRPRLCRLVRGE	M	A	A	P	R	L	2	2	0	0	0	0	1	0	0	0	1	0	0	0	2	1	0	0	0	0	0	0	9	1	995.551	2	10	2	0.0010985	78.939	By matching	By matching	By matching	By matching	By MS/MS
AAPFNNWLDGAIEDLQDVWLVHSVEETQSLLTAHEQFK	Actn3	Alpha-actinin-3	O88990	O88990	yes	yes	LQLEFARRAAPFNNWL	LTAHEQFKATLPEADR	R	A	A	F	K	A	4	0	2	3	0	3	4	1	2	1	5	1	0	2	1	2	2	2	0	3	0	0	38	0	4350.12	531	568	4	4.2505e-09	60.95	By matching	By matching	By matching	By matching	By matching
AAPFNNWMEGAMEDLQDMFIVHSIEEIQSLITAHEQFK	Actn2	Alpha-actinin-2	Q9JI91	Q9JI91	yes	yes	LHLEFAKRAAPFNNWM	ITAHEQFKATLPEADG	R	A	A	F	K	A	4	0	2	2	0	3	5	1	2	4	2	1	3	3	1	2	1	1	0	1	0	0	38	0	4419.06	525	562	4	1.5058e-146	241.09	By matching	By matching	By MS/MS	By matching	By MS/MS
AAPFTLEYR	Ppa1	Inorganic pyrophosphatase	Q4FK49;Q9D819	Q4FK49	yes	no	SGFSSEERAAPFTLEY	APFTLEYRVFLKNEKG	R	A	A	Y	R	V	2	1	0	0	0	0	1	0	0	0	1	0	0	1	1	0	1	0	1	0	0	0	9	0	1066.54	10	18	2	0.0007265	96.668	By MS/MS	By matching	By matching	By MS/MS	By MS/MS
AAPGAGDPLNAK	Coa3	Cytochrome c oxidase assembly factor 3 homolog, mitochondrial	Q9D2R6;E9Q6W2	Q9D2R6	yes	no	________________	AGDPLNAKNGNAPFAQ	M	A	A	A	K	N	4	0	1	1	0	0	0	2	0	0	1	1	0	0	2	0	0	0	0	0	0	0	12	0	1080.56	2	13	2	0.0048219	51.359	By matching	By matching	By matching	By MS/MS	By matching
AAPGGASPTIFSR	Hint2	Histidine triad nucleotide-binding protein 2, mitochondrial	Q5M9J2;Q9D0S9	Q5M9J2	yes	no	SEVAKAQKAAPGGASP	ASPTIFSRILDRSLPA	K	A	A	S	R	I	3	1	0	0	0	0	0	2	0	1	0	0	0	1	2	2	1	0	0	0	0	0	13	0	1230.64	46	58	2	7.275e-06	108.91	By matching	By MS/MS	By MS/MS	By MS/MS	By MS/MS
AAPGPVSPEAPFDPSKPPVIEGFSPTVYSNPEGFK	Higd2a	HIG1 domain family member 2A	Q9CQJ1	Q9CQJ1	yes	yes	________________	YSNPEGFKEKFIRKTR	M	A	A	F	K	E	3	0	1	1	0	0	3	3	0	1	0	2	0	3	9	4	1	0	1	3	0	0	35	1	3611.78	2	36	3	1.7209e-19	84.903	By matching	By MS/MS	By MS/MS	By MS/MS	By MS/MS
AAPGQQLPESLR	Phospho1	Phosphoethanolamine/phosphocholine phosphatase	Q8R2H9;F6Y6Q2	Q8R2H9	yes	no	NSDDSIVRAAPGQQLP	QQLPESLRATYREGYY	R	A	A	L	R	A	2	1	0	0	0	2	1	1	0	0	2	0	0	0	2	1	0	0	0	0	0	0	12	0	1265.67	49	60	2	0.00065224	75.115	By MS/MS	By matching	By matching	By matching	By matching
AAPGYHMAK	Pygl;Pygb;Pygm	Glycogen phosphorylase, liver form;Alpha-1,4 glucan phosphorylase;Glycogen phosphorylase, brain form;Glycogen phosphorylase, muscle form	Q9ET01;Q3UEJ6;Q8CI94;Q9WUB3;E9PUM3	Q9WUB3	no	no	RTIMIGGKAAPGYHMA	APGYHMAKMIIKLITA	K	A	A	A	K	M	3	0	0	0	0	0	0	1	1	0	0	1	1	0	1	0	0	0	1	0	0	0	9	0	944.454	610	618	2	0.0013314	84.743	By MS/MS	By MS/MS	By MS/MS	By MS/MS	By MS/MS
AAPGYHMAKMIIK	Pygl;Pygb;Pygm	Glycogen phosphorylase, liver form;Alpha-1,4 glucan phosphorylase;Glycogen phosphorylase, brain form;Glycogen phosphorylase, muscle form	Q9ET01;Q3UEJ6;Q8CI94;Q9WUB3;E9PUM3	Q9WUB3	no	no	RTIMIGGKAAPGYHMA	HMAKMIIKLITAIGDV	K	A	A	I	K	L	3	0	0	0	0	0	0	1	1	2	0	2	2	0	1	0	0	0	1	0	0	0	13	1	1429.76	610	622	4	0.01222	39.73	By matching	By matching	By matching	By matching	By matching
AAPIHEQTLYKEEPCYIFHQR	Mrpl37	39S ribosomal protein L37, mitochondrial	Q921S7	Q921S7	yes	yes	WNDPRFHRAAPIHEQT	PCYIFHQRCRLLEGMK	R	A	A	Q	R	C	2	1	0	0	1	2	3	0	2	2	1	1	0	1	2	0	1	0	2	0	0	0	21	1	2629.27	90	110	4;5	0.0049279	31.917	By matching	By matching	By matching	By matching	By MS/MS
AAPITQYLK	Afm	Afamin	O89020;O89020-3;O89020-2	O89020	yes	no	KATCFQAKAAPITQYL	APITQYLKASSSYQRN	K	A	A	L	K	A	2	0	0	0	0	1	0	0	0	1	1	1	0	0	1	0	1	0	1	0	0	0	9	0	1003.57	206	214	2	0.079419	37.73	By MS/MS	By matching	By matching	By matching	By matching
AAPLAGFGYGLPISR	Pdk3	[Pyruvate dehydrogenase (acetyl-transferring)] kinase isozyme 3, mitochondrial	Q4FJR4;Q922H2	Q4FJR4	yes	no	RPSLEPTRAAPLAGFG	GYGLPISRLYARYFQG	R	A	A	S	R	L	3	1	0	0	0	0	0	3	0	1	2	0	0	1	2	1	0	0	1	0	0	0	15	0	1488.81	318	332	2	0.034579	36.583	By matching	By matching	By matching	By matching	By matching
AAPLSLCALTAVDQSVLLLKPEAK	A2m;Pzp	Alpha-2-macroglobulin;Alpha-2-macroglobulin 165 kDa subunit;Alpha-2-macroglobulin 35 kDa subunit	Q61838;D3YW52	Q61838	yes	no	SDTHLKVKAAPLSLCA	LLLKPEAKLSPQSIYN	K	A	A	A	K	L	5	0	0	1	1	1	1	0	0	0	6	2	0	0	2	2	1	0	0	2	0	0	24	1	2507.4	588	611	2;3;4	1.3543e-64	204.04	By MS/MS	By MS/MS	By MS/MS	By MS/MS	By MS/MS
AAPPRPGTFTPTPSVSSQALSSPR	Esam	Endothelial cell-selective adhesion molecule	Q3U102;Q925F2	Q3U102	yes	no	ARALRPPKAAPPRPGT	SQALSSPRLPRVDEPP	K	A	A	P	R	L	3	2	0	0	0	1	0	1	0	0	1	0	0	1	6	5	3	0	0	1	0	0	24	1	2408.24	327	350	3	0.0079723	34.218	By matching	By matching	By matching	By matching	By matching
AAPPVRR	Ttn	Titin	A2ASS6;A2ASS6-2;E9Q8K5;E9Q8N1	A2ASS6	no	no	VPEEIKKRAAPPVRRK	RAAPPVRRKKGEAEEE	R	A	A	R	R	K	2	2	0	0	0	0	0	0	0	0	0	0	0	0	2	0	0	0	0	1	0	0	7	1	765.461	16518	16524	2	0.088363	62.978	By matching	By matching	By matching	By matching	By matching
AAPQAGSGSVCGETASVPGLPTEGSVPLPADFFSK	Mapt	Microtubule-associated protein;Microtubule-associated protein tau	A0A0A0MQC7;A2A5Y6;P10637	A0A0A0MQC7	yes	no	QASLTPGRAAPQAGSG	LPADFFSKVSAETQAS	R	A	A	S	K	V	5	0	0	1	1	1	2	5	0	0	2	1	0	2	5	5	2	0	0	3	0	0	35	0	3387.63	217	251	3;4	5.6144e-26	98.165	By matching	By matching	By matching	By matching	By matching
AAPQDVHVR	Bnip1	Vesicle transport protein SEC20	Q6QD59;B8JJI4	Q6QD59	yes	no	________________	APQDVHVRICNQEIVK	M	A	A	V	R	I	2	1	0	1	0	1	0	0	1	0	0	0	0	0	1	0	0	0	0	2	0	0	9	0	991.52	2	10	2	0.013101	46.022	By matching	By matching	By matching	By matching	By matching
AAPQLFR	Mpst	Sulfurtransferase;3-mercaptopyruvate sulfurtransferase	Q3UW66;Q99J99	Q3UW66	yes	no	________________	MAAPQLFRALVSAQWV	M	A	A	F	R	A	2	1	0	0	0	1	0	0	0	0	1	0	0	1	1	0	0	0	0	0	0	0	7	0	801.45	2	8	1;2	0.0053687	91.584	By MS/MS	By MS/MS	By MS/MS	By MS/MS	By MS/MS
AAPQLPMEELVSLSK	Afm	Afamin	O89020;O89020-3	O89020	yes	no	HFLVKFTKAAPQLPME	EELVSLSKEMVAALTT	K	A	A	S	K	E	2	0	0	0	0	1	2	0	0	0	3	1	1	0	2	2	0	0	0	1	0	0	15	0	1611.85	438	452	2;3	4.4262e-05	93.424	By MS/MS	By matching	By matching	By matching	By matching
AAPRPPPAISVSVSAPAFYAPQK	Zyx	Zyxin	Q62523	Q62523	yes	yes	________________	PAFYAPQKKFAPVVAP	M	A	A	Q	K	K	6	1	0	0	0	1	0	0	0	1	0	1	0	1	6	3	0	0	1	2	0	0	23	1	2321.25	2	24	3	0.00061417	45.992	By matching	By matching	By matching	By matching	By matching
AAPSGSVNCEEFAEFQELLK	Ccdc58	Coiled-coil domain-containing protein 58	Q8R3Q6	Q8R3Q6	yes	yes	________________	AEFQELLKVMRTIDDR	M	A	A	L	K	V	3	0	1	0	1	1	4	1	0	0	2	1	0	2	1	2	0	0	0	1	0	0	20	0	2225.03	2	21	2	6.4697e-08	111.57	By matching	By matching	By matching	By MS/MS	By MS/MS
AAPSPAPAEPAAPK	Bag3	BAG family molecular chaperone regulator 3	Q9JLV1	Q9JLV1	yes	yes	KNVAAEQKAAPSPAPA	PAEPAAPKSGEAETPP	K	A	A	P	K	S	6	0	0	0	0	0	1	0	0	0	0	1	0	0	5	1	0	0	0	0	0	0	14	0	1273.67	401	414	2	0.00017369	77.367	By MS/MS	By MS/MS	By MS/MS	By MS/MS	By MS/MS
AAPTEPPEAPEATAAGGVTSK	Dak	Bifunctional ATP-dependent dihydroxyacetone kinase/FAD-AMP lyase (cyclizing);ATP-dependent dihydroxyacetone kinase;FAD-AMP lyase (cyclizing)	Q8VC30	Q8VC30	yes	yes	VTGRKRIRAAPTEPPE	AAGGVTSKQMALVLDR	R	A	A	S	K	Q	6	0	0	0	0	0	3	2	0	0	0	1	0	0	4	1	3	0	0	1	0	0	21	0	1950.95	352	372	2;3	1.6573e-07	100.28	By matching	By matching	By matching	By matching	By matching
AAPVEWR	Obscn	Obscurin	E9QQ96;A2AAJ9;H7BX05	A2AAJ9	no	no	LRCVLSSVAAPVEWRH	VAAPVEWRHGDDVLKS	V	A	A	W	R	H	2	1	0	0	0	0	1	0	0	0	0	0	0	0	1	0	0	1	0	1	0	0	7	0	827.429	3644	3650	2	0.039458	66.993	By matching	By matching	By matching	By matching	By MS/MS
AAPVEWRK	Obscn	Obscurin	E9QQ96;A2AAJ9;H7BX05	A2AAJ9	no	no	TLQCELSKAAPVEWRK	AAPVEWRKGTETLRDG	K	A	A	R	K	G	2	1	0	0	0	0	1	0	0	0	0	1	0	0	1	0	0	1	0	1	0	0	8	1	955.524	3820	3827	2	0.018503	66.457	By matching	By MS/MS	By matching	By matching	By matching
AAQAGVAVGDWVLNIDGENAGSLTHIEAQNK	Pdlim7	PDZ and LIM domain protein 7	Q3TJD7-2;Q8BVJ7;Q3TJD7;B8JJB2;B8JJB3;Q3TJD7-3	Q3TJD7-2	yes	no	SRLTPGGKAAQAGVAV	THIEAQNKIRACGERL	K	A	A	N	K	I	6	0	3	2	0	2	2	4	1	2	2	1	0	0	0	1	1	1	0	3	0	0	31	0	3147.56	39	69	3;4	6.9956e-196	276.91	By MS/MS	By matching	By matching	By matching	By matching
AAQAHEDIIHGSGK	Cryz	Quinone oxidoreductase	P47199	P47199	yes	yes	GSEYPLEKAAQAHEDI	DIIHGSGKTGKMILLL	K	A	A	G	K	T	3	0	0	1	0	1	1	2	2	2	0	1	0	0	0	1	0	0	0	0	0	0	14	0	1432.71	310	323	2;3;4	1.9912e-28	166.04	By MS/MS	By MS/MS	By MS/MS	By MS/MS	By MS/MS
AAQALAAQAVASR	Tarsl2	Probable threonine--tRNA ligase 2, cytoplasmic	Q8BLY2	Q8BLY2	yes	yes	________________	AAQAVASRLQRQEEDI	M	A	A	S	R	L	7	1	0	0	0	2	0	0	0	0	1	0	0	0	0	1	0	0	0	1	0	0	13	0	1226.67	2	14	2	0.00026369	67.136	By matching	By matching	By matching	By MS/MS	By MS/MS
AAQAVSLLR	Psmd5	26S proteasome non-ATPase regulatory subunit 5	Q8BJY1	Q8BJY1	yes	yes	________________	AQAVSLLREVARLEAP	M	A	A	L	R	E	3	1	0	0	0	1	0	0	0	0	2	0	0	0	0	1	0	0	0	1	0	0	9	0	927.55	2	10	2	8.6827e-05	121.64	By MS/MS	By matching	By matching	By matching	By matching
AAQDRDQIYR	Tra2b	Transformer-2 protein homolog beta	F8WJG3;P62996	F8WJG3	yes	no	GGGGGGWRAAQDRDQI	QDRDQIYRRRSPSPYY	R	A	A	Y	R	R	2	2	0	2	0	2	0	0	0	1	0	0	0	0	0	0	0	0	1	0	0	0	10	1	1234.61	152	161	3	1.5686e-05	110.47	By matching	By MS/MS	By MS/MS	By matching	By matching
AAQEANRDLMQDMEELK	Clip1	CAP-Gly domain-containing linker protein 1	F8WIA1;D3Z2Z1;Q922J3;Q922J3-2;D3Z3M7;F6RCU2;F7CB97	F8WIA1	yes	no	ADTEDKLKAAQEANRD	MQDMEELKTQADKAKA	K	A	A	L	K	T	3	1	1	2	0	2	3	0	0	0	2	1	2	0	0	0	0	0	0	0	0	0	17	1	1990.91	1059	1075	2;3	1.4475e-15	137.13	By matching	By matching	By matching	By MS/MS	By MS/MS
AAQEANRDLMQDMEELKTQADK	Clip1	CAP-Gly domain-containing linker protein 1	F8WIA1;D3Z2Z1;Q922J3;Q922J3-2;D3Z3M7;F6RCU2;F7CB97	F8WIA1	yes	no	ADTEDKLKAAQEANRD	ELKTQADKAKAAQTAE	K	A	A	D	K	A	4	1	1	3	0	3	3	0	0	0	2	2	2	0	0	0	1	0	0	0	0	0	22	2	2534.17	1059	1080	3;4	1.272e-17	137.9	By matching	By matching	By matching	By matching	By matching
AAQEEYIK	Aldoa;Aldoart1	Fructose-bisphosphate aldolase;Fructose-bisphosphate aldolase A	A6ZI44;Q5FWB7;P05064;Q9CPQ9;A6ZI46	Q5FWB7	no	no	GGKKENLKAAQEEYIK	AAQEEYIKRALANSLA	K	A	A	I	K	R	2	0	0	0	0	1	2	0	0	1	0	1	0	0	0	0	0	0	1	0	0	0	8	0	950.471	377	384	2	0.00047758	132.08	By MS/MS	By MS/MS	By MS/MS	By MS/MS	By MS/MS
AAQEEYIKR	Aldoa;Aldoart1	Fructose-bisphosphate aldolase;Fructose-bisphosphate aldolase A	A6ZI44;Q5FWB7;P05064;Q9CPQ9;A6ZI46	Q5FWB7	no	no	GGKKENLKAAQEEYIK	AQEEYIKRALANSLAC	K	A	A	K	R	A	2	1	0	0	0	1	2	0	0	1	0	1	0	0	0	0	0	0	1	0	0	0	9	1	1106.57	377	385	1;2;3	1.4763e-07	186.76	By MS/MS	By MS/MS	By MS/MS	By matching	By matching
AAQEEYIKRALANSLACQGK	Aldoa;Aldoart1	Fructose-bisphosphate aldolase;Fructose-bisphosphate aldolase A	A6ZI44;Q5FWB7;P05064;Q9CPQ9;A6ZI46	Q5FWB7	no	no	GGKKENLKAAQEEYIK	NSLACQGKYTPSGQSG	K	A	A	G	K	Y	5	1	1	0	1	2	2	1	0	1	2	2	0	0	0	1	0	0	1	0	0	0	20	2	2220.13	377	396	3	0.00010129	60.561	By matching	By matching	By matching	By matching	By matching
AAQEQELESLREQLASVNHNIEEVEADMK	Ccdc22	Coiled-coil domain-containing protein 22	Q9JIG7	Q9JIG7	yes	yes	QRLEQDTRAAQEQELE	EEVEADMKTLGINLVQ	R	A	A	M	K	T	4	1	2	1	0	3	7	0	1	1	3	1	1	0	0	2	0	0	0	2	0	0	29	1	3309.58	328	356	4	0.00091551	30.186	By matching	By matching	By matching	By matching	By matching
AAQEREEELK	Akap2;Pakap	A-kinase anchor protein 2	A2API8;F7AA26;O54931-3;O54931-2;O54931;O54931-5;O54931-4	A2API8	yes	no	SMIEEEIRAAQEREEE	QEREEELKRQRQVRQS	R	A	A	L	K	R	2	1	0	0	0	1	4	0	0	0	1	1	0	0	0	0	0	0	0	0	0	0	10	1	1201.59	789	798	2;3	0.00097786	94.82	By matching	By matching	By matching	By MS/MS	By MS/MS
AAQEREEELKR	Akap2;Pakap	A-kinase anchor protein 2	A2API8;F7AA26;O54931-3;O54931-2;O54931;O54931-5;O54931-4	A2API8	yes	no	SMIEEEIRAAQEREEE	EREEELKRQRQVRQST	R	A	A	K	R	Q	2	2	0	0	0	1	4	0	0	0	1	1	0	0	0	0	0	0	0	0	0	0	11	2	1357.69	789	799	3	0.085884	33.039	By matching	By matching	By matching	By matching	By matching
AAQGEPQVQFK	Ran;Rasl2-9	GTP-binding nuclear protein Ran;GTP-binding nuclear protein Ran, testis-specific isoform	P62827;A6H622;Q61820	P62827	yes	no	________________	GEPQVQFKLVLVGDGG	M	A	A	F	K	L	2	0	0	0	0	3	1	1	0	0	0	1	0	1	1	0	0	0	0	1	0	0	11	0	1201.61	2	12	2	9.52e-08	121.61	By matching	By matching	By MS/MS	By MS/MS	By matching
AAQIGAHTLSGACLDPAAFK	Etfdh	Electron transfer flavoprotein-ubiquinone oxidoreductase, mitochondrial	Q921G7;Q6PF96	Q921G7	yes	no	IRVCLVEKAAQIGAHT	CLDPAAFKELFPDWKE	K	A	A	F	K	E	6	0	0	1	1	1	0	2	1	1	2	1	0	1	1	1	1	0	0	0	0	0	20	0	1998	105	124	2;3	1.1345e-97	232.79	By MS/MS	By MS/MS	By MS/MS	By MS/MS	By MS/MS
AAQIPESDQIK	Timm9	Mitochondrial import inner membrane translocase subunit Tim9	Q9WV98	Q9WV98	yes	yes	________________	IPESDQIKQFKEFLGT	M	A	A	I	K	Q	2	0	0	1	0	2	1	0	0	2	0	1	0	0	1	1	0	0	0	0	0	0	11	0	1198.62	2	12	2	0.00018596	82.489	By MS/MS	By matching	By matching	By matching	By matching
AAQLATEIADIK	Eea1	Early endosome antigen 1	Q8BL66	Q8BL66	yes	yes	MKDLFEQKAAQLATEI	ATEIADIKSKYDEEKS	K	A	A	I	K	S	4	0	0	1	0	1	1	0	0	2	1	1	0	0	0	0	1	0	0	0	0	0	12	0	1242.68	165	176	2	0.00065361	75.088	By matching	By matching	By matching	By matching	By matching
AAQLCGAGMAAVVDK	Hk2	Hexokinase-2;Hexokinase	O08528;E9Q5B5	O08528	yes	no	VCTVVARRAAQLCGAG	GMAAVVDKIRENRGLD	R	A	A	D	K	I	5	0	0	1	1	1	0	2	0	0	1	1	1	0	0	0	0	0	0	2	0	0	15	0	1460.71	830	844	2	2.0525e-09	125.5	By matching	By MS/MS	By MS/MS	By MS/MS	By MS/MS
AAQLCGAGMAAVVDKIR	Hk2	Hexokinase-2;Hexokinase	O08528;E9Q5B5	O08528	yes	no	VCTVVARRAAQLCGAG	AAVVDKIRENRGLDNL	R	A	A	I	R	E	5	1	0	1	1	1	0	2	0	1	1	1	1	0	0	0	0	0	0	2	0	0	17	1	1729.9	830	846	3	0.00015632	63.46	By matching	By matching	By matching	By matching	By matching
AAQLCGAGMAAVVEK	Hk1	Hexokinase-1;Hexokinase	P17710-3;G3UVV4;P17710-4;P17710;P17710-2	P17710-3	yes	no	VCGVVSKRAAQLCGAG	GMAAVVEKIRENRGLD	R	A	A	E	K	I	5	0	0	0	1	1	1	2	0	0	1	1	1	0	0	0	0	0	0	2	0	0	15	0	1474.73	830	844	2	2.8957e-05	100.43	By matching	By matching	By matching	By MS/MS	By MS/MS
AAQLDGLEAR	Lamb2	Laminin subunit beta-2	Q61292	Q61292	yes	yes	NERALEGKAAQLDGLE	QLDGLEARMRSVLQAI	K	A	A	A	R	M	3	1	0	1	0	1	1	1	0	0	2	0	0	0	0	0	0	0	0	0	0	0	10	0	1042.54	1771	1780	2	0.0012386	94.692	By matching	By matching	By matching	By matching	By matching
AAQLGFGGVYVR	Acad8	Isobutyryl-CoA dehydrogenase, mitochondrial	Q9D7B6;D3YTT4	Q9D7B6	yes	no	FPVDVMRKAAQLGFGG	GFGGVYVRTDVGGSGL	K	A	A	V	R	T	2	1	0	0	0	1	0	3	0	0	1	0	0	1	0	0	0	0	1	2	0	0	12	0	1236.66	79	90	2	0.00010534	92.409	By matching	By MS/MS	By MS/MS	By MS/MS	By MS/MS
AAQLLDKDGTFLSTLEHFLSR	Ncln	Nicalin	D3YU17;Q8VCM8	D3YU17	yes	no	DWLTNQPRAAQLLDKD	TLEHFLSRYLKDVRQH	R	A	A	S	R	Y	2	1	0	2	0	1	1	1	1	0	5	1	0	2	0	2	2	0	0	0	0	0	21	1	2361.23	464	484	4	0.061697	20.606	By matching	By matching	By matching	By matching	By matching
AAQLSEELTQLR	Sync	Syncoilin	Q9EPM5;Q9EPM5-2;Q9EPM5-3	Q9EPM5	yes	no	CREALTTRAAQLSEEL	SEELTQLRDACQKQKE	R	A	A	L	R	D	2	1	0	0	0	2	2	0	0	0	3	0	0	0	0	1	1	0	0	0	0	0	12	0	1357.72	270	281	2	5.0734e-10	124.38	By MS/MS	By matching	By matching	By matching	By matching
AAQNSGEAEYIEK	Lamb1	Laminin subunit beta-1	E9QN70;P02469	E9QN70	yes	no	NVEELKRKAAQNSGEA	GEAEYIEKVVYSVKQN	K	A	A	E	K	V	3	0	1	0	0	1	3	1	0	1	0	1	0	0	0	1	0	0	1	0	0	0	13	0	1408.65	1710	1722	2	9.3686e-16	151.16	By MS/MS	By MS/MS	By MS/MS	By MS/MS	By MS/MS
AAQPTPVKPPR	Prkcdbp	Protein kinase C delta-binding protein	Q91VJ2	Q91VJ2	yes	yes	KRALSSRKAAQPTPVK	PTPVKPPRVGPVRSSE	K	A	A	P	R	V	2	1	0	0	0	1	0	0	0	0	0	1	0	0	4	0	1	0	0	1	0	0	11	1	1160.67	198	208	2;3	0.025549	46.73	By MS/MS	By matching	By matching	By matching	By matching
AAQQAASSSGQGQQAQTPTGK	Csnk1a1	Casein kinase I isoform alpha	E9Q4G7;E9PWB2;Q8BK63;E9Q3W1;F6YBC9	E9Q4G7	yes	no	DWTMLKQKAAQQAASS	QAQTPTGKQTDKTKSN	K	A	A	G	K	Q	5	0	0	0	0	6	0	3	0	0	0	1	0	0	1	3	2	0	0	0	0	0	21	0	2000.95	305	325	3	1.6581e-05	62.648	By matching	By matching	By matching	By matching	By matching
AAQQQEDQEQKDEESEEK	Igbp1	Immunoglobulin-binding protein 1	Q61249	Q61249	yes	yes	PASADFQRAAQQQEDQ	KDEESEEKALHRMREW	R	A	A	E	K	A	2	0	0	2	0	5	6	0	0	0	0	2	0	0	0	1	0	0	0	0	0	0	18	1	2147.91	297	314	3	5.5251e-07	112.34	By matching	By MS/MS	By matching	By matching	By MS/MS
AAQQRPEEVR	Dpp3	Dipeptidyl peptidase 3	Q99KK7	Q99KK7	yes	yes	GRVILGSKAAQQRPEE	QQRPEEVRDLWQTCGD	K	A	A	V	R	D	2	2	0	0	0	2	2	0	0	0	0	0	0	0	1	0	0	0	0	1	0	0	10	1	1182.61	132	141	2;3	0.0001548	90.05	By MS/MS	By MS/MS	By MS/MS	By MS/MS	By MS/MS
AAQQRPEEVRDLWQTCGDLMFSLEPR	Dpp3	Dipeptidyl peptidase 3	Q99KK7	Q99KK7	yes	yes	GRVILGSKAAQQRPEE	LMFSLEPRLRHLGLGK	K	A	A	P	R	L	2	3	0	2	1	3	3	1	0	0	3	0	1	1	2	1	1	1	0	1	0	0	26	2	3131.49	132	157	4	0.00090302	38.588	By MS/MS	By matching	By matching	By matching	By matching
AAQSLLNK	Ddx19b;Ddx19a	ATP-dependent RNA helicase DDX19A	Q8R3C7;Q8BZY3;Q61655	Q61655	no	no	EEEEKEDRAAQSLLNK	AAQSLLNKLIRSNLVD	R	A	A	N	K	L	2	0	1	0	0	1	0	0	0	0	2	1	0	0	0	1	0	0	0	0	0	0	8	0	843.481	56	63	2	0.016025	56.721	By matching	By matching	By matching	By matching	By matching
AAQSPQQHSSGDPTEEESPV	Slc16a1	Monocarboxylate transporter 1	Q544N9;P53986	Q544N9	yes	no	EKPKETMKAAQSPQQH	PTEEESPV________	K	A	A	P	V	-	2	0	0	1	0	3	3	1	1	0	0	0	0	0	3	4	1	0	0	1	0	0	20	0	2079.9	474	493	2;3	2.3781e-11	135.49	By MS/MS	By MS/MS	By MS/MS	By MS/MS	By MS/MS
AAQSQLSQGDLVVAIDGVNTDTMTHLEAQNK	Ldb3	LIM domain-binding protein 3	Q9JKS4-5;Q9JKS4-4;Q9JKS4-2;E9PYJ9;Q9JKS4-3;Q9JKS4	Q9JKS4-3	no	no	SRITPGSKAAQSQLSQ	THLEAQNKIKSASYNL	K	A	A	N	K	I	4	0	2	3	0	4	1	2	1	1	3	1	1	0	0	2	3	0	0	3	0	0	31	0	3253.59	38	68	3;4	0	347.31	By MS/MS	By MS/MS	By MS/MS	By MS/MS	By MS/MS
AAQSQLSQGDLVVAIDGVNTDTMTHLEAQNKIK	Ldb3	LIM domain-binding protein 3	Q9JKS4-5;Q9JKS4-4;Q9JKS4-2;E9PYJ9;Q9JKS4-3;Q9JKS4	Q9JKS4-3	no	no	SRITPGSKAAQSQLSQ	LEAQNKIKSASYNLSL	K	A	A	I	K	S	4	0	2	3	0	4	1	2	1	2	3	2	1	0	0	2	3	0	0	3	0	0	33	1	3494.77	38	70	4	5.598e-72	184.43	By matching	By matching	By matching	By matching	By matching
AAQSSVTASPQTEEFFDLIASSQSR	Gpsm1	G-protein-signaling modulator 1	A2AIV3;F6SX81;Q6IR34-2;Q6IR34-3;Q6IR34;Q6IR34-5	A2AIV3	yes	no	AAPSVEDRAAQSSVTA	LIASSQSRRLDDQRAS	R	A	A	S	R	R	4	1	0	1	0	3	2	0	0	1	1	0	0	2	1	6	2	0	0	1	0	0	25	0	2656.26	98	122	3	7.566e-06	60.95	By matching	By matching	By matching	By MS/MS	By matching
AAQTAEDAMQIMEQMTK	Clip1	CAP-Gly domain-containing linker protein 1	F8WIA1;D3Z2Z1;Q922J3;Q922J3-2;D3Z3M7;F6RCU2	F8WIA1	yes	no	KTQADKAKAAQTAEDA	QIMEQMTKEKTETLAS	K	A	A	T	K	E	4	0	0	1	0	3	2	0	0	1	0	1	3	0	0	0	2	0	0	0	0	0	17	0	1895.84	1083	1099	2;3	1.7536e-91	237.46	By MS/MS	By matching	By MS/MS	By MS/MS	By MS/MS
AAQTSDSEKIHLDEK	Taldo1	Transaldolase	Q93092	Q93092	yes	yes	LAPALSVKAAQTSDSE	EKIHLDEKAFRWLHNE	K	A	A	E	K	A	2	0	0	2	0	1	2	0	1	1	1	2	0	0	0	2	1	0	0	0	0	0	15	1	1670.81	278	292	2;3;4	2.4031e-20	160.8	By matching	By matching	By matching	By matching	By matching
AAQTSVAYGCIK	Rars	Arginine--tRNA ligase, cytoplasmic	Q9D0I9	Q9D0I9	yes	yes	VLTEEELKAAQTSVAY	SVAYGCIKYADLSHNR	K	A	A	I	K	Y	3	0	0	0	1	1	0	1	0	1	0	1	0	0	0	1	1	0	1	1	0	0	12	0	1267.62	493	504	2	0.0089195	56.205	By matching	By matching	By matching	By matching	By matching
AAQVAMIANFVGFR	Agt	Angiotensinogen;Angiotensin-1;Angiotensin-2;Angiotensin-3;Angiotensin-4;Angiotensin 1-9;Angiotensin 1-7;Angiotensin 1-5;Angiotensin 1-4	Q3UTR7;P11859	Q3UTR7	yes	no	LEDEDRKRAAQVAMIA	IANFVGFRMYKMLNEA	R	A	A	F	R	M	4	1	1	0	0	1	0	1	0	1	0	0	1	2	0	0	0	0	0	2	0	0	14	0	1493.78	99	112	2	0.090292	30.065	By matching	By matching	By matching	By matching	By matching
AAQYQVNQAAAAQAAATAAAMGIPQAVLPPLPK	Mbnl1	Muscleblind-like protein 1	G3X9Q0;Q9JKP5;A0A0A6YXE3;Q3U581	G3X9Q0	yes	no	AHLQAKIKAAQYQVNQ	AVLPPLPKRPALEKTN	K	A	A	P	K	R	13	0	1	0	0	5	0	1	0	1	2	1	1	0	4	0	1	0	1	2	0	0	33	0	3201.7	248	280	3;4	2.8857e-10	74.516	By matching	By matching	By matching	By MS/MS	By matching
AAREDKGTYTITASNR	Ttn	Titin	A2ASS6;A2ASS6-2;E9Q8K5;E9Q8N1	A2ASS6	no	no	KTELSIPKAAREDKGT	YTITASNRLGSVFRNV	K	A	A	N	R	L	3	2	1	1	0	0	1	1	0	1	0	1	0	0	0	1	3	0	1	0	0	0	16	2	1752.88	17256	17271	3	0.0023756	52.172	By matching	By matching	By matching	By matching	By matching
AARLDILDTAGQEEFGAMR	Rras2	Ras-related protein R-Ras2	P62071	P62071	yes	yes	KQCVIDDRAARLDILD	QEEFGAMREQYMRTGE	R	A	A	M	R	E	4	2	0	2	0	1	2	2	0	1	2	0	1	1	0	0	1	0	0	0	0	0	19	1	2063.01	61	79	3	3.761e-05	69.256	By matching	By matching	By matching	By matching	By matching
AASAASSEHFEK	Vti1b	Vesicle transport through interaction with t-SNAREs homolog 1B	Q91XH6;O88384;E0CYE5	Q91XH6	yes	no	________________	ASSEHFEKLHEIFRGL	M	A	A	E	K	L	4	0	0	0	0	0	2	0	1	0	0	1	0	1	0	3	0	0	0	0	0	0	12	0	1233.56	2	13	2	2.9055e-15	143.42	By MS/MS	By MS/MS	By MS/MS	By MS/MS	By MS/MS
AASADSTTEGTPTDGFTVLSTK	H2afy	Core histone macro-H2A.1	Q9QZQ8-2;Q9QZQ8	Q9QZQ8-2	yes	no	KKQGEVSKAASADSTT	GFTVLSTKSLFLGQKL	K	A	A	T	K	S	3	0	0	2	0	0	1	2	0	0	1	1	0	1	1	3	6	0	0	1	0	0	22	0	2156.01	168	189	2;3	6.7222e-69	214.55	By matching	By matching	By MS/MS	By MS/MS	By MS/MS
AASAEEQATIER	Mrps7	28S ribosomal protein S7, mitochondrial	Q80X85	Q80X85	yes	yes	RKQFEKYRAASAEEQA	EEQATIERNPYRIFHE	R	A	A	E	R	N	4	1	0	0	0	1	3	0	0	1	0	0	0	0	0	1	1	0	0	0	0	0	12	0	1274.61	128	139	2	3.4242e-21	160.22	By matching	By MS/MS	By MS/MS	By MS/MS	By MS/MS
AASAEEQATIERNPYR	Mrps7	28S ribosomal protein S7, mitochondrial	Q80X85	Q80X85	yes	yes	RKQFEKYRAASAEEQA	TIERNPYRIFHEALKN	R	A	A	Y	R	I	4	2	1	0	0	1	3	0	0	1	0	0	0	0	1	1	1	0	1	0	0	0	16	1	1804.87	128	143	3	2.8509e-05	86.497	By matching	By MS/MS	By MS/MS	By matching	By matching
AASAGPQVSCVQTVPSDGQGVK	Ehbp1l1	EH domain-binding protein 1-like protein 1	E9QP49;Q99MS7	E9QP49	yes	no	PEQGSSARAASAGPQV	PSDGQGVKSRDQRAQE	R	A	A	V	K	S	3	0	0	1	1	3	0	3	0	0	0	1	0	0	2	3	1	0	0	4	0	0	22	0	2142.04	521	542	2;3	8.4679e-13	129.43	By matching	By matching	By matching	By matching	By matching
AASAHAIGTVK	Prkar2b	cAMP-dependent protein kinase type II-beta regulatory subunit	P31324;H3BK84	P31324	yes	no	ALVTNKPRAASAHAIG	AHAIGTVKCLAMDVQA	R	A	A	V	K	C	4	0	0	0	0	0	0	1	1	1	0	1	0	0	0	1	1	0	0	1	0	0	11	0	1024.57	360	370	1;2	1.0634e-12	147.62	By matching	By matching	By matching	By matching	By matching
AASAPLLPEVEAYLQLLMVIFLMNSK	Psmd3	26S proteasome non-ATPase regulatory subunit 3	P14685	P14685	yes	yes	QFRPRTGKAASAPLLP	VIFLMNSKRYKEAQKI	K	A	A	S	K	R	4	0	1	0	0	1	2	0	0	1	6	1	2	1	2	2	0	0	1	2	0	0	26	0	2860.55	150	175	3	3.5419e-28	148.58	By MS/MS	By matching	By matching	By MS/MS	By MS/MS
AASAWLEAGLAR	Ptpmt1	Phosphatidylglycerophosphatase and protein-tyrosine phosphatase 1	Q66GT5	Q66GT5	yes	yes	________________	WLEAGLARVLFYPTLL	M	A	A	A	R	V	5	1	0	0	0	0	1	1	0	0	2	0	0	0	0	1	0	1	0	0	0	0	12	0	1214.64	2	13	2	0.0002683	76.326	By matching	By matching	By matching	By matching	By MS/MS
AASAYAVGDVK	Prkar2a		Q8K1M3;A0A0A6YX73	Q8K1M3	yes	no	ALVTNKPRAASAYAVG	AYAVGDVKCLVMDVQA	R	A	A	V	K	C	4	0	0	1	0	0	0	1	0	0	0	1	0	0	0	1	0	0	1	2	0	0	11	0	1050.53	346	356	1;2	8.7473e-09	157.66	By MS/MS	By MS/MS	By MS/MS	By MS/MS	By MS/MS
AASCLEGDR	Pgls	6-phosphogluconolactonase	Q9CQ60;Q8CBG6;F6X8L5	Q9CQ60	yes	no	LAQLVAQRAASCLEGD	ASCLEGDRGRFALGLS	R	A	A	D	R	G	2	1	0	1	1	0	1	1	0	0	1	0	0	0	0	1	0	0	0	0	0	0	9	0	977.424	30	38	2	0.0025029	74.165	By matching	By matching	By matching	By matching	By MS/MS
AASCLEGDRGR	Pgls	6-phosphogluconolactonase	Q9CQ60;Q8CBG6;F6X8L5	Q9CQ60	yes	no	LAQLVAQRAASCLEGD	CLEGDRGRFALGLSGG	R	A	A	G	R	F	2	2	0	1	1	0	1	2	0	0	1	0	0	0	0	1	0	0	0	0	0	0	11	1	1190.55	30	40	2;3	1.7785e-06	117.94	By MS/MS	By MS/MS	By matching	By MS/MS	By MS/MS
AASDGQYENQSPEATSPR	Tns1		A0A087WQS0;A0A087WQM0;E9Q0S6;A0A087WQ94;A0A087WRU0	A0A087WQS0	yes	no	PPGPLRRRAASDGQYE	SPEATSPRSPGVRSPV	R	A	A	P	R	S	3	1	1	1	0	2	2	1	0	0	0	0	0	0	2	3	1	0	1	0	0	0	18	0	1906.83	1052	1069	2	2.5429e-29	173.87	By matching	By MS/MS	By matching	By MS/MS	By MS/MS
AASDIAMTELPPTHPIR	Ywhae	14-3-3 protein epsilon	Q5SS40;P62259	Q5SS40	yes	no	ENSLVAYKAASDIAMT	LPPTHPIRLGLALNFS	K	A	A	I	R	L	3	1	0	1	0	0	1	0	1	2	1	0	1	0	3	1	2	0	0	0	0	0	17	0	1818.93	154	170	2;3;4	5.4935e-45	182.57	By MS/MS	By MS/MS	By MS/MS	By MS/MS	By MS/MS
AASDLQIAASTFTSFGK	Crot	Peroxisomal carnitine O-octanoyltransferase	Q9DC50	Q9DC50	yes	yes	QAKAQHLKAASDLQIA	STFTSFGKKLTKEEAL	K	A	A	G	K	K	4	0	0	1	0	1	0	1	0	1	1	1	0	2	0	3	2	0	0	0	0	0	17	0	1713.86	390	406	2	7.2064e-05	84.94	By matching	By matching	By matching	By matching	By matching
AASEDELLLPR	Igbp1	Immunoglobulin-binding protein 1	Q61249	Q61249	yes	yes	________________	EDELLLPRLPELFETS	M	A	A	P	R	L	2	1	0	1	0	0	2	0	0	0	3	0	0	0	1	1	0	0	0	0	0	0	11	0	1212.63	2	12	2	0.00049366	75.849	By matching	By matching	By matching	By matching	By matching
AASEDELLLPRLPELFETSKK	Igbp1	Immunoglobulin-binding protein 1	Q61249	Q61249	yes	yes	________________	ELFETSKKLLEDVEVA	M	A	A	K	K	L	2	1	0	1	0	0	4	0	0	0	5	2	0	1	2	2	1	0	0	0	0	0	21	2	2385.28	2	22	3	0.00099906	43.164	By matching	By matching	By matching	By matching	By matching
AASEWLLR	Atp5s	ATP synthase subunit s, mitochondrial	Q9CRA7	Q9CRA7	yes	yes	LRDVGPDRAASEWLLR	AASEWLLRCGAKVRYC	R	A	A	L	R	C	2	1	0	0	0	0	1	0	0	0	2	0	0	0	0	1	0	1	0	0	0	0	8	0	944.508	50	57	2	0.0035579	84.498	By matching	By MS/MS	By matching	By matching	By matching
AASEYENEIR	Slmap	Sarcolemmal membrane-associated protein	Q3URD3-3;F6YCM8;F8WIH0;D3Z7V3;H7BX64;Q3URD3-4;Q3URD3-5;Q3URD3;F6UV57;Q3URD3-2	Q3URD3-3	no	no	AELEGWRKAASEYENE	SEYENEIRSLQSSFQL	K	A	A	I	R	S	2	1	1	0	0	0	3	0	0	1	0	0	0	0	0	1	0	0	1	0	0	0	10	0	1180.54	156	165	2	4.7077e-22	175.93	By matching	By matching	By matching	By MS/MS	By MS/MS
AASFECEVSHFNVPSMWLK	Ttn	Titin	A2ASS6;A2ASS6-2;E9Q8K5;E9Q8N1;A2ASS6-3	A2ASS6	no	no	SIEVPETKAASFECEV	NVPSMWLKNGVEIEMS	K	A	A	L	K	N	2	0	1	0	1	0	2	0	1	0	1	1	1	2	1	3	0	1	0	2	0	0	19	0	2238.02	2904	2922	2;3	1.4998e-146	278.08	By MS/MS	By MS/MS	By MS/MS	By MS/MS	By MS/MS
AASGAPLRPATVLGTMEMGR	Akr7a2	Aflatoxin B1 aldehyde reductase member 2	Q8CG76	Q8CG76	yes	yes	MSRPPPPRAASGAPLR	LGTMEMGRRMDASASA	R	A	A	G	R	R	4	2	0	0	0	0	1	3	0	0	2	0	2	0	2	1	2	0	0	1	0	0	20	1	1985.02	38	57	2;3	2.2368e-22	153.06	By MS/MS	By MS/MS	By MS/MS	By MS/MS	By matching
AASGAPLRPATVLGTMEMGRR	Akr7a2	Aflatoxin B1 aldehyde reductase member 2	Q8CG76	Q8CG76	yes	yes	MSRPPPPRAASGAPLR	GTMEMGRRMDASASAA	R	A	A	R	R	M	4	3	0	0	0	0	1	3	0	0	2	0	2	0	2	1	2	0	0	1	0	0	21	2	2141.12	38	58	4	8.6078e-06	66.636	By MS/MS	By matching	By matching	By matching	By matching
AASGDPGSAESYR	Adsl	Adenylosuccinate lyase	P54822;E9Q242;E9Q3T7;E9Q0A0;A0A0G2JFI8	P54822	yes	no	________________	PGSAESYRSPLAARYA	M	A	A	Y	R	S	3	1	0	1	0	0	1	2	0	0	0	0	0	0	1	3	0	0	1	0	0	0	13	0	1266.55	2	14	2	5.0292e-21	160.18	By MS/MS	By matching	By MS/MS	By MS/MS	By MS/MS
AASGDPGSAESYRSPLAAR	Adsl	Adenylosuccinate lyase	P54822;E9Q242;E9Q3T7;E9Q0A0;A0A0G2JFI8	P54822	yes	no	________________	YRSPLAARYASREMCF	M	A	A	A	R	Y	5	2	0	1	0	0	1	2	0	0	1	0	0	0	2	4	0	0	1	0	0	0	19	1	1861.89	2	20	2;3	1.0141e-05	96.447	By MS/MS	By matching	By matching	By matching	By matching
AASGFNATEDAQTLR	Anxa4	Annexin A4;Annexin	P97429;D3Z0S1;F7ANV6;S4R1F2	P97429	yes	no	EAKGGTVKAASGFNAT	TEDAQTLRKAMKGLGT	K	A	A	L	R	K	4	1	1	1	0	1	1	1	0	0	1	0	0	1	0	1	2	0	0	0	0	0	15	0	1550.73	10	24	2	2.2238e-38	182.02	By matching	By matching	By matching	By matching	By matching
AASGFNATEDAQTLRK	Anxa4	Annexin A4;Annexin	P97429;D3Z0S1;F7ANV6;S4R1F2	P97429	yes	no	EAKGGTVKAASGFNAT	EDAQTLRKAMKGLGTD	K	A	A	R	K	A	4	1	1	1	0	1	1	1	0	0	1	1	0	1	0	1	2	0	0	0	0	0	16	1	1678.83	10	25	2;3	1.2141e-68	228.23	By MS/MS	By MS/MS	By MS/MS	By matching	By matching
AASGGAALASPGPGSGSGTPTGSGGK	Rasip1	Ras-interacting protein 1	Q3U0S6	Q3U0S6	yes	yes	RTQKNRSRAASGGAAL	TPTGSGGKERSENLSL	R	A	A	G	K	E	5	0	0	0	0	0	0	9	0	0	1	1	0	0	3	5	2	0	0	0	0	0	26	0	2055.98	284	309	2;3	7.825e-22	126.96	By matching	By matching	By matching	By matching	By MS/MS
AASGLLSIGLR	Acsf2	Acyl-CoA synthetase family member 2, mitochondrial	Q8VCW8	Q8VCW8	yes	yes	QLKEEVDKAASGLLSI	GLLSIGLRKGDRLGMW	K	A	A	L	R	K	2	1	0	0	0	0	0	2	0	1	3	0	0	0	0	2	0	0	0	0	0	0	11	0	1056.63	112	122	2	0.00015786	91.313	By matching	By MS/MS	By MS/MS	By matching	By MS/MS
AASGRPEGTIASPLGSGAPDLQEAMQNLR	Xirp1		E9QQ93	E9QQ93	yes	yes	SHAGQKGKAASGRPEG	QEAMQNLRLATAEAQS	K	A	A	L	R	L	5	2	1	1	0	2	2	4	0	1	3	0	1	0	3	3	1	0	0	0	0	0	29	1	2893.44	1038	1066	3	1.7407e-26	120.64	By matching	By MS/MS	By MS/MS	By MS/MS	By MS/MS
AASGTKEDPNLVPSISNK	Cox5b	Cytochrome c oxidase subunit 5B, mitochondrial	Q9D881;P19536	Q9D881	yes	no	PYNMLPPKAASGTKED	LVPSISNKRIVGCICE	K	A	A	N	K	R	2	0	2	1	0	0	1	1	0	1	1	2	0	0	2	3	1	0	0	1	0	0	18	1	1826.94	69	86	2;3	1.9957e-78	221.81	By MS/MS	By MS/MS	By MS/MS	By MS/MS	By MS/MS
AASGTKEDPNLVPSISNKR	Cox5b	Cytochrome c oxidase subunit 5B, mitochondrial	Q9D881;P19536	Q9D881	yes	no	PYNMLPPKAASGTKED	VPSISNKRIVGCICEE	K	A	A	K	R	I	2	1	2	1	0	0	1	1	0	1	1	2	0	0	2	3	1	0	0	1	0	0	19	2	1983.04	69	87	2;3;4	2.3095e-97	245.12	By MS/MS	By MS/MS	By MS/MS	By MS/MS	By MS/MS
AASIFGGAKPVDTAAR	Eif4b	Eukaryotic translation initiation factor 4B	Q8BGD9	Q8BGD9	yes	yes	ASTSQSSRAASIFGGA	KPVDTAAREREVEERL	R	A	A	A	R	E	5	1	0	1	0	0	0	2	0	1	0	1	0	1	1	1	1	0	0	1	0	0	16	1	1530.82	357	372	2;3	0.00043231	79.471	By matching	By MS/MS	By MS/MS	By MS/MS	By MS/MS
AASISAVSLEVAQPGPSSGPR	Hspg2		E9PZ16;B1B0C7	E9PZ16	yes	no	ATFSSVPRAASISAVS	PGPSSGPRALEVEECR	R	A	A	P	R	A	4	1	0	0	0	1	1	2	0	1	1	0	0	0	3	5	0	0	0	2	0	0	21	0	1980.03	1503	1523	2	1.8052e-54	198.09	By matching	By matching	By MS/MS	By MS/MS	By MS/MS
AASLGLLQFPILNASVDENCQNITYK	Dbt	Lipoamide acyltransferase component of branched-chain alpha-keto acid dehydrogenase complex, mitochondrial	P53395	P53395	yes	yes	SFMPFFLKAASLGLLQ	NCQNITYKASHNIGIA	K	A	A	Y	K	A	3	0	3	1	1	2	1	1	0	2	4	1	0	1	1	2	1	0	1	1	0	0	26	0	2878.45	314	339	3	2.7643e-23	136.61	By matching	By matching	By matching	By MS/MS	By MS/MS
AASLGSSQPSRPHVGEAATATK	Cast	Calpastatin	Q8CE80;P51125-6;P51125-2;P51125;P51125-3	Q8CE80	yes	no	KKGSDEKKAASLGSSQ	GEAATATKVTASSAAT	K	A	A	T	K	V	5	1	0	0	0	1	1	2	1	0	1	1	0	0	2	4	2	0	0	1	0	0	22	1	2122.08	34	55	3	0.0039369	33.37	By matching	By matching	By matching	By matching	By matching
AASLHWTSER	Sdhd	Succinate dehydrogenase [ubiquinone] cytochrome b small subunit, mitochondrial	Q9CXV1	Q9CXV1	yes	yes	PSHHSGSKAASLHWTS	SLHWTSERVVSVLLLG	K	A	A	E	R	V	2	1	0	0	0	0	1	0	1	0	1	0	0	0	0	2	1	1	0	0	0	0	10	0	1156.56	61	70	2;3	8.1156e-11	156.16	By MS/MS	By MS/MS	By MS/MS	By MS/MS	By MS/MS
AASLVGK	Itpa	Inosine triphosphate pyrophosphatase	Q60I30;Q9D892	Q60I30	yes	no	________________	MAASLVGKKIVFVTGN	M	A	A	G	K	K	2	0	0	0	0	0	0	1	0	0	1	1	0	0	0	1	0	0	0	1	0	0	7	0	644.386	2	8	1	0.005987	94.262	By matching	By matching	By matching	By matching	By matching
AASLVGKK	Itpa	Inosine triphosphate pyrophosphatase	Q60I30;Q9D892	Q60I30	yes	no	________________	AASLVGKKIVFVTGNA	M	A	A	K	K	I	2	0	0	0	0	0	0	1	0	0	1	2	0	0	0	1	0	0	0	1	0	0	8	1	772.481	2	9	2	0.0041158	80.684	By matching	By matching	By matching	By matching	By matching
AASNLRDNYR	Pdia3	Protein disulfide-isomerase A3	P27773	P27773	yes	yes	DGHSEFLKAASNLRDN	SNLRDNYRFAHTNIES	K	A	A	Y	R	F	2	2	2	1	0	0	0	0	0	0	1	0	0	0	0	1	0	0	1	0	0	0	10	1	1178.58	174	183	2;3	6.0828e-05	108.47	By MS/MS	By matching	By matching	By matching	By matching
AASNMALGK	Ppp5c	Serine/threonine-protein phosphatase 5	Q60676	Q60676	no	no	YIKGYYRRAASNMALG	ASNMALGKFRAALRDY	R	A	A	G	K	F	3	0	1	0	0	0	0	1	0	0	1	1	1	0	0	1	0	0	0	0	0	0	9	0	861.438	103	111	2	0.069735	44.318	By matching	By matching	By matching	By matching	By matching
AASPSKTEIQTIFK	Arfgap2	ADP-ribosylation factor GTPase-activating protein 2	Q99K28;Q99K28-2	Q99K28	yes	no	________________	TEIQTIFKRLRAIPTN	M	A	A	F	K	R	2	0	0	0	0	1	1	0	0	2	0	2	0	1	1	2	2	0	0	0	0	0	14	1	1519.82	2	15	2	0.0006008	64.56	By matching	By matching	By matching	By matching	By matching
AASPSKTEIQTIFKR	Arfgap2	ADP-ribosylation factor GTPase-activating protein 2	Q99K28;Q99K28-2	Q99K28	yes	no	________________	EIQTIFKRLRAIPTNK	M	A	A	K	R	L	2	1	0	0	0	1	1	0	0	2	0	2	0	1	1	2	2	0	0	0	0	0	15	2	1675.93	2	16	3	4.0668e-05	82.663	By matching	By matching	By matching	By matching	By matching
AASSEAAPHHQPPPESR	Speg	Striated muscle-specific serine/threonine-protein kinase	Q62407;E9QQ25;A0A087WSE3;Q62407-4;Q62407-3	Q62407	yes	no	ARDPRMARAASSEAAP	HQPPPESRGLQKSSSF	R	A	A	S	R	G	4	1	0	0	0	1	2	0	2	0	0	0	0	0	4	3	0	0	0	0	0	0	17	0	1767.83	2112	2128	3;4	3.6683e-05	75.018	By matching	By matching	By MS/MS	By matching	By MS/MS
AASTASHRPIK	Ppp1r2	Protein phosphatase inhibitor 2	D3Z3A0;Q9DCL8	D3Z3A0	yes	no	________________	TASHRPIKGILKNKTS	M	A	A	I	K	G	3	1	0	0	0	0	0	0	1	1	0	1	0	0	1	2	1	0	0	0	0	0	11	1	1137.63	2	12	2;3	5.057e-19	168.85	By MS/MS	By MS/MS	By MS/MS	By MS/MS	By MS/MS
AASTDIAGLEESFR	Tppp3	Tubulin polymerization-promoting protein family member 3	Q9CRB6	Q9CRB6	yes	yes	________________	AGLEESFRKFAIHGDP	M	A	A	F	R	K	3	1	0	1	0	0	2	1	0	1	1	0	0	1	0	2	1	0	0	0	0	0	14	0	1465.7	2	15	2	1.8316e-05	93.237	By matching	By matching	By matching	By matching	By matching
AASTDIAGLEESFRK	Tppp3	Tubulin polymerization-promoting protein family member 3	Q9CRB6	Q9CRB6	yes	yes	________________	GLEESFRKFAIHGDPK	M	A	A	R	K	F	3	1	0	1	0	0	2	1	0	1	1	1	0	1	0	2	1	0	0	0	0	0	15	1	1593.8	2	16	2	1.1775e-78	245.4	By MS/MS	By matching	By MS/MS	By matching	By MS/MS
AASVAENCINYQQGTPHK	Lxn	Latexin	Q14BZ3;P70202	Q14BZ3	yes	no	PTHYAASRAASVAENC	YQQGTPHKLFLVQTVQ	R	A	A	H	K	L	3	0	2	0	1	2	1	1	1	1	0	1	0	0	1	1	1	0	1	1	0	0	18	0	1986.92	13	30	3	4.8952e-07	111.22	By matching	By matching	By matching	By matching	By matching
AASVDLELKK	Pfdn1	Prefoldin subunit 1	Q9CQF7;Q9CWM4	Q9CQF7	yes	no	________________	SVDLELKKAFTELQAK	M	A	A	K	K	A	2	0	0	1	0	0	1	0	0	0	2	2	0	0	0	1	0	0	0	1	0	0	10	1	1072.61	2	11	2	2.3895e-05	114.89	By MS/MS	By MS/MS	By matching	By matching	By matching
AASVLLYSLWAHTELHHAYK	Pkp2		Q9CQ73	Q9CQ73	yes	yes	YAPNKASKAASVLLYS	TELHHAYKKAQFKKTD	K	A	A	Y	K	K	4	0	0	0	0	0	1	0	3	0	4	1	0	0	0	2	1	1	2	1	0	0	20	0	2309.2	753	772	3;4;5	2.5087e-11	129.11	By matching	By matching	By MS/MS	By MS/MS	By MS/MS
AASVLLYSLWAHTELHHAYKK	Pkp2		Q9CQ73	Q9CQ73	yes	yes	YAPNKASKAASVLLYS	ELHHAYKKAQFKKTDF	K	A	A	K	K	A	4	0	0	0	0	0	1	0	3	0	4	2	0	0	0	2	1	1	2	1	0	0	21	1	2437.29	753	773	3;5	9.8306e-60	173.98	By matching	By matching	By MS/MS	By MS/MS	By MS/MS
AASWLTHQGSFHGAFR	C4b	Complement C4-B;Complement C4 beta chain;Complement C4 alpha chain;C4a anaphylatoxin;Complement C4 gamma chain	P01029	P01029	yes	yes	GKGKMADKAASWLTHQ	GSFHGAFRSTQDTVVT	K	A	A	F	R	S	3	1	0	0	0	1	0	2	2	0	1	0	0	2	0	2	1	1	0	0	0	0	16	0	1771.85	1281	1296	3;4	6.7738e-10	130.47	By matching	By matching	By matching	By matching	By matching
AASYQLCLK	Pdlim3	PDZ and LIM domain protein 3	O70209	O70209	yes	yes	ADAQDRIKAASYQLCL	ASYQLCLKIDRAETRL	K	A	A	L	K	I	2	0	0	0	1	1	0	0	0	0	2	1	0	0	0	1	0	0	1	0	0	0	9	0	1052.53	71	79	2	0.0012844	85.67	By matching	By matching	By matching	By matching	By matching
AATAAADFTAK	Strap	Serine-threonine kinase receptor-associated protein	B2RUC7;Q9Z1Z2	B2RUC7	yes	no	TLNKDATKAATAAADF	AAADFTAKVWDAVSGD	K	A	A	A	K	V	6	0	0	1	0	0	0	0	0	0	0	1	0	1	0	0	2	0	0	0	0	0	11	0	1036.52	74	84	2	6.8162e-07	115.29	By matching	By MS/MS	By matching	By MS/MS	By MS/MS
AATAAVPGAAAGR	Eif2b5	Translation initiation factor eIF-2B subunit epsilon	Q8CHW4	Q8CHW4	yes	yes	________________	VPGAAAGRASKRGGGG	M	A	A	G	R	A	7	1	0	0	0	0	0	2	0	0	0	0	0	0	1	0	1	0	0	1	0	0	13	0	1082.58	2	14	2	9.4768e-05	79.492	By MS/MS	By MS/MS	By matching	By matching	By matching
AATALKDVVK	Pdia6	Protein disulfide-isomerase A6	Q922R8;Q3TML0	Q922R8	yes	no	RLTPEWKKAATALKDV	TALKDVVKVGAVNADK	K	A	A	V	K	V	3	0	0	1	0	0	0	0	0	0	1	2	0	0	0	0	1	0	0	2	0	0	10	1	1014.61	68	77	2	5.2003e-08	146.71	By matching	By matching	By matching	By matching	By matching
AATAPLLEAVDNLSAFASNPEFSSVPAQISPEGR	Tln1	Talin-1	P26039	P26039	yes	yes	EENRAQCRAATAPLLE	AQISPEGRAAMEPIVI	R	A	A	G	R	A	7	1	2	1	0	1	3	1	0	1	3	0	0	2	4	5	1	0	0	2	0	0	34	0	3455.72	1560	1593	3;4	9.3799e-10	66.474	By MS/MS	By matching	By MS/MS	By MS/MS	By MS/MS
AATASPGAGR	Slc25a11	Mitochondrial 2-oxoglutarate/malate carrier protein	Q5SX53;Q9CR62	Q5SX53	yes	no	________________	TASPGAGRMDGKPRTS	M	A	A	G	R	M	4	1	0	0	0	0	0	2	0	0	0	0	0	0	1	1	1	0	0	0	0	0	10	0	857.436	2	11	2	5.1655e-05	85.355	By matching	By matching	By MS/MS	By MS/MS	By MS/MS
AATASPGAGRMDGKPR	Slc25a11	Mitochondrial 2-oxoglutarate/malate carrier protein	Q5SX53;Q9CR62	Q5SX53	yes	no	________________	GRMDGKPRTSPKSVKF	M	A	A	P	R	T	4	2	0	1	0	0	0	3	0	0	0	1	1	0	2	1	1	0	0	0	0	0	16	2	1541.77	2	17	3	5.3617e-05	81.448	By matching	By MS/MS	By matching	By MS/MS	By matching
AATFFGCIGIDK	Adk	Adenosine kinase	P55264;P55264-2	P55264	yes	no	WLIQEPHKAATFFGCI	FGCIGIDKFGEILKRK	K	A	A	D	K	F	2	0	0	1	1	0	0	2	0	2	0	1	0	2	0	0	1	0	0	0	0	0	12	0	1298.63	99	110	2	0.0019303	66.004	By matching	By matching	By matching	By MS/MS	By MS/MS
AATFFGCIGIDKFGEILK	Adk	Adenosine kinase	P55264;P55264-2	P55264	yes	no	WLIQEPHKAATFFGCI	DKFGEILKRKAADAHV	K	A	A	L	K	R	2	0	0	1	1	0	1	3	0	3	1	2	0	3	0	0	1	0	0	0	0	0	18	1	1986.03	99	116	2;3	2.036e-06	119.8	By MS/MS	By matching	By matching	By matching	By matching
AATFFGEVVK	Psmg1	Proteasome assembly chaperone 1	D3Z795;Q9JK23;D6RG59	D3Z795	yes	no	________________	TFFGEVVKAPCRAGTE	M	A	A	V	K	A	2	0	0	0	0	0	1	1	0	0	0	1	0	2	0	0	1	0	0	2	0	0	10	0	1067.57	2	11	2	6.7966e-05	100.88	By MS/MS	By matching	By matching	By matching	By MS/MS
AATFGLILDDVSLTHLTFGK	Phb	Prohibitin	P67778;Q5SQG5	P67778	yes	no	VSDDLTERAATFGLIL	LTHLTFGKEFTEAVEA	R	A	A	G	K	E	2	0	0	2	0	0	0	2	1	1	4	1	0	2	0	1	3	0	0	1	0	0	20	0	2118.14	158	177	2;3	3.6432e-66	216.35	By MS/MS	By MS/MS	By MS/MS	By MS/MS	By MS/MS
AATGEEVSAEDLGGADLHCR	Mccc2	Methylcrotonoyl-CoA carboxylase beta chain, mitochondrial	B2RUK5;Q3ULD5	B2RUK5	yes	no	LAGPPLVKAATGEEVS	GGADLHCRKSGVTDHY	K	A	A	C	R	K	4	1	0	2	1	0	3	3	1	0	2	0	0	0	0	1	1	0	0	1	0	0	20	0	2056.91	249	268	3	3.208e-11	127.49	By matching	By MS/MS	By MS/MS	By MS/MS	By MS/MS
AATGEEVSAEDLGGADLHCRK	Mccc2	Methylcrotonoyl-CoA carboxylase beta chain, mitochondrial	B2RUK5;Q3ULD5	B2RUK5	yes	no	LAGPPLVKAATGEEVS	GADLHCRKSGVTDHYA	K	A	A	R	K	S	4	1	0	2	1	0	3	3	1	0	2	1	0	0	0	1	1	0	0	1	0	0	21	1	2185.01	249	269	3	6.0738e-05	51.31	By matching	By matching	By matching	By matching	By matching
AATIIATSEGSLWGLDR	Prkar2a	cAMP-dependent protein kinase type II-alpha regulatory subunit	Q8K1M3;A0A0A6YX73;P12367;A0A0A6YY28	Q8K1M3	yes	no	ALMYNTPRAATIIATS	GSLWGLDRVTFRRIIV	R	A	A	D	R	V	3	1	0	1	0	0	1	2	0	2	2	0	0	0	0	2	2	1	0	0	0	0	17	0	1759.91	216	232	2;3	1.0633e-50	203.99	By MS/MS	By matching	By MS/MS	By MS/MS	By MS/MS
AATITATSPGALWGLDR	Prkar2b	cAMP-dependent protein kinase type II-beta regulatory subunit	P31324;H3BK84	P31324	yes	no	ALMYNTPRAATITATS	GALWGLDRVTFRRIIV	R	A	A	D	R	V	4	1	0	1	0	0	0	2	0	1	2	0	0	0	1	1	3	1	0	0	0	0	17	0	1699.89	231	247	2	4.25e-05	97.291	By matching	By matching	By matching	By matching	By matching
AATLAQELEK	Smc1a	Structural maintenance of chromosomes protein 1A	Q9CU62	Q9CU62	yes	yes	LKEEASKRAATLAQEL	TLAQELEKFNRDQKAD	R	A	A	E	K	F	3	0	0	0	0	1	2	0	0	0	2	1	0	0	0	0	1	0	0	0	0	0	10	0	1072.58	386	395	2	0.0061001	59.931	By MS/MS	By matching	By matching	By matching	By MS/MS
AATNSHHGGAGAMETR	Bad	Bcl2-associated agonist of cell death	F7ABX5;Q3U9H3;D3YZR8;Q61337	F7ABX5	yes	no	SNIHQQGRAATNSHHG	GAGAMETRSRHSSYPA	R	A	A	T	R	S	4	1	1	0	0	0	1	3	2	0	0	0	1	0	0	1	2	0	0	0	0	0	16	0	1566.7	49	64	3	5.5652e-05	71.601	By matching	By matching	By MS/MS	By MS/MS	By MS/MS
AATPPNPSNPADSAGNLVAP	Bag3	BAG family molecular chaperone regulator 3	Q9JLV1	Q9JLV1	yes	yes	ESQQLEAKAATPPNPS	SAGNLVAP________	K	A	A	A	P	-	5	0	3	1	0	0	0	1	0	0	1	0	0	0	5	2	1	0	0	1	0	0	20	0	1859.9	558	577	2	2.2609e-08	107.97	By MS/MS	By MS/MS	By MS/MS	By MS/MS	By MS/MS
AATQFWR	Pdia4	Protein disulfide-isomerase A4	P08003	P08003	yes	yes	VDFSFDYRAATQFWRN	RAATQFWRNKVLEVAK	R	A	A	W	R	N	2	1	0	0	0	1	0	0	0	0	0	0	0	1	0	0	1	1	0	0	0	0	7	0	878.44	422	428	2	0.0063184	105.2	By MS/MS	By matching	By matching	By matching	By matching
AATSHFNVR	Galk2	N-acetylgalactosamine kinase	Q3U3H5;Q68FH4;Q8BUU7	Q3U3H5	yes	no	NSCMEMNKAATSHFNV	ATSHFNVRVMECRLAA	K	A	A	V	R	V	2	1	1	0	0	0	0	0	1	0	0	0	0	1	0	1	1	0	0	1	0	0	9	0	1001.5	235	243	2	0.025624	47.732	By matching	By matching	By matching	By matching	By matching
AATSPALFNR	Dync1h1	Cytoplasmic dynein 1 heavy chain 1	Q9JHU4	Q9JHU4	yes	yes	SSEGLKDRAATSPALF	TSPALFNRCVLNWFGD	R	A	A	N	R	C	3	1	1	0	0	0	0	0	0	0	1	0	0	1	1	1	1	0	0	0	0	0	10	0	1046.55	3077	3086	2	0.005448	61.593	By matching	By matching	By matching	By matching	By matching
AATTGHVIDIYACALDQTGLLEMK	Sec23a	Protein transport protein Sec23A	E9Q1S3;Q01405	E9Q1S3	yes	no	HFEALANRAATTGHVI	QTGLLEMKCCPNLTGG	R	A	A	M	K	C	4	0	0	2	1	1	1	2	1	2	3	1	1	0	0	0	3	0	1	1	0	0	24	0	2590.28	309	332	3	2.2636e-12	96.708	By MS/MS	By matching	By matching	By matching	By matching
AATTGSGVKVPR	Ube2v1	Ubiquitin-conjugating enzyme E2 variant 1	Q9CZY3;Q9CZY3-2	Q9CZY3	yes	no	________________	GSGVKVPRNFRLLEEL	M	A	A	P	R	N	2	1	0	0	0	0	0	2	0	0	0	1	0	0	1	1	2	0	0	2	0	0	12	1	1142.64	2	13	2	1.8036e-21	160.52	By MS/MS	By matching	By matching	By matching	By matching
AATTLDEPIWR	Synpo2l	Synaptopodin 2-like protein	B2RQK7;Q8BWB1;D3YU08	B2RQK7	no	no	APTVLVPRAATTLDEP	TLDEPIWRAELASTPV	R	A	A	W	R	A	2	1	0	1	0	0	1	0	0	1	1	0	0	0	1	0	2	1	0	0	0	0	11	0	1271.65	913	923	2	1.3545e-09	133.75	By MS/MS	By matching	By MS/MS	By MS/MS	By MS/MS
AATTSNPSKFSAK	Csrp3	Cysteine and glycine-rich protein 3	Q545C7;P50462	Q545C7	yes	no	QQSPKPARAATTSNPS	NPSKFSAKFGESEKCP	R	A	A	A	K	F	3	0	1	0	0	0	0	0	0	0	0	2	0	1	1	3	2	0	0	0	0	0	13	1	1308.67	101	113	2	0.0012567	75.012	By matching	By matching	By matching	By MS/MS	By matching
AAVASLLQSVQVPEFTPK	Uba1	Ubiquitin-like modifier-activating enzyme 1	B9EHN0;Q02053	B9EHN0	yes	no	GLTGSQDRAAVASLLQ	QVPEFTPKSGVKIHVS	R	A	A	P	K	S	3	0	0	0	0	2	1	0	0	0	2	1	0	1	2	2	1	0	0	3	0	0	18	0	1884.04	785	802	2;3	1.0607e-147	294.39	By MS/MS	By MS/MS	By MS/MS	By MS/MS	By MS/MS
AAVAVPNRPPDAVLR	Hsd17b4	Peroxisomal multifunctional enzyme type 2;(3R)-hydroxyacyl-CoA dehydrogenase;Enoyl-CoA hydratase 2	P51660	P51660	yes	yes	KRTSEKLKAAVAVPNR	RPPDAVLRDATSLNQA	K	A	A	L	R	D	4	2	1	1	0	0	0	0	0	0	1	0	0	0	3	0	0	0	0	3	0	0	15	1	1544.88	479	493	3	0.00076486	55.531	By matching	By MS/MS	By MS/MS	By MS/MS	By MS/MS
AAVAWEAGKPLSIEEIEVAPPK	Adh5	S-(hydroxymethyl)glutathione dehydrogenase;Alcohol dehydrogenase class-3	Q6P5I3;P28474;A0A0G2JGS3	Q6P5I3	yes	no	ANQVIRCKAAVAWEAG	EIEVAPPKAHEVRIKI	K	A	A	P	K	A	5	0	0	0	0	0	4	1	0	2	1	2	0	0	3	1	0	1	0	2	0	0	22	1	2304.24	10	31	2;3;4	4.8613e-13	134.28	By MS/MS	By MS/MS	By MS/MS	By MS/MS	By MS/MS
AAVAWEAGKPLSIEEIEVAPPKAHEVR	Adh5	S-(hydroxymethyl)glutathione dehydrogenase;Alcohol dehydrogenase class-3	Q6P5I3;P28474;A0A0G2JGS3	Q6P5I3	yes	no	ANQVIRCKAAVAWEAG	PPKAHEVRIKILATAV	K	A	A	V	R	I	6	1	0	0	0	0	5	1	1	2	1	2	0	0	3	1	0	1	0	3	0	0	27	2	2896.54	10	36	3;4;5	1.5399e-19	119.28	By matching	By matching	By matching	By matching	By matching
AAVDAGFVPNDMQVGQTGK	Etfa	Electron transfer flavoprotein subunit alpha, mitochondrial	Q99LC5	Q99LC5	yes	yes	HAAVGASRAAVDAGFV	MQVGQTGKIVAPELYI	R	A	A	G	K	I	3	0	1	2	0	2	0	3	0	0	0	1	1	1	1	0	1	0	0	3	0	0	19	0	1903.91	250	268	2;3	1.3678e-39	183.77	By MS/MS	By MS/MS	By MS/MS	By MS/MS	By MS/MS
AAVDSFYLLYR	Hsdl1	Inactive hydroxysteroid dehydrogenase-like protein 1	Q8BTX9	Q8BTX9	yes	yes	________________	DSFYLLYREIARSCNC	M	A	A	Y	R	E	2	1	0	1	0	0	0	0	0	0	2	0	0	1	0	1	0	0	2	1	0	0	11	0	1316.68	2	12	2	8.5361e-08	121.9	By matching	By matching	By matching	By MS/MS	By MS/MS
AAVDTKLEVAVLQDSIAK	Prodh	Proline dehydrogenase 1, mitochondrial	Q9WU79	Q9WU79	yes	yes	AEQGQAGRAAVDTKLE	VLQDSIAKMGIASRAE	R	A	A	A	K	M	4	0	0	2	0	1	1	0	0	1	2	2	0	0	0	1	1	0	0	3	0	0	18	1	1870.04	270	287	3	0.093924	19.961	By matching	By matching	By matching	By matching	By matching
AAVEAETGLLTLESLPTDPLLLILSFVDYR	Fbxo3	F-box only protein 3	A2BHN6;Q9DC63-3;Q9DC63-2;Q9DC63	A2BHN6	yes	no	________________	ILSFVDYRDLINCCYV	M	A	A	Y	R	D	3	1	0	2	0	0	3	1	0	1	8	0	0	1	2	2	3	0	1	2	0	0	30	0	3258.76	2	31	3	0.00010246	41.65	By matching	By matching	By MS/MS	By matching	By matching
AAVEDPRVLLLDL	Dlst	Dihydrolipoyllysine-residue succinyltransferase component of 2-oxoglutarate dehydrogenase complex, mitochondrial	Q9D2G2;Q9D2G2-2	Q9D2G2	yes	no	VTFLRKIKAAVEDPRV	PRVLLLDL________	K	A	A	D	L	-	2	1	0	2	0	0	1	0	0	0	4	0	0	0	1	0	0	0	0	2	0	0	13	1	1422.81	442	454	2	2.4395e-13	138.02	By MS/MS	By MS/MS	By matching	By MS/MS	By matching
AAVEEGIVLGGGCALLR	Hspd1	60 kDa heat shock protein, mitochondrial	P63038;P63038-2	P63038	yes	no	TDALNATRAAVEEGIV	GGGCALLRCIPALDSL	R	A	A	L	R	C	3	1	0	0	1	0	2	4	0	1	3	0	0	0	0	0	0	0	0	2	0	0	17	0	1683.9	430	446	2;3	2.4956e-20	155.57	By MS/MS	By MS/MS	By MS/MS	By MS/MS	By MS/MS
AAVENLPTFLVELSR	Kpnb1	Importin subunit beta-1	P70168	P70168	yes	yes	AAQKFLERAAVENLPT	TFLVELSRVLANPGNS	R	A	A	S	R	V	2	1	1	0	0	0	2	0	0	0	3	0	0	1	1	1	1	0	0	2	0	0	15	0	1657.9	28	42	2;3	1.5204e-14	141	By MS/MS	By MS/MS	By MS/MS	By MS/MS	By MS/MS
AAVEQLTEEQK	Tnnc1	Troponin C, slow skeletal and cardiac muscles	P19123;E9Q8P0	P19123	yes	no	________________	EQLTEEQKNEFKAAFD	K	A	A	Q	K	N	2	0	0	0	0	2	3	0	0	0	1	1	0	0	0	0	1	0	0	1	0	0	11	0	1244.62	7	17	2	7.8122e-21	186.74	By matching	By matching	By MS/MS	By MS/MS	By MS/MS
AAVEQLTEEQKNEFK	Tnnc1	Troponin C, slow skeletal and cardiac muscles	P19123;E9Q8P0	P19123	yes	no	________________	EEQKNEFKAAFDIFVL	K	A	A	F	K	A	2	0	1	0	0	2	4	0	0	0	1	2	0	1	0	0	1	0	0	1	0	0	15	1	1762.87	7	21	2;3	1.9252e-115	283.05	By matching	By MS/MS	By MS/MS	By MS/MS	By MS/MS
AAVEQVPVEPYK	Bckdhb	2-oxoisovalerate dehydrogenase subunit beta, mitochondrial	Q6P3A8;Q6P3A8-2	Q6P3A8	yes	no	FEPKILYRAAVEQVPV	QVPVEPYKIPLSQAEV	R	A	A	Y	K	I	2	0	0	0	0	1	2	0	0	0	0	1	0	0	2	0	0	0	1	3	0	0	12	0	1328.7	244	255	2	5.0748e-07	115.57	By matching	By MS/MS	By MS/MS	By matching	By MS/MS
AAVESLGFILFR	Psmd1	26S proteasome non-ATPase regulatory subunit 1	Q3TXS7	Q3TXS7	yes	yes	DVNDDVRRAAVESLGF	SLGFILFRTPEQCPSV	R	A	A	F	R	T	2	1	0	0	0	0	1	1	0	1	2	0	0	2	0	1	0	0	0	1	0	0	12	0	1321.74	617	628	2;3	7.2876e-21	155	By MS/MS	By MS/MS	By MS/MS	By MS/MS	By MS/MS
AAVEWFDGKDFQGSK	Ewsr1	RNA-binding protein EWS	Q5SUT0;Q5SUS9;Q61545	Q5SUT0	yes	no	YEDPPTAKAAVEWFDG	GKDFQGSKLKVSLARK	K	A	A	S	K	L	2	0	0	2	0	1	1	2	0	0	0	2	0	2	0	1	0	1	0	1	0	0	15	1	1683.79	387	401	3	2.0808e-05	87.824	By matching	By matching	By matching	By matching	By matching
AAVFNHFISDGVK	C3	Complement C3;Complement C3 beta chain;C3-beta-c;Complement C3 alpha chain;C3a anaphylatoxin;Acylation stimulating protein;Complement C3b alpha chain;Complement C3c alpha chain fragment 1;Complement C3dg fragment;Complement C3g fragment;Complement C3d fragment;Complement C3f fragment;Complement C3c alpha chain fragment 2	P01027	P01027	yes	yes	GQQEVEVKAAVFNHFI	HFISDGVKKTLKVVPE	K	A	A	V	K	K	2	0	1	1	0	0	0	1	1	1	0	1	0	2	0	1	0	0	0	2	0	0	13	0	1403.72	914	926	2;3	4.163e-10	132.24	By MS/MS	By MS/MS	By MS/MS	By MS/MS	By MS/MS
AAVFNHFISDGVKK	C3	Complement C3;Complement C3 beta chain;C3-beta-c;Complement C3 alpha chain;C3a anaphylatoxin;Acylation stimulating protein;Complement C3b alpha chain;Complement C3c alpha chain fragment 1;Complement C3dg fragment;Complement C3g fragment;Complement C3d fragment;Complement C3f fragment;Complement C3c alpha chain fragment 2	P01027	P01027	yes	yes	GQQEVEVKAAVFNHFI	FISDGVKKTLKVVPEG	K	A	A	K	K	T	2	0	1	1	0	0	0	1	1	1	0	2	0	2	0	1	0	0	0	2	0	0	14	1	1531.81	914	927	2;3;4	1.5319e-20	160.65	By MS/MS	By MS/MS	By matching	By MS/MS	By MS/MS
AAVGNKMFVK	Atp2a1	Sarcoplasmic/endoplasmic reticulum calcium ATPase 1	Q8R429	Q8R429	yes	yes	CSPAKSSRAAVGNKMF	VGNKMFVKGAPEGVID	R	A	A	V	K	G	2	0	1	0	0	0	0	1	0	0	0	2	1	1	0	0	0	0	0	2	0	0	10	1	1063.58	506	515	2	0.040519	54.419	By matching	By matching	By matching	By matching	By matching
AAVGTACGLALGNYNDLYHWSVR	Aacs	Acetoacetyl-CoA synthetase	Q9D2R0	Q9D2R0	yes	yes	DTQMDRFRAAVGTACG	DLYHWSVRSYMDFWAE	R	A	A	V	R	S	4	1	2	1	1	0	0	3	1	0	3	0	0	0	0	1	1	1	2	2	0	0	23	0	2507.2	34	56	3	4.4278e-08	70.345	By matching	By matching	By matching	By matching	By matching
AAVGVTGNDITTPPNKEPPPSPEK	Map4	Microtubule-associated protein;Microtubule-associated protein 4	A0A0B4J1F2;A0A0B4J1M9;P27546-2;P27546;P27546-3;A0A0G2JFH2	A0A0G2JFH2	no	no	VSRQEEAKAAVGVTGN	EPPPSPEKKAKPLATT	K	A	A	E	K	K	2	0	2	1	0	0	2	2	0	1	0	2	0	0	6	1	3	0	0	2	0	0	24	1	2415.23	1108	1131	3	4.1672e-06	65.428	By matching	By MS/MS	By matching	By MS/MS	By MS/MS
AAVHLEGK	Vcl	Vinculin	Q64727	Q64727	yes	yes	VANSRPAKAAVHLEGK	AAVHLEGKIEQAQRWI	K	A	A	G	K	I	2	0	0	0	0	0	1	1	1	0	1	1	0	0	0	0	0	0	0	1	0	0	8	0	823.455	489	496	2	0.002276	98.933	By MS/MS	By MS/MS	By MS/MS	By MS/MS	By MS/MS
AAVHLEGKIEQAQR	Vcl	Vinculin	Q64727	Q64727	yes	yes	VANSRPAKAAVHLEGK	GKIEQAQRWIDNPTVD	K	A	A	Q	R	W	3	1	0	0	0	2	2	1	1	1	1	1	0	0	0	0	0	0	0	1	0	0	14	1	1548.84	489	502	2;3;4	3.2448e-29	173.71	By MS/MS	By MS/MS	By MS/MS	By MS/MS	By MS/MS
AAVIRLGLMEMIAFAK	Gpd1;Gpd1l	Glycerol-3-phosphate dehydrogenase [NAD(+)];Glycerol-3-phosphate dehydrogenase [NAD(+)], cytoplasmic;Glycerol-3-phosphate dehydrogenase 1-like protein	E0CXN5;P13707;Q3ULJ0;Q3ULJ0-2	E0CXN5	no	no	LGFGDNTKAAVIRLGL	MEMIAFAKLFCSGTVS	K	A	A	A	K	L	4	1	0	0	0	0	1	1	0	2	2	1	2	1	0	0	0	0	0	1	0	0	16	1	1732.97	202	217	3	5.8205e-05	75.018	By matching	By matching	By matching	By matching	By matching
AAVLFGVVNTVAR	Hhatl	Protein-cysteine N-palmitoyltransferase HHAT-like protein	Q9D1G3	Q9D1G3	yes	yes	NLVYDWVKAAVLFGVV	GVVNTVARLDHLDPPQ	K	A	A	A	R	L	3	1	1	0	0	0	0	1	0	0	1	0	0	1	0	0	1	0	0	4	0	0	13	0	1315.76	302	314	2;3	1.6182e-14	140.78	By MS/MS	By MS/MS	By MS/MS	By MS/MS	By MS/MS
AAVLGESAGLVR	Itih1	Inter-alpha-trypsin inhibitor heavy chain H1	Q61702;F8WJ05	Q61702	yes	no	TAWKQYRKAAVLGESA	GESAGLVRASGRNMEQ	K	A	A	V	R	A	3	1	0	0	0	0	1	2	0	0	2	0	0	0	0	1	0	0	0	2	0	0	12	0	1141.65	123	134	2	0.0027152	62.705	By matching	By matching	By matching	By matching	By matching
AAVLKYENNVMNIR	Ppp3ca;Ppp3cb	Serine/threonine-protein phosphatase 2B catalytic subunit alpha isoform;Serine/threonine-protein phosphatase;Serine/threonine-protein phosphatase 2B catalytic subunit beta isoform	P63328;P63328-2;E0CZ78;P48453-2;P48453;G3X8U7;E9Q6P2	P63328	no	no	YLDVYNNKAAVLKYEN	ENNVMNIRQFNCSPHP	K	A	A	I	R	Q	2	1	3	0	0	0	1	0	0	1	1	1	1	0	0	0	0	0	1	2	0	0	14	1	1633.86	319	332	3	0.00045305	63.989	By MS/MS	By matching	By matching	By matching	By matching
AAVLQQVLERPELNKLPK	Tpr		Q7M739	Q7M739	yes	yes	________________	PELNKLPKSTQNKLEK	M	A	A	P	K	S	2	1	1	0	0	2	2	0	0	0	4	2	0	0	2	0	0	0	0	2	0	0	18	2	2045.2	2	19	3	0.00051452	55.011	By matching	By matching	By matching	By matching	By matching
AAVLWELHK	Adh1	Alcohol dehydrogenase 1	Q3UKA4;P00329	Q3UKA4	yes	no	AGKVIKCKAAVLWELH	AVLWELHKPFTIEDIE	K	A	A	H	K	P	2	0	0	0	0	0	1	0	1	0	2	1	0	0	0	0	0	1	0	1	0	0	9	0	1065.6	12	20	3	0.0083933	48.423	By matching	By matching	By matching	By matching	By matching
AAVLWELHKPFTIEDIEVAPPK	Adh1	Alcohol dehydrogenase 1	Q3UKA4;P00329	Q3UKA4	yes	no	AGKVIKCKAAVLWELH	DIEVAPPKAHEVRIKM	K	A	A	P	K	A	3	0	0	1	0	0	3	0	1	2	2	2	0	1	3	0	1	1	0	2	0	0	22	1	2502.35	12	33	2;3;4	3.3768e-44	190.37	By MS/MS	By MS/MS	By MS/MS	By MS/MS	By MS/MS
AAVLWELHKPFTIEDIEVAPPKAHEVR	Adh1	Alcohol dehydrogenase 1	Q3UKA4;P00329	Q3UKA4	yes	no	AGKVIKCKAAVLWELH	PPKAHEVRIKMVATGV	K	A	A	V	R	I	4	1	0	1	0	0	4	0	2	2	2	2	0	1	3	0	1	1	0	3	0	0	27	2	3094.66	12	38	5;6	7.3108e-09	75.661	By matching	By matching	By matching	By matching	By matching
AAVMATLLFPGQEFK	Apip	Methylthioribulose-1-phosphate dehydratase	Q9WVQ5	Q9WVQ5	yes	yes	AVIHTHSKAAVMATLL	LFPGQEFKITHQEMIK	K	A	A	F	K	I	3	0	0	0	0	1	1	1	0	0	2	1	1	2	1	0	1	0	0	1	0	0	15	0	1621.85	119	133	2;3	1.2355e-20	157.2	By MS/MS	By MS/MS	By MS/MS	By MS/MS	By MS/MS
AAVMHDILDMMPEGIK	Prpf8	Pre-mRNA-processing-splicing factor 8	Q99PV0;B7ZC27	Q99PV0	yes	no	SHFDLELRAAVMHDIL	DMMPEGIKQNKARTIL	R	A	A	I	K	Q	2	0	0	2	0	0	1	1	1	2	1	1	3	0	1	0	0	0	0	1	0	0	16	0	1769.85	687	702	3	0.10711	14.658	By matching	By matching	By matching	By matching	By MS/MS
AAVMVHQLSK	Ctnnb1	Catenin beta-1	Q02248;E9Q6A9;F6QZ47	Q02248	yes	no	EDQVVVNKAAVMVHQL	VMVHQLSKKEASRHAI	K	A	A	S	K	K	2	0	0	0	0	1	0	0	1	0	1	1	1	0	0	1	0	0	0	2	0	0	10	0	1082.59	171	180	2;3	6.7206e-09	149.17	By matching	By matching	By MS/MS	By MS/MS	By matching
AAVPDAVGK	Atp1a1;Atp1a2;Atp1a3	Sodium/potassium-transporting ATPase subunit alpha-1;Sodium/potassium-transporting ATPase subunit alpha-2;Sodium/potassium-transporting ATPase subunit alpha-3	Q8VDN2;Q3UHK5;Q6PIE5;D3YYN7;A0A0G2JGX4;Q8VCE0;Q6PIC6	Q3UHK5	no	no	MSMIDPPRAAVPDAVG	AVPDAVGKCRSAGIKV	R	A	A	G	K	C	3	0	0	1	0	0	0	1	0	0	0	1	0	0	1	0	0	0	0	2	0	0	9	0	826.455	594	602	2	0.0030033	70.256	By matching	By MS/MS	By matching	By matching	By matching
AAVPELLEQQEEDRSK	Snx5	Sorting nexin-5	Q9D8U8	Q9D8U8	yes	yes	________________	QQEEDRSKLRSVSVDL	M	A	A	S	K	L	2	1	0	1	0	2	4	0	0	0	2	1	0	0	1	1	0	0	0	1	0	0	16	1	1840.92	2	17	2	1.1689e-13	134.14	By MS/MS	By matching	By matching	By MS/MS	By matching
AAVPSGASTGIYEALELR	Eno3;EG433182;Eno1;Eno2	Beta-enolase;Enolase;Alpha-enolase;Gamma-enolase	P21550;Q5SX59;Q5SX60;Q5SX61;Q5FW97;P17182;B1ARR7;B1ARR6;B0QZL1;Q545V3;P17183;D3Z6E4;D3Z2S4;D3YVD3	P21550	no	no	HTAKGRFRAAVPSGAS	IYEALELRDGDKARYL	R	A	A	L	R	D	4	1	0	0	0	0	2	2	0	1	2	0	0	0	1	2	1	0	1	1	0	0	18	0	1803.94	33	50	2;3	3.9525e-22	139.12	By MS/MS	By MS/MS	By MS/MS	By MS/MS	By MS/MS
AAVPSGASTGIYEALELRDGDK	Eno3;Eno2	Beta-enolase;Enolase;Gamma-enolase	P21550;Q5SX59;Q5SX60;Q5SX61;Q545V3;P17183;D3Z6E4;D3Z2S4;D3YVD3	P21550	no	no	HTAKGRFRAAVPSGAS	LELRDGDKARYLGKGV	R	A	A	D	K	A	4	1	0	2	0	0	2	3	0	1	2	1	0	0	1	2	1	0	1	1	0	0	22	1	2219.11	33	54	2;3;4	7.6528e-101	240.95	By MS/MS	By MS/MS	By MS/MS	By MS/MS	By MS/MS
AAVPSGASTGIYEALELRDGDKAR	Eno3	Beta-enolase;Enolase	P21550;Q5SX59;Q5SX60;Q5SX61	P21550	yes	no	HTAKGRFRAAVPSGAS	LRDGDKARYLGKGVLK	R	A	A	A	R	Y	5	2	0	2	0	0	2	3	0	1	2	1	0	0	1	2	1	0	1	1	0	0	24	2	2446.25	33	56	2;3;4	6.2675e-17	127.92	By MS/MS	By matching	By matching	By matching	By matching
AAVPSGASTGIYEALELRDNDK	EG433182;Eno1	Alpha-enolase;Enolase	Q5FW97;P17182;B1ARR7;B1ARR6;B0QZL1	Q5FW97	no	no	YTAKGLFRAAVPSGAS	LELRDNDKTRFMGKGV	R	A	A	D	K	T	4	1	1	2	0	0	2	2	0	1	2	1	0	0	1	2	1	0	1	1	0	0	22	1	2276.13	33	54	2;3	7.5399e-25	156.58	By MS/MS	By matching	By matching	By MS/MS	By matching
AAVPSGASTGIYEALELRDNDKTR	EG433182;Eno1	Alpha-enolase;Enolase	Q5FW97;P17182;B1ARR7;B1ARR6;B0QZL1	Q5FW97	no	no	YTAKGLFRAAVPSGAS	LRDNDKTRFMGKGVSQ	R	A	A	T	R	F	4	2	1	2	0	0	2	2	0	1	2	1	0	0	1	2	2	0	1	1	0	0	24	2	2533.28	33	56	3;4	1.7941e-14	123.12	By MS/MS	By matching	By matching	By matching	By matching
AAVPSIK	Pgk1	Phosphoglycerate kinase 1;Phosphoglycerate kinase	P09411;S4R2M7	P09411	yes	no	ITNNQRIKAAVPSIKF	KAAVPSIKFCLDNGAK	K	A	A	I	K	F	2	0	0	0	0	0	0	0	0	1	0	1	0	0	1	1	0	0	0	1	0	0	7	0	684.417	42	48	1	0.069704	110.61	By matching	By matching	By matching	By matching	By matching
AAVPSIKFCLDNGAK	Pgk1	Phosphoglycerate kinase 1;Phosphoglycerate kinase	P09411;S4R2M7	P09411	yes	no	ITNNQRIKAAVPSIKF	FCLDNGAKSVVLMSHL	K	A	A	A	K	S	3	0	1	1	1	0	0	1	0	1	1	2	0	1	1	1	0	0	0	1	0	0	15	1	1589.82	42	56	3	1.2446e-05	98.943	By matching	By matching	By matching	By matching	By matching
AAVPTVSDQAAAMQLSQCAK	Tln2	Talin-2	E9PUM4;Q71LX4	E9PUM4	yes	no	SKMVSSAKAAVPTVSD	MQLSQCAKNLATSLAE	K	A	A	A	K	N	6	0	0	1	1	3	0	0	0	0	1	1	1	0	1	2	1	0	0	2	0	0	20	0	2045.99	1008	1027	2;3	6.1286e-12	105.46	By MS/MS	By matching	By matching	By matching	By matching
AAVQQLQAEGLSPR	Cbr3	Carbonyl reductase [NADPH] 3	Q8K354	Q8K354	yes	yes	ARDEARGRAAVQQLQA	QAEGLSPRFHQLDIDD	R	A	A	P	R	F	3	1	0	0	0	3	1	1	0	0	2	0	0	0	1	1	0	0	0	1	0	0	14	0	1466.78	45	58	2	2.1619e-07	122.97	By matching	By matching	By matching	By matching	By matching
AAVQTTCDLMSLVAK	Phka1	Phosphorylase b kinase regulatory subunit alpha, skeletal muscle isoform	A2AI89;A2AI88;A2AI87;P18826-2;P18826	A2AI89	yes	no	KGGLDRFRAAVQTTCD	DLMSLVAKAKELHIQN	R	A	A	A	K	A	3	0	0	1	1	1	0	0	0	0	2	1	1	0	0	1	2	0	0	2	0	0	15	0	1606.81	692	706	2;3	2.1934e-14	145.43	By matching	By matching	By matching	By matching	By matching
AAVQVLDDIEK	Mut	Methylmalonyl-CoA mutase, mitochondrial	P16332	P16332	yes	yes	GPGTRIPRAAVQVLDD	QVLDDIEKCLAEKQQS	R	A	A	E	K	C	2	0	0	2	0	1	1	0	0	1	1	1	0	0	0	0	0	0	0	2	0	0	11	0	1199.64	729	739	2	4.2859e-05	99.752	By MS/MS	By MS/MS	By MS/MS	By MS/MS	By MS/MS
AAVQVLDDIEKCLAEK	Mut	Methylmalonyl-CoA mutase, mitochondrial	P16332	P16332	yes	yes	GPGTRIPRAAVQVLDD	IEKCLAEKQQSV____	R	A	A	E	K	Q	3	0	0	2	1	1	2	0	0	1	2	2	0	0	0	0	0	0	0	2	0	0	16	1	1800.93	729	744	3	0.00026723	60.489	By matching	By matching	By matching	By matching	By matching
AAVSAGIIGWAYGGIPAFIYAK	Timmdc1	Complex I assembly factor TIMMDC1, mitochondrial	Q8BUY5	Q8BUY5	yes	yes	KEIDYIYRAAVSAGII	IPAFIYAKKRYIEQSQ	R	A	A	A	K	K	6	0	0	0	0	0	0	4	0	4	0	1	0	1	1	1	0	1	2	1	0	0	22	0	2195.18	80	101	2;3	3.4135e-11	88.574	By matching	By MS/MS	By MS/MS	By MS/MS	By MS/MS
AAVSAPLSHHR	Hrc		G5E8J6	G5E8J6	yes	yes	EKESKVDRAAVSAPLS	SAPLSHHRKQGEEEEE	R	A	A	H	R	K	3	1	0	0	0	0	0	0	2	0	1	0	0	0	1	2	0	0	0	1	0	0	11	0	1144.61	588	598	2;3	4.5045e-10	136.5	By MS/MS	By MS/MS	By MS/MS	By MS/MS	By MS/MS
AAVSAPLSHHRK	Hrc		G5E8J6	G5E8J6	yes	yes	EKESKVDRAAVSAPLS	APLSHHRKQGEEEEEE	R	A	A	R	K	Q	3	1	0	0	0	0	0	0	2	0	1	1	0	0	1	2	0	0	0	1	0	0	12	1	1272.71	588	599	2;3	1.709e-25	166.14	By MS/MS	By MS/MS	By MS/MS	By matching	By MS/MS
AAVSCLWGK	Hbb-b1	Hemoglobin subunit beta-1	P02088	P02088	yes	yes	VHLTDAEKAAVSCLWG	AVSCLWGKVNSDEVGG	K	A	A	G	K	V	2	0	0	0	1	0	0	1	0	0	1	1	0	0	0	1	0	1	0	1	0	0	9	0	990.496	10	18	1;2	4.4663e-05	133.58	By MS/MS	By MS/MS	By MS/MS	By MS/MS	By MS/MS
AAVSCLWGKVNSDEVGGEALGR	Hbb-b1	Hemoglobin subunit beta-1	P02088	P02088	yes	yes	VHLTDAEKAAVSCLWG	VGGEALGRLLVVYPWT	K	A	A	G	R	L	3	1	1	1	1	0	2	4	0	0	2	1	0	0	0	2	0	1	0	3	0	0	22	1	2274.11	10	31	2;3	4.3116e-36	157.3	By matching	By MS/MS	By MS/MS	By matching	By matching
AAVSCLWGKVNSDEVGGEALGRLLVVYPWTQR	Hbb-b1	Hemoglobin subunit beta-1	P02088	P02088	yes	yes	VHLTDAEKAAVSCLWG	VVYPWTQRYFDSFGDL	K	A	A	Q	R	Y	3	2	1	1	1	1	2	4	0	0	4	1	0	0	1	2	1	2	1	5	0	0	32	2	3529.81	10	41	4	0.076504	13.918	By matching	By matching	By matching	By matching	By matching
AAVSHWQQQSYLDSGIHSGATTTAPSLSGK	Ctnnb1	Catenin beta-1	Q02248;E9Q6A9;D3YUH4;D3Z5Q1;E9PW26	Q02248	yes	no	MAMEPDRKAAVSHWQQ	TAPSLSGKGNPEEEDV	K	A	A	G	K	G	4	0	0	1	0	3	0	3	2	1	2	1	0	0	1	6	3	1	1	1	0	0	30	0	3084.49	20	49	3;4	2.9819e-62	181.88	By matching	By matching	By MS/MS	By matching	By MS/MS
AAVVQTAR	Unc45b	Protein unc-45 homolog B	Q8CGY6-2;Q8CGY6	Q8CGY6-2	yes	no	KQEPDEKRAAVVQTAR	AAVVQTARECLIKCMD	R	A	A	A	R	E	3	1	0	0	0	1	0	0	0	0	0	0	0	0	0	0	1	0	0	2	0	0	8	0	814.466	906	913	2	0.041765	45.972	By matching	By matching	By matching	By matching	By matching
AAWEVDSGR	Acadm	Medium-chain specific acyl-CoA dehydrogenase, mitochondrial	P45952	P45952	yes	yes	LARLSYQRAAWEVDSG	AWEVDSGRRNTYYASI	R	A	A	G	R	R	2	1	0	1	0	0	1	1	0	0	0	0	0	0	0	1	0	1	0	1	0	0	9	0	989.457	340	348	2	0.015658	53.317	By matching	By matching	By matching	By matching	By MS/MS
AAWEVDSGRR	Acadm	Medium-chain specific acyl-CoA dehydrogenase, mitochondrial	P45952	P45952	yes	yes	LARLSYQRAAWEVDSG	WEVDSGRRNTYYASIA	R	A	A	R	R	N	2	2	0	1	0	0	1	1	0	0	0	0	0	0	0	1	0	1	0	1	0	0	10	1	1145.56	340	349	1;2;3	1.9047e-10	153.97	By MS/MS	By MS/MS	By MS/MS	By MS/MS	By MS/MS
AAWGKIGGHGAEYGAEALER	haemaglobin alpha 2;Hba	Hemoglobin subunit alpha	Q91VB8;P01942	Q91VB8	yes	no	GEDKSNIKAAWGKIGG	YGAEALERMFASFPTT	K	A	A	E	R	M	5	1	0	0	0	0	3	5	1	1	1	1	0	0	0	0	0	1	1	0	0	0	20	1	2042	13	32	2;3;4	9.8575e-24	129.43	By matching	By MS/MS	By MS/MS	By matching	By matching
AAWGKIGGHGAEYGAEALERMFASFPTTK	haemaglobin alpha 2;Hba	Hemoglobin subunit alpha	Q91VB8;P01942	Q91VB8	yes	no	GEDKSNIKAAWGKIGG	FASFPTTKTYFPHFDV	K	A	A	T	K	T	6	1	0	0	0	0	3	5	1	1	1	2	1	2	1	1	2	1	1	0	0	0	29	2	3052.49	13	41	4;5	1.6832e-51	172.98	By matching	By matching	By matching	By matching	By matching
AAWNALQDEVGR	Opa3	Optic atrophy 3 protein homolog	Q505D7	Q505D7	yes	yes	RNKEEEQRAAWNALQD	ALQDEVGRLALALEAL	R	A	A	G	R	L	3	1	1	1	0	1	1	1	0	0	1	0	0	0	0	0	0	1	0	1	0	0	12	0	1328.65	117	128	2	1.4638e-08	124.12	By matching	By MS/MS	By MS/MS	By MS/MS	By MS/MS
AAWWPEFSANK	Acox3	Peroxisomal acyl-coenzyme A oxidase 3	Q9EPL9	Q9EPL9	yes	yes	QQNGVLERAAWWPEFS	WPEFSANKSVADRLKS	R	A	A	N	K	S	3	0	1	0	0	0	1	0	0	0	0	1	0	1	1	1	0	2	0	0	0	0	11	0	1305.61	680	690	2	0.01506	50.385	By matching	By matching	By matching	By matching	By matching
AAWYTIDSR	Ttn	Titin	A2ASS6;A2ASS6-2;E9Q8K5;E9Q8N1	A2ASS6	no	no	LERREVPKAAWYTIDS	AWYTIDSRVRGTSLVV	K	A	A	S	R	V	2	1	0	1	0	0	0	0	0	1	0	0	0	0	0	1	1	1	1	0	0	0	9	0	1081.52	32062	32070	2	0.00064777	100.84	By MS/MS	By matching	By MS/MS	By matching	By MS/MS
AAYAHFLNVQGR	Iba57	Putative transferase CAF17 homolog, mitochondrial	Q8CAK1;B2FDE8	Q8CAK1	yes	no	GAAQPSARAAYAHFLN	HFLNVQGRTLYDVILY	R	A	A	G	R	T	3	1	1	0	0	1	0	1	1	0	1	0	0	1	0	0	0	0	1	1	0	0	12	0	1345.69	94	105	2;3	2.0483e-26	169.37	By matching	By MS/MS	By MS/MS	By matching	By matching
AAYDAFNSWK	Aldh5a1	Succinate-semialdehyde dehydrogenase, mitochondrial	B2RS41;Q8BWF0	B2RS41	yes	no	PEARAAVRAAYDAFNS	YDAFNSWKGVSVKERS	R	A	A	W	K	G	3	0	1	1	0	0	0	0	0	0	0	1	0	1	0	1	0	1	1	0	0	0	10	0	1171.53	92	101	2	0.0019965	70.412	By MS/MS	By matching	By MS/MS	By MS/MS	By MS/MS
AAYDVSSFSFFQR	Ykt6	Synaptobrevin homolog YKT6	Q9CQW1	Q9CQW1	yes	yes	DPKAVLLKAAYDVSSF	SSFSFFQRSSVQEFMT	K	A	A	Q	R	S	2	1	0	1	0	1	0	0	0	0	0	0	0	3	0	3	0	0	1	1	0	0	13	0	1523.7	21	33	2	0.001313	65.043	By MS/MS	By matching	By matching	By matching	By matching
AAYEAELGDAR	Lmna	Prelamin-A/C;Lamin-A/C	P48678;P48678-2;D3YUF7	P48678	yes	no	SREVSGIKAAYEAELG	EAELGDARKTLDSVAK	K	A	A	A	R	K	4	1	0	1	0	0	2	1	0	0	1	0	0	0	0	0	0	0	1	0	0	0	11	0	1164.54	79	89	2	0.00060762	80.245	By matching	By MS/MS	By MS/MS	By MS/MS	By MS/MS
AAYEAELGDARK	Lmna	Prelamin-A/C;Lamin-A/C	P48678;P48678-2;D3YUF7	P48678	yes	no	SREVSGIKAAYEAELG	AELGDARKTLDSVAKE	K	A	A	R	K	T	4	1	0	1	0	0	2	1	0	0	1	1	0	0	0	0	0	0	1	0	0	0	12	1	1292.64	79	90	2;3	3.3726e-05	105.13	By matching	By MS/MS	By MS/MS	By MS/MS	By MS/MS
AAYFGIYDTAK	Slc25a5	ADP/ATP translocase 2;ADP/ATP translocase 2, N-terminally processed	Q545A2;P51881	Q545A2	yes	no	VQGIIIYRAAYFGIYD	FGIYDTAKGMLPDPKN	R	A	A	A	K	G	3	0	0	1	0	0	0	1	0	1	0	1	0	1	0	0	1	0	2	0	0	0	11	0	1218.59	189	199	2	7.9699e-07	96.626	By matching	By MS/MS	By MS/MS	By MS/MS	By MS/MS
AAYFGVYDTAK	Slc25a4	ADP/ATP translocase 1	P48962	P48962	yes	yes	VQGIIIYRAAYFGVYD	FGVYDTAKGMLPDPKN	R	A	A	A	K	G	3	0	0	1	0	0	0	1	0	0	0	1	0	1	0	0	1	0	2	1	0	0	11	0	1204.58	189	199	2	4.6072e-05	98.898	By MS/MS	By MS/MS	By MS/MS	By matching	By MS/MS
AAYIYFTDFCPDSLFNK	Stxbp3	Syntaxin-binding protein 3	Q60770;Q60770-2;A0A0G2JEI5	Q60770	yes	no	SKSEKKYKAAYIYFTD	CPDSLFNKIKASCSKS	K	A	A	N	K	I	2	0	1	2	1	0	0	0	0	1	1	1	0	3	1	1	1	0	2	0	0	0	17	0	2070.94	105	121	2	0.013309	44.998	By matching	By matching	By matching	By matching	By matching
AAYIYIR	Ndufv1	NADH dehydrogenase [ubiquinone] flavoprotein 1, mitochondrial	D3YUM1;Q91YT0;D3Z1U9;D3Z0K1;D3YXX5	D3YUM1	yes	no	GGRAMGARAAYIYIRG	RAAYIYIRGEFYNEAS	R	A	A	I	R	G	2	1	0	0	0	0	0	0	0	2	0	0	0	0	0	0	0	0	2	0	0	0	7	0	868.481	144	150	2	0.0020938	137.5	By MS/MS	By MS/MS	By MS/MS	By MS/MS	By MS/MS
AAYLNMSEDPSHPSMALNTR	Chd4	Chromodomain-helicase-DNA-binding protein 4	E9QAS4;E9QAS5;Q6PDQ2	E9QAS4	yes	no	VIEEQLRRAAYLNMSE	PSMALNTRFAEVECLA	R	A	A	T	R	F	3	1	2	1	0	0	1	0	1	0	2	0	2	0	2	3	1	0	1	0	0	0	20	0	2204	1792	1811	3	7.0062e-09	88.574	By matching	By matching	By matching	By matching	By MS/MS
AAYLQENGKPLDEVLRK	Anxa1	Annexin;Annexin A1	Q4FJV4;P10107	Q4FJV4	yes	no	NAQRQQIKAAYLQENG	PLDEVLRKALTGHLEE	K	A	A	R	K	A	2	1	1	1	0	1	2	1	0	0	3	2	0	0	1	0	0	0	1	1	0	0	17	2	1943.05	82	98	3;4	0.0005054	58.027	By matching	By matching	By matching	By matching	By matching
AAYLQGLNSADLLK	Myh2		G3UW82	G3UW82	yes	yes	DGTEVADKAAYLQGLN	LNSADLLKALCYPRVK	K	A	A	L	K	A	3	0	1	1	0	1	0	1	0	0	4	1	0	0	0	1	0	0	1	0	0	0	14	0	1475.8	387	400	2;3	4.8081e-05	86.738	By matching	By matching	By matching	By matching	By matching
AAYLQNLNSADLLK	Myh1	Myosin-1	Q5SX40	Q5SX40	yes	yes	DGTEVADKAAYLQNLN	LNSADLLKALCYPRVK	K	A	A	L	K	A	3	0	2	1	0	1	0	0	0	0	4	1	0	0	0	1	0	0	1	0	0	0	14	0	1532.82	387	400	2;3	5.1698e-14	139.3	By matching	By matching	By matching	By matching	By matching
AAYLTSLNSADLLK	Myh4	Myosin-4	Q5SX39	Q5SX39	yes	yes	DGTEVADKAAYLTSLN	LNSADLLKALCYPRVK	K	A	A	L	K	A	3	0	1	1	0	0	0	0	0	0	4	1	0	0	0	2	1	0	1	0	0	0	14	0	1478.8	387	400	2;3	1.7751e-20	155.66	By matching	By matching	By matching	By matching	By matching
AAYPDLENPPLIVTPSQQPK	Rars	Arginine--tRNA ligase, cytoplasmic	Q9D0I9	Q9D0I9	yes	yes	EVFGCAIRAAYPDLEN	VTPSQQPKFGDYQCNS	R	A	A	P	K	F	2	0	1	1	0	2	1	0	0	1	2	1	0	0	5	1	1	0	1	1	0	0	20	0	2177.14	90	109	2;3	1.0317e-06	80.236	By matching	By matching	By matching	By matching	By matching
AAYQVAALPR	Hrsp12	Ribonuclease UK114	P52760	P52760	yes	yes	FQGSLPARAAYQVAAL	YQVAALPRGSRVEIEA	R	A	A	P	R	G	4	1	0	0	0	1	0	0	0	0	1	0	0	0	1	0	0	0	1	1	0	0	10	0	1058.59	108	117	2	7.1317e-07	130.66	By matching	By matching	By matching	By matching	By matching
AAYSYRPGPGGGPGPAAGAALPDQSFLWNVFQR	Pdcd6	Programmed cell death protein 6	P12815-2;P12815	P12815-2	yes	no	________________	FLWNVFQRVDKDRSGV	M	A	A	Q	R	V	6	2	1	1	0	2	0	6	0	0	2	0	0	2	5	2	0	1	2	1	0	0	33	1	3374.66	2	34	3	4.2996e-16	87.357	By matching	By matching	By matching	By matching	By matching
AAYVLDTPEMR	Neb		E9Q1W3;A2AQA9;A2AQB2;F6X9B6	E9Q1W3	no	no	FRKQIQGKAAYVLDTP	VLDTPEMRRVRETQRH	K	A	A	M	R	R	2	1	0	1	0	0	1	0	0	0	1	0	1	0	1	0	1	0	1	1	0	0	11	0	1264.61	6895	6905	2	9.1714e-07	112.13	By matching	By matching	By matching	By matching	By matching
AAYVLFYQR	Usp4;Usp11;Usp15	Ubiquitin carboxyl-terminal hydrolase;Ubiquitin carboxyl-terminal hydrolase 4;Ubiquitin carboxyl-terminal hydrolase 11;Ubiquitin carboxyl-terminal hydrolase 15	A0A0A6YW28;P35123;Q99K46;Q8R5H1-5;Q8R5H1;Q8R5H1-2	A0A0A6YW28	no	no	SEDQIVTKAAYVLFYQ	AYVLFYQRRDDECSST	K	A	A	Q	R	R	2	1	0	0	0	1	0	0	0	0	1	0	0	1	0	0	0	0	2	1	0	0	9	0	1129.59	866	874	2	0.00089082	93.429	By matching	By matching	By matching	By MS/MS	By matching
ACADATLSQITNNIDPVGR	Gnb1	Guanine nucleotide-binding protein G(I)/G(S)/G(T) subunit beta-1	Q3TQ70;P62874;H3BKR2;H3BLF7	Q3TQ70	yes	no	NQIRDARKACADATLS	NNIDPVGRIQMRTRRT	K	A	C	G	R	I	3	1	2	2	1	1	0	1	0	2	1	0	0	0	1	1	2	0	0	1	0	0	19	0	2014.97	24	42	2	8.8546e-98	244.1	By MS/MS	By matching	By matching	By MS/MS	By MS/MS
ACADITLAELVSGLEVVGR	Gnb3	Guanine nucleotide-binding protein G(I)/G(S)/G(T) subunit beta-3	Q54AE3;Q61011	Q54AE3	yes	no	KQIADARKACADITLA	SGLEVVGRVQMRTRRT	K	A	C	G	R	V	3	1	0	1	1	0	2	2	0	1	3	0	0	0	0	1	1	0	0	3	0	0	19	0	1972.03	24	42	3	0.0044681	37.85	By matching	By matching	By matching	By matching	By MS/MS
ACAEKSDYVNLIR	Cdnf	Cerebral dopamine neurotrophic factor	Q8CC36	Q8CC36	yes	yes	QRWGEECRACAEKSDY	SDYVNLIRELAPKYVE	R	A	C	I	R	E	2	1	1	1	1	0	1	0	0	1	1	1	0	0	0	1	0	0	1	1	0	0	13	1	1537.76	160	172	3	0.00014569	77.185	By matching	By matching	By matching	By matching	By matching
ACAELHQNVNVK	Vps35	Vacuolar protein sorting-associated protein 35	Q3TRJ1;Q9EQH3	Q3TRJ1	yes	no	QTLNPFLRACAELHQN	LHQNVNVKNIIIALID	R	A	C	V	K	N	2	0	2	0	1	1	1	0	1	0	1	1	0	0	0	0	0	0	0	2	0	0	12	0	1381.68	285	296	2;3	1.5064e-14	148.13	By matching	By MS/MS	By MS/MS	By MS/MS	By MS/MS
ACALSHINTK	Cryzl1	Quinone oxidoreductase-like protein 1	D3Z6I4;Q921W4;D3YZD6;Q921W4-2;D3YU21	D3Z6I4	yes	no	NFVRVQVKACALSHIN	ALSHINTKLLAEMKME	K	A	C	T	K	L	2	0	1	0	1	0	0	0	1	1	1	1	0	0	0	1	1	0	0	0	0	0	10	0	1113.56	39	48	2	0.05823	44.614	By matching	By matching	By matching	By matching	By matching
ACALSIAESCRPGDK	Sdha	Succinate dehydrogenase [ubiquinone] flavoprotein subunit, mitochondrial	Q8K2B3	Q8K2B3	yes	yes	LDLVVFGRACALSIAE	ESCRPGDKVPSIKANA	R	A	C	D	K	V	3	1	0	1	2	0	1	1	0	1	1	1	0	0	1	2	0	0	0	0	0	0	15	1	1633.76	466	480	2;3	4.6941e-28	168.93	By MS/MS	By MS/MS	By matching	By MS/MS	By MS/MS
ACALSIAESCRPGDKVPSIK	Sdha	Succinate dehydrogenase [ubiquinone] flavoprotein subunit, mitochondrial	Q8K2B3	Q8K2B3	yes	yes	LDLVVFGRACALSIAE	GDKVPSIKANAGEESV	R	A	C	I	K	A	3	1	0	1	2	0	1	1	0	2	1	2	0	0	2	3	0	0	0	1	0	0	20	2	2158.09	466	485	2;4	1.1718e-107	232.6	By MS/MS	By MS/MS	By MS/MS	By MS/MS	By MS/MS
ACARPLISVYSEK	Rpl4	60S ribosomal protein L4	Q564E8;Q9D8E6	Q564E8	yes	no	________________	LISVYSEKGESSGKNV	M	A	C	E	K	G	2	1	0	0	1	0	1	0	0	1	1	1	0	0	1	2	0	0	1	1	0	0	13	1	1492.77	2	14	2	0.00016757	89.507	By matching	By matching	By matching	By MS/MS	By MS/MS
ACASTGVIMSVNNSLYLGPILK	Acads	Short-chain specific acyl-CoA dehydrogenase, mitochondrial	Q07417;F6RAZ3	Q07417	yes	no	IALEEISRACASTGVI	LYLGPILKFGSAQQKQ	R	A	C	L	K	F	2	0	2	0	1	0	0	2	0	2	3	1	1	0	1	3	1	0	1	2	0	0	22	0	2307.2	108	129	2;3	4.4418e-47	167.53	By matching	By matching	By matching	By MS/MS	By MS/MS
ACCFARVEPSHK	Atp2a1	Sarcoplasmic/endoplasmic reticulum calcium ATPase 1	Q8R429	Q8R429	yes	yes	EQREACRRACCFARVE	ARVEPSHKSKIVEYLQ	R	A	C	H	K	S	2	1	0	0	2	0	1	0	1	0	0	1	0	1	1	1	0	0	0	1	0	0	12	1	1460.67	673	684	2;3;4	4.8907e-05	106.67	By MS/MS	By matching	By matching	By matching	By matching
ACCFARVEPSHKSK	Atp2a1	Sarcoplasmic/endoplasmic reticulum calcium ATPase 1	Q8R429	Q8R429	yes	yes	EQREACRRACCFARVE	VEPSHKSKIVEYLQSY	R	A	C	S	K	I	2	1	0	0	2	0	1	0	1	0	0	2	0	1	1	2	0	0	0	1	0	0	14	2	1675.79	673	686	3	0.052427	34.432	By matching	By matching	By matching	By matching	By matching
ACDALYPPGPPSNPK	Ttn	Titin	A2ASS6;A2ASS6-2;E9Q8K5;E9Q8N1	A2ASS6	no	no	SEPSVFYRACDALYPP	PGPPSNPKVTDTSRSS	R	A	C	P	K	V	2	0	1	1	1	0	0	1	0	0	1	1	0	0	5	1	0	0	1	0	0	0	15	0	1582.74	26785	26799	2	0.0001664	75.316	By matching	By MS/MS	By MS/MS	By MS/MS	By MS/MS
ACDEGHIIPK	Ivd	Isovaleryl-CoA dehydrogenase, mitochondrial	Q9JHI5	Q9JHI5	yes	yes	QYVYNVAKACDEGHII	DEGHIIPKDCAGVILY	K	A	C	P	K	D	1	0	0	1	1	0	1	1	1	2	0	1	0	0	1	0	0	0	0	0	0	0	10	0	1138.54	347	356	2;3	1.0781e-05	120.76	By MS/MS	By MS/MS	By matching	By MS/MS	By MS/MS
ACDGNVDHAATHISNR	Nub1	NEDD8 ultimate buster 1	Q3UYM1;A0A0G2JGQ4;P54729	Q3UYM1	yes	no	QEARLGLRACDGNVDH	AATHISNRREELAQIR	R	A	C	N	R	R	3	1	2	2	1	0	0	1	2	1	0	0	0	0	0	1	1	0	0	1	0	0	16	0	1736.76	398	413	3	0.00051388	52.862	By matching	By matching	By matching	By matching	By matching
ACDLGHVWACANASR	Coa7	Cytochrome c oxidase assembly factor 7	Q921H9	Q921H9	yes	yes	LACKYSMKACDLGHVW	WACANASRMYKLGDGV	K	A	C	S	R	M	4	1	1	1	2	0	0	1	1	0	1	0	0	0	0	1	0	1	0	1	0	0	15	0	1686.74	178	192	2;3	2.2335e-06	106.3	By matching	By matching	By matching	By matching	By MS/MS
ACDPIYKPGPPNNPK	Ttn	Titin	A2ASS6;A2ASS6-2;E9Q8K5;E9Q8N1	A2ASS6	no	no	SPPSAYQKACDPIYKP	PGPPNNPKVMDVTRSS	K	A	C	P	K	V	1	0	2	1	1	0	0	1	0	1	0	2	0	0	5	0	0	0	1	0	0	0	15	1	1666.81	24620	24634	2;3	3.1272e-10	135.02	By matching	By MS/MS	By MS/MS	By MS/MS	By MS/MS
ACDPVFKPGPPTNAHVVDTTK	Ttn	Titin	A2ASS6;A2ASS6-2;E9Q8K5;E9Q8N1	A2ASS6	no	no	SPATVYYKACDPVFKP	AHVVDTTKNSITLAWS	K	A	C	T	K	N	2	0	1	2	1	0	0	1	1	0	0	2	0	1	4	0	3	0	0	3	0	0	21	1	2250.11	25702	25722	2;3;4	2.7028e-27	148.29	By MS/MS	By MS/MS	By MS/MS	By MS/MS	By MS/MS
ACDTVFKPGPPGNPR	Ttn	Titin	A2ASS6;A2ASS6-2;E9Q8K5;E9Q8N1	A2ASS6	no	no	SATSPFYKACDTVFKP	PGPPGNPRVLDTSRSS	K	A	C	P	R	V	1	1	1	1	1	0	0	2	0	0	0	1	0	1	4	0	1	0	0	1	0	0	15	1	1611.78	23538	23552	2;3	1.7654e-06	121.18	By matching	By MS/MS	By MS/MS	By MS/MS	By MS/MS
ACEDIDECSLPNICVFGTCHNLPGLFR	Fbn1	Fibrillin-1	A2AQ53;Q61554	A2AQ53	yes	no	FVPSADGKACEDIDEC	HNLPGLFRCECEIGYE	K	A	C	F	R	C	1	1	2	2	4	0	2	2	1	2	3	0	0	2	2	1	1	0	0	1	0	0	27	0	3193.41	1445	1471	3	4.8559e-35	155.87	By MS/MS	By matching	By matching	By matching	By matching
ACEFGGFQAQIQFGPHVEHK	Tln2	Talin-2	E9PUM4;Q71LX4	E9PUM4	yes	no	SHPVSFEKACEFGGFQ	FGPHVEHKHKPGFLDL	K	A	C	H	K	H	2	0	0	0	1	3	2	3	2	1	0	1	0	3	1	0	0	0	0	1	0	0	20	0	2286.06	237	256	3;4	3.2291e-06	70.555	By matching	By matching	By matching	By MS/MS	By MS/MS
ACELLAIDK	Dffa	DNA fragmentation factor subunit alpha	O54786-2;O54786	O54786-2	yes	no	SLEELRSKACELLAID	CELLAIDKSLTPITLV	K	A	C	D	K	S	2	0	0	1	1	0	1	0	0	1	2	1	0	0	0	0	0	0	0	0	0	0	9	0	1031.53	46	54	2	0.063768	39.657	By matching	By matching	By matching	By matching	By matching
ACEPVPARDPCDPPGQPEVTNITR	Ttn	Titin	A2ASS6;A2ASS6-2;E9Q8K5;E9Q8N1	A2ASS6	no	no	AGIGKCSKACEPVPAR	PEVTNITRKSVSLKWS	K	A	C	T	R	K	2	2	1	2	2	1	2	1	0	1	0	0	0	0	6	0	2	0	0	2	0	0	24	1	2675.24	27464	27487	3	3.6098e-20	132.84	By matching	By MS/MS	By matching	By matching	By MS/MS
ACEPVPARDPCDPPGQPEVTNITRK	Ttn	Titin	A2ASS6;A2ASS6-2;E9Q8K5;E9Q8N1	A2ASS6	no	no	AGIGKCSKACEPVPAR	EVTNITRKSVSLKWSK	K	A	C	R	K	S	2	2	1	2	2	1	2	1	0	1	0	1	0	0	6	0	2	0	0	2	0	0	25	2	2803.34	27464	27488	3	4.341e-10	74.665	By matching	By matching	By matching	By matching	By matching
ACEVFQNFLQSQYIIESSILQADR	Gbp9		Q8BTS3	Q8BTS3	yes	yes	QVPRKGVKACEVFQNF	SSILQADRALTAGEKA	K	A	C	D	R	A	2	1	1	1	1	4	2	0	0	3	2	0	0	2	0	3	0	0	1	1	0	0	24	0	2858.39	452	475	3	0.0022238	34.04	By matching	By matching	By matching	By MS/MS	By MS/MS
ACFLMAHNGWVMGDDPLR	Agl		F8VPN4;A0A0G2JGI9	F8VPN4	yes	no	ALIHLPDKACFLMAHN	VMGDDPLRNFAEPGSD	K	A	C	L	R	N	2	1	1	2	1	0	0	2	1	0	2	0	2	1	1	0	0	1	0	1	0	0	18	0	2088.93	452	469	2;3	3.9641e-64	212.9	By MS/MS	By matching	By matching	By matching	By matching
ACFLMAHNGWVMGDDPLRNFAEPGSDVYLR	Agl		F8VPN4;A0A0G2JGI9	F8VPN4	yes	no	ALIHLPDKACFLMAHN	PGSDVYLRRELICWGD	K	A	C	L	R	R	3	2	2	3	1	0	1	3	1	0	3	0	2	2	2	1	0	1	1	2	0	0	30	1	3437.57	452	481	4	7.0042e-27	120.18	By MS/MS	By matching	By matching	By matching	By matching
ACFLMAHNGWVMGDDPLRNFAEPGSDVYLRR	Agl		F8VPN4;A0A0G2JGI9	F8VPN4	yes	no	ALIHLPDKACFLMAHN	GSDVYLRRELICWGDS	K	A	C	R	R	E	3	3	2	3	1	0	1	3	1	0	3	0	2	2	2	1	0	1	1	2	0	0	31	2	3593.68	452	482	4;5	3.9285e-30	117.04	By MS/MS	By matching	By matching	By matching	By matching
ACFLRDIPFSAIYFPCYAHVK	Slc25a13	Calcium-binding mitochondrial carrier protein Aralar2	Q9QXX4	Q9QXX4	yes	yes	FGIYKGAKACFLRDIP	FPCYAHVKASFANEDG	K	A	C	V	K	A	3	1	0	1	2	0	0	0	1	2	1	1	0	3	2	1	0	0	2	1	0	0	21	1	2574.26	489	509	4	2.2238e-05	59.975	By matching	By matching	By matching	By MS/MS	By matching
ACFLRDIPFSAIYFPVYAHCK	Slc25a12	Calcium-binding mitochondrial carrier protein Aralar1	Q8BH59	Q8BH59	yes	yes	FGLYKGAKACFLRDIP	FPVYAHCKLLLADENG	K	A	C	C	K	L	3	1	0	1	2	0	0	0	1	2	1	1	0	3	2	1	0	0	2	1	0	0	21	1	2574.26	486	506	3	7.4628e-07	71.148	By matching	By matching	By matching	By matching	By matching
ACFLSETVK	L2hgdh	L-2-hydroxyglutarate dehydrogenase, mitochondrial	Q91YP0	Q91YP0	yes	yes	YGVNEMYKACFLSETV	CFLSETVKHLQKFIPE	K	A	C	V	K	H	1	0	0	0	1	0	1	0	0	0	1	1	0	1	0	1	1	0	0	1	0	0	9	0	1053.52	376	384	2	0.0071222	71.451	By MS/MS	By matching	By matching	By matching	By MS/MS
ACGANLPENFSISQIFSQAMAAR	Ephx2	Bifunctional epoxide hydrolase 2;Cytosolic epoxide hydrolase 2;Lipid-phosphate phosphatase	P34914;P34914-2	P34914	yes	no	ESYRKSSKACGANLPE	FSQAMAARSINRPMLQ	K	A	C	A	R	S	5	1	2	0	1	2	1	1	0	2	1	0	1	2	1	3	0	0	0	0	0	0	23	0	2482.17	77	99	2;3	3.0216e-106	242.71	By MS/MS	By MS/MS	By MS/MS	By MS/MS	By MS/MS
ACGDSTLTQITAGLDPVGR	Gnb2	Guanine nucleotide-binding protein G(I)/G(S)/G(T) subunit beta-2	Q3U9V4;P62880;E9QKR0;D3Z1M1;D3Z1T4	Q3U9V4	yes	no	NQIRDARKACGDSTLT	AGLDPVGRIQMRTRRT	K	A	C	G	R	I	2	1	0	2	1	1	0	3	0	1	2	0	0	0	1	1	3	0	0	1	0	0	19	0	1930.94	24	42	2;3	1.8594e-53	200.99	By MS/MS	By matching	By matching	By MS/MS	By matching
ACGEFVFLMDR	Vwa5a	von Willebrand factor A domain-containing protein 5A	Q99KC8	Q99KC8	yes	yes	IPEVEASKACGEFVFL	EFVFLMDRSGSMDSPM	K	A	C	D	R	S	1	1	0	1	1	0	1	1	0	0	1	0	1	2	0	0	0	0	0	1	0	0	11	0	1343.6	278	288	2	6.7862e-07	115.33	By MS/MS	By matching	By matching	By matching	By matching
ACGLFAASHNEDFPFHAEY	Akr1b10		G5E895;D3Z494	G5E895	yes	no	LSFNRNWRACGLFAAS	DFPFHAEY________	R	A	C	E	Y	-	4	0	1	1	1	0	2	1	2	0	1	0	0	3	1	1	0	0	1	0	0	0	19	0	2181.92	298	316	2;3	1.6395e-39	182.17	By MS/MS	By matching	By MS/MS	By MS/MS	By MS/MS
ACGLIIFR	Nudt2	Bis(5-nucleosyl)-tetraphosphatase [asymmetrical]	P56380	P56380	yes	yes	________________	ACGLIIFRRHLIPKMD	R	A	C	F	R	R	1	1	0	0	1	0	0	1	0	2	1	0	0	1	0	0	0	0	0	0	0	0	8	0	948.522	5	12	2	0.0025042	111.04	By MS/MS	By MS/MS	By MS/MS	By MS/MS	By MS/MS
ACGLIIFRR	Nudt2	Bis(5-nucleosyl)-tetraphosphatase [asymmetrical]	P56380	P56380	yes	yes	________________	CGLIIFRRHLIPKMDN	R	A	C	R	R	H	1	2	0	0	1	0	0	1	0	2	1	0	0	1	0	0	0	0	0	0	0	0	9	1	1104.62	5	13	3	0.00018165	106.36	By MS/MS	By matching	By matching	By matching	By matching
ACGLNFADLMGR	Vat1	Synaptic vesicle membrane protein VAT-1 homolog	Q499X4;Q62465	Q499X4	yes	no	GQLTLRVRACGLNFAD	NFADLMGRQGLYDRLP	R	A	C	G	R	Q	2	1	1	1	1	0	0	2	0	0	2	0	1	1	0	0	0	0	0	0	0	0	12	0	1323.61	98	109	2	4.0468e-08	123.67	By MS/MS	By MS/MS	By matching	By MS/MS	By matching
ACGLPSGSCR	Msrb3	Methionine-R-sulfoxide reductase B3, mitochondrial	Q8BU85	Q8BU85	yes	yes	KSQPVAPRACGLPSGS	GLPSGSCRDKKNCKVV	R	A	C	C	R	D	1	1	0	0	2	0	0	2	0	0	1	0	0	0	1	2	0	0	0	0	0	0	10	0	1063.45	87	96	2	0.0060328	60.102	By MS/MS	By matching	By matching	By matching	By matching
ACGLVASNLNLKPGECLK	Lgals1	Galectin-1	P16045	P16045	yes	yes	________________	LKPGECLKVRGEVASD	M	A	C	L	K	V	2	0	2	0	2	0	1	2	0	0	4	2	0	0	1	1	0	0	0	1	0	0	18	1	1943	2	19	2;3	1.4368e-92	237.89	By MS/MS	By MS/MS	By MS/MS	By MS/MS	By MS/MS
ACGNFGIPCELR	Paics	Multifunctional protein ADE2;Phosphoribosylaminoimidazole-succinocarboxamide synthase;Phosphoribosylaminoimidazole carboxylase	Q9DCL9	Q9DCL9	yes	yes	GHCEKIKKACGNFGIP	FGIPCELRVTSAHKGP	K	A	C	L	R	V	1	1	1	0	2	0	1	2	0	1	1	0	0	1	1	0	0	0	0	0	0	0	12	0	1392.63	287	298	2	4.9898e-10	124.6	By matching	By matching	By matching	By MS/MS	By MS/MS
ACGNMFGLMHGTCPETSGGLLICLPR	Sephs1	Selenide, water dikinase 1	Q8BH69	Q8BH69	yes	yes	AKMAAVSKACGNMFGL	GLLICLPREQAARFCA	K	A	C	P	R	E	1	1	1	0	3	0	1	5	1	1	4	0	2	1	2	1	2	0	0	0	0	0	26	0	2848.3	305	330	3	2.6322e-13	94.019	By matching	By matching	By matching	By matching	By matching
ACGPDYYEVEEDGIRK	Egfr	Epidermal growth factor receptor	Q9WVF5;Q01279	Q9WVF5	yes	no	TDHGSCVRACGPDYYE	VEEDGIRKCKKCDGPC	R	A	C	R	K	C	1	1	0	2	1	0	3	2	0	1	0	1	0	0	1	0	0	0	2	1	0	0	16	1	1899.83	310	325	3	0.00021028	61.127	By matching	By matching	By matching	By matching	By matching
ACGSVADCTFEELCERPLGASDYLELSK	Lace1	Lactation elevated protein 1	Q3V384;F6VT60	Q3V384	yes	no	GRELRLNKACGSVADC	SDYLELSKNFDTVIIR	K	A	C	S	K	N	3	1	0	2	3	0	4	2	0	0	4	1	0	1	1	3	1	0	1	1	0	0	28	1	3176.41	339	366	3	9.9608e-26	110.9	By matching	By matching	By matching	By MS/MS	By MS/MS
ACHQLHQEGK	Akr7a2	Aflatoxin B1 aldehyde reductase member 2	Q8CG76	Q8CG76	yes	yes	TPVEETLRACHQLHQE	HQLHQEGKFVELGLSN	R	A	C	G	K	F	1	0	0	0	1	2	1	1	2	0	1	1	0	0	0	0	0	0	0	0	0	0	10	0	1206.56	163	172	2;3	0.00042969	76.17	By matching	By matching	By matching	By matching	By matching
ACIENGTSCIDICGEPQFLELMHAK	Sccpdh	Saccharopine dehydrogenase-like oxidoreductase	Q8R127	Q8R127	yes	yes	FYGEPVVKACIENGTS	FLELMHAKYHEKAAEK	K	A	C	A	K	Y	2	0	1	1	3	1	3	2	1	3	2	1	1	1	1	1	1	0	0	0	0	0	25	0	2892.29	112	136	3	0.099767	12.412	By matching	By matching	By matching	By matching	By matching
ACIPFLK	Hsdl2	Hydroxysteroid dehydrogenase-like protein 2	Q2TPA8;B1AX78;B1AX77	Q2TPA8	yes	no	RGTYLTSKACIPFLKK	KACIPFLKKSKVGHIL	K	A	C	L	K	K	1	0	0	0	1	0	0	0	0	1	1	1	0	1	1	0	0	0	0	0	0	0	7	0	847.463	135	141	2	0.017083	84.064	By matching	By matching	By matching	By MS/MS	By MS/MS
ACIPQSFTVDSSK	Flnb	Filamin-B	Q80X90	Q80X90	yes	yes	PGLSSCVRACIPQSFT	SFTVDSSKAGLAPLEV	R	A	C	S	K	A	1	0	0	1	1	1	0	0	0	1	0	1	0	1	1	3	1	0	0	1	0	0	13	0	1438.68	1437	1449	2	0.045764	38.769	By matching	By matching	By matching	By MS/MS	By matching
ACISIGNQNFEVK	Map2k6	Dual specificity mitogen-activated protein kinase kinase 6	Q543Z5;P70236;A2AGS2	Q543Z5	yes	no	PPRDLDSKACISIGNQ	GNQNFEVKADDLEPIV	K	A	C	V	K	A	1	0	2	0	1	1	1	1	0	2	0	1	0	1	0	1	0	0	0	1	0	0	13	0	1478.72	37	49	2	2.5731e-09	125.03	By matching	By matching	By matching	By matching	By matching
ACISIGNQNFEVKADDLEPIVELGR	Map2k6	Dual specificity mitogen-activated protein kinase kinase 6	Q543Z5;P70236;A2AGS2	Q543Z5	yes	no	PPRDLDSKACISIGNQ	EPIVELGRGAYGVVEK	K	A	C	G	R	G	2	1	2	2	1	1	3	2	0	3	2	1	0	1	1	1	0	0	0	2	0	0	25	1	2786.39	37	61	3	2.5167e-08	74.222	By matching	By matching	By matching	By matching	By matching
ACLAEAITLVESTHTR	Mmaa	Methylmalonic aciduria type A homolog, mitochondrial	Q8C7H1	Q8C7H1	yes	yes	TGLVKGQRACLAEAIT	LVESTHTRKRELAQVL	R	A	C	T	R	K	3	1	0	0	1	0	2	0	1	1	2	0	0	0	0	1	3	0	0	1	0	0	16	0	1770.89	96	111	3	0.0022838	42.314	By matching	By matching	By matching	By matching	By MS/MS
ACLGCMGAGPGR	Creld1	Cysteine-rich with EGF-like domain protein 1	A8C1T7;Q91XD7	A8C1T7	yes	no	YECRDCAKACLGCMGA	CMGAGPGRCKKCSRGY	K	A	C	G	R	C	2	1	0	0	2	0	0	4	0	0	1	0	1	0	1	0	0	0	0	0	0	0	12	0	1205.51	277	288	2	0.074333	35.523	By matching	By matching	By matching	By matching	By matching
ACLGGLPSNAYAAIK	Ctsf	Cathepsin F	Q9R013	Q9R013	yes	yes	LDCDKVDKACLGGLPS	SNAYAAIKNLGGLETE	K	A	C	I	K	N	4	0	1	0	1	0	0	2	0	1	2	1	0	0	1	1	0	0	1	0	0	0	15	0	1504.77	310	324	2	0.00055103	65.956	By matching	By MS/MS	By matching	By MS/MS	By MS/MS
ACLIFFDEIDAIGGAR	Psmc2	26S protease regulatory subunit 7	P46471;Q8BVQ9	P46471	yes	no	FEMARTKKACLIFFDE	IDAIGGARFDDGAGGD	K	A	C	A	R	F	3	1	0	2	1	0	1	2	0	3	1	0	0	2	0	0	0	0	0	0	0	0	16	0	1766.87	269	284	2;3	7.5088e-05	86.497	By MS/MS	By matching	By matching	By matching	By matching
ACLISMGYDLGEAEFAR	Actn2	Alpha-actinin-2	Q9JI91	Q9JI91	yes	yes	LMDHEDFRACLISMGY	LGEAEFARIMTLVDPN	R	A	C	A	R	I	3	1	0	1	1	0	2	2	0	1	2	0	1	1	0	1	0	0	1	0	0	0	17	0	1901.87	780	796	2;3	1.8405e-91	237.05	By MS/MS	By MS/MS	By MS/MS	By MS/MS	By MS/MS
ACLISMGYDLGEVEFAR	Actn3	Alpha-actinin-3	O88990	O88990	yes	yes	MMEPDDFRACLISMGY	LGEVEFARIMTMVDPN	R	A	C	A	R	I	2	1	0	1	1	0	2	2	0	1	2	0	1	1	0	1	0	0	1	1	0	0	17	0	1929.9	786	802	2;3	4.1173e-07	117.8	By matching	By matching	By matching	By matching	By matching
ACLYAGVK	Glul	Glutamine synthetase	P15105;D3YVK1	P15105	yes	no	DIVEAHYRACLYAGVK	ACLYAGVKITGTNAEV	R	A	C	V	K	I	2	0	0	0	1	0	0	1	0	0	1	1	0	0	0	0	0	0	1	1	0	0	8	0	880.448	182	189	1;2	0.015693	132.94	By MS/MS	By matching	By matching	By matching	By matching
ACNCLLLK	Eno3;Eno2	Beta-enolase;Enolase;Gamma-enolase	P21550;J3QPZ9;Q545V3;P17183;D3Z6E4	P21550	no	no	IAQAVEKKACNCLLLK	ACNCLLLKVNQIGSVT	K	A	C	L	K	V	1	0	1	0	2	0	0	0	0	0	3	1	0	0	0	0	0	0	0	0	0	0	8	0	990.499	336	343	1;2	0.00038708	130.77	By MS/MS	By MS/MS	By matching	By MS/MS	By MS/MS
ACNLEVILGFDGSR	Col6a3		J3QQ16;A0A087WS16;E9PWQ3	J3QQ16	yes	no	PGVTDVSKACNLEVIL	ILGFDGSRDQNVFVSQ	K	A	C	S	R	D	1	1	1	1	1	0	1	2	0	1	2	0	0	1	0	1	0	0	0	1	0	0	14	0	1549.76	1224	1237	2;3	0.00044468	68.283	By matching	By matching	By matching	By MS/MS	By matching
ACNMFLESYK	Ryr1	Ryanodine receptor 1	K3W4M2;E9PZQ0	K3W4M2	yes	no	LYNLPTHRACNMFLES	NMFLESYKASWILTED	R	A	C	Y	K	A	1	0	1	0	1	0	1	0	0	0	1	1	1	1	0	1	0	0	1	0	0	0	10	0	1261.55	3648	3657	2	9.7375e-05	105.52	By matching	By matching	By matching	By matching	By matching
ACNQLGQFLQHR	Ap2a2;Ap2a1	AP-2 complex subunit alpha-2;AP-2 complex subunit alpha-1	P17427;P17426-2;P17426	P17427	no	no	SEPNLLVRACNQLGQF	LGQFLQHRETNLRYLA	R	A	C	H	R	E	1	1	1	0	1	3	0	1	1	0	2	0	0	1	0	0	0	0	0	0	0	0	12	0	1470.71	329	340	2	7.1556e-05	110.08	By matching	By matching	By matching	By matching	By matching
ACPLDQAIGLLVAIFHK	S100a6	Protein S100;Protein S100-A6	Q545I9;P14069	Q545I9	yes	no	________________	LLVAIFHKYSGKEGDK	M	A	C	H	K	Y	3	0	0	1	1	1	0	1	1	2	3	1	0	1	1	0	0	0	0	1	0	0	17	0	1865.02	2	18	2;3	7.4352e-79	226.67	By MS/MS	By matching	By MS/MS	By MS/MS	By matching
ACQIAHDHTDHVIR	Cyp4b1	Cytochrome P450 4B1	Q3TNA0;Q64462;A0A0A6YY50	Q3TNA0	yes	no	PHGRRFLRACQIAHDH	DHTDHVIRQRKAALQD	R	A	C	I	R	Q	2	1	0	2	1	1	0	0	3	2	0	0	0	0	0	0	1	0	0	1	0	0	14	0	1671.79	249	262	3	4.9706e-06	105.19	By MS/MS	By matching	By matching	By matching	By MS/MS
ACQIFVR	Hnrnpm	Heterogeneous nuclear ribonucleoprotein M	Q9D0E1;Q9D0E1-2;B8JK32;B8JK33	Q9D0E1	yes	no	HAPGVARKACQIFVRN	KACQIFVRNLPFDFTW	K	A	C	V	R	N	1	1	0	0	1	1	0	0	0	1	0	0	0	1	0	0	0	0	0	1	0	0	7	0	892.459	651	657	2	0.025579	76.847	By matching	By matching	By matching	By matching	By matching
ACQQREGENYQQNCAK	Ndufb10	NADH dehydrogenase [ubiquinone] 1 beta subcomplex subunit 10	Q9DCS9;D3YUK4	Q9DCS9	yes	no	NIIQERLKACQQREGE	NYQQNCAKELEQFTKV	K	A	C	A	K	E	2	1	2	0	2	4	2	1	0	0	0	1	0	0	0	0	0	0	1	0	0	0	16	1	1982.83	112	127	2;3	2.0259e-05	94.717	By matching	By matching	By matching	By MS/MS	By matching
ACQSIYPLHDVFVR	Rps3a1;Rps3a	40S ribosomal protein S3a	Q564F3;P97351	Q564F3	yes	no	SIGKDIEKACQSIYPL	PLHDVFVRKVKMLKKP	K	A	C	V	R	K	1	1	0	1	1	1	0	0	1	1	1	0	0	1	1	1	0	0	1	2	0	0	14	0	1703.85	200	213	3	0.001185	54.09	By matching	By MS/MS	By matching	By MS/MS	By MS/MS
ACQSIYPLHDVFVRK	Rps3a1;Rps3a	40S ribosomal protein S3a	Q564F3;P97351	Q564F3	yes	no	SIGKDIEKACQSIYPL	LHDVFVRKVKMLKKPK	K	A	C	R	K	V	1	1	0	1	1	1	0	0	1	1	1	1	0	1	1	1	0	0	1	2	0	0	15	1	1831.94	200	214	3;4	1.548e-05	90.707	By matching	By matching	By matching	By matching	By matching
ACQVYIQHTR	Flii	Protein flightless-1 homolog	Q9JJ28	Q9JJ28	yes	yes	VEIKLSLKACQVYIQH	QVYIQHTRSKEHERPR	K	A	C	T	R	S	1	1	0	0	1	2	0	0	1	1	0	0	0	0	0	0	1	0	1	1	0	0	10	0	1274.62	1225	1234	3	0.01946	39.785	By matching	By matching	By matching	By matching	By matching
ACRDVDECQHSR	Nid1	Nidogen-1	P10493	P10493	yes	yes	PGFSGDGRACRDVDEC	VDECQHSRCHPDAFCY	R	A	C	S	R	C	1	2	0	2	2	1	1	0	1	0	0	0	0	0	0	1	0	0	0	1	0	0	12	1	1531.63	797	808	3;4	3.7793e-05	92.856	By MS/MS	By matching	By MS/MS	By MS/MS	By matching
ACRPIKPPGPPINPK	Ttn	Titin	A2ASS6;A2ASS6-2;E9Q8K5;E9Q8N1	A2ASS6	no	no	SPSSDPIKACRPIKPP	PGPPINPKLKDKSKES	K	A	C	P	K	L	1	1	1	0	1	0	0	1	0	2	0	2	0	0	6	0	0	0	0	0	0	0	15	2	1640.92	19586	19600	3;4	1.9115e-05	102.52	By matching	By MS/MS	By MS/MS	By MS/MS	By MS/MS
ACRQQETLFQLLIEEKK	Inpp1	Inositol polyphosphate 1-phosphatase	P49442;E0CYQ4;E0CX64;H3BK26	P49442	yes	no	EKAANIARACRQQETL	QLLIEEKKGAEKNKKF	R	A	C	K	K	G	1	1	0	0	1	3	3	0	0	1	3	2	0	1	0	0	1	0	0	0	0	0	17	2	2133.13	21	37	4	0.048073	24.918	By matching	By matching	By matching	By matching	By matching
ACSVTLELAEAPR	Speg	Striated muscle-specific serine/threonine-protein kinase	Q62407;E9QQ25;A0A087WSE3;Q62407-4;Q62407-3	Q62407	yes	no	ARNRHGTKACSVTLEL	LELAEAPRFESIMEDV	K	A	C	P	R	F	3	1	0	0	1	0	2	0	0	0	2	0	0	0	1	1	1	0	0	1	0	0	13	0	1415.71	1479	1491	2	3.3994e-06	110.38	By matching	By matching	By matching	By matching	By MS/MS
ACTELGIR	Pcx;Pc	Pyruvate carboxylase;Pyruvate carboxylase, mitochondrial	G5E8R3;E9QPD7;Q05920	G5E8R3	yes	no	EIAIRVFRACTELGIR	ACTELGIRTVAVYSEQ	R	A	C	I	R	T	1	1	0	0	1	0	1	1	0	1	1	0	0	0	0	0	1	0	0	0	0	0	8	0	918.459	55	62	2	0.0079724	78.77	By matching	By matching	By matching	By matching	By MS/MS
ACTGSLNMTLQR	Pdlim5	PDZ and LIM domain protein 5	Q9CRA2;D9J302;D9J301;D9J2Z9;D9J300;Q8CI51	D9J302	no	no	LEAQNKIKACTGSLNM	SLNMTLQRASAAAKSE	K	A	C	Q	R	A	1	1	1	0	1	1	0	1	0	0	2	0	1	0	0	1	2	0	0	0	0	0	12	0	1350.64	72	83	2;3	3.4703e-21	160.16	By MS/MS	By MS/MS	By MS/MS	By MS/MS	By MS/MS
ACTIAIR	Acox1	Peroxisomal acyl-coenzyme A oxidase 1	Q9R0H0-2;Q9R0H0;A2A848	Q9R0H0-2	yes	no	SAAQSLSKACTIAIRY	KACTIAIRYSAVRRQS	K	A	C	I	R	Y	2	1	0	0	1	0	0	0	0	2	0	0	0	0	0	0	1	0	0	0	0	0	7	0	803.432	296	302	2	0.013285	97.075	By matching	By matching	By matching	By matching	By matching
ACTILLR	Cct3	T-complex protein 1 subunit gamma	Q3U4U6;P80318;E9Q133;Q3U0I3;F6Q609	Q3U4U6	yes	no	ITDCKDPKACTILLRG	KACTILLRGASKEILS	K	A	C	L	R	G	1	1	0	0	1	0	0	0	0	1	2	0	0	0	0	0	1	0	0	0	0	0	7	0	845.479	371	377	2	0.007677	105.2	By matching	By matching	By matching	By matching	By MS/MS
ACTSLYSEEDSK	Acacb	Acetyl-CoA carboxylase 2;Biotin carboxylase	E9Q4Z2	E9Q4Z2	yes	yes	TDTLLFSKACTSLYSE	LYSEEDSKSLREEPIH	K	A	C	S	K	S	1	0	0	1	1	0	2	0	0	0	1	1	0	0	0	3	1	0	1	0	0	0	12	0	1388.58	1392	1403	2	8.3139e-05	101.89	By matching	By matching	By matching	By matching	By matching
ACVAGTSDAEAVK	Ktn1		A0A087WQ25;A0A087WRS1;F8VQC7;A0A087WP48;A0A087WNW3;A0A087WQD0;A0A087WQI3;A0A087WPW5;A0A087WQQ5;A0A087WP85;A0A087WP14;A0A087WPX0;A0A087WQF8;A0A087WS04;A0A087WS29;A0A087WQG4;A0A087WS23	A0A087WQ25	no	no	RGFEKKAKACVAGTSD	TSDAEAVKVLEHRLKE	K	A	C	V	K	V	4	0	0	1	1	0	1	1	0	0	0	1	0	0	0	1	1	0	0	2	0	0	13	0	1277.59	1051	1063	2	4.3809e-05	95.417	By MS/MS	By matching	By matching	By MS/MS	By MS/MS
ACVDSNENGDLSK	Tpp2	Tripeptidyl-peptidase 2	Q64514-2;Q64514;A0A087WRC0;Q05DJ9	Q64514-2	yes	no	WHDGETWRACVDSNEN	NENGDLSKCAVLRNYK	R	A	C	S	K	C	1	0	2	2	1	0	1	1	0	0	1	1	0	0	0	2	0	0	0	1	0	0	13	0	1407.59	208	220	2	1.0167e-09	132.79	By MS/MS	By matching	By matching	By matching	By MS/MS
ACVDTALENLSTLK	Fasn	Fatty acid synthase;[Acyl-carrier-protein] S-acetyltransferase;[Acyl-carrier-protein] S-malonyltransferase;3-oxoacyl-[acyl-carrier-protein] synthase;3-oxoacyl-[acyl-carrier-protein] reductase;3-hydroxyacyl-[acyl-carrier-protein] dehydratase;Enoyl-[acyl-carrier-protein] reductase;Oleoyl-[acyl-carrier-protein] hydrolase	P19096	P19096	yes	yes	LLNSQALKACVDTALE	LENLSTLKMKVAEVLA	K	A	C	L	K	M	2	0	1	1	1	0	1	0	0	0	3	1	0	0	0	1	2	0	0	1	0	0	14	0	1533.77	1221	1234	2;3	2.5344e-20	151.74	By MS/MS	By matching	By matching	By matching	By matching
ACVVAGLR	Fam213b	Prostamide/prostaglandin F synthase	Q9DB60	Q9DB60	yes	yes	LRSLWQEKACVVAGLR	ACVVAGLRRFGCMVCR	K	A	C	L	R	R	2	1	0	0	1	0	0	1	0	0	1	0	0	0	0	0	0	0	0	2	0	0	8	0	844.459	33	40	2	0.01083	64.757	By matching	By matching	By matching	By matching	By matching
ACVVAGLRR	Fam213b	Prostamide/prostaglandin F synthase	Q9DB60	Q9DB60	yes	yes	LRSLWQEKACVVAGLR	CVVAGLRRFGCMVCRW	K	A	C	R	R	F	2	2	0	0	1	0	0	1	0	0	1	0	0	0	0	0	0	0	0	2	0	0	9	1	1000.56	33	41	2	0.047145	54.157	By matching	By matching	By matching	By matching	By matching
ACVVHGSDLK	Atp1a1;Atp1a2	Sodium/potassium-transporting ATPase subunit alpha-1;Sodium/potassium-transporting ATPase subunit alpha-2	Q8VDN2;Q3UHK5;Q6PIE5;D3YYN7	Q3UHK5	no	no	QVNPREAKACVVHGSD	VVHGSDLKDMTSEQLD	K	A	C	L	K	D	1	0	0	1	1	0	0	1	1	0	1	1	0	0	0	1	0	0	0	2	0	0	10	0	1084.53	659	668	1;2;3	1.2997e-12	172.88	By matching	By MS/MS	By MS/MS	By matching	By MS/MS
ACVVHGSDLKDMTSEQLDEILRDHTEIVFAR	Atp1a2	Sodium/potassium-transporting ATPase subunit alpha-2	Q3UHK5;Q6PIE5;D3YYN7	Q3UHK5	yes	no	QVNPREAKACVVHGSD	HTEIVFARTSPQQKLI	K	A	C	A	R	T	2	2	0	4	1	1	3	1	2	2	3	1	1	1	0	2	2	0	0	3	0	0	31	2	3583.74	659	689	4;5	0	337.53	By matching	By matching	By matching	By matching	By matching
ACWVLHYFCEVK	Ipo7	Importin-7	Q9EPL8	Q9EPL8	yes	yes	ELGYMRARACWVLHYF	LHYFCEVKFKSDQNLQ	R	A	C	V	K	F	1	0	0	0	2	0	1	0	1	0	1	1	0	1	0	0	0	1	1	2	0	0	12	0	1610.74	476	487	3	0.032779	30.858	By matching	By matching	By matching	By matching	By matching
ACYLSINPQKDEALETEK	Actr1b	Beta-centractin	Q8R5C5	Q8R5C5	yes	yes	VVRTIKERACYLSINP	DEALETEKVQYTLPDG	R	A	C	E	K	V	2	0	1	1	1	1	3	0	0	1	2	2	0	0	1	1	1	0	1	0	0	0	18	1	2108.01	221	238	3	0.00016985	58.693	By matching	By matching	By matching	By MS/MS	By matching
ADAADQAALAAR	Jph1	Junctophilin-1	Q9ET80	Q9ET80	yes	yes	RTAHARAKADAADQAA	DQAALAARQECDIARA	K	A	D	A	R	Q	7	1	0	2	0	1	0	0	0	0	1	0	0	0	0	0	0	0	0	0	0	0	12	0	1142.57	388	399	2	6.9388e-21	155.47	By MS/MS	By matching	By matching	By matching	By MS/MS
ADAADQAALAARQECDIAR	Jph1	Junctophilin-1	Q9ET80	Q9ET80	yes	yes	RTAHARAKADAADQAA	RQECDIARAVARELSP	K	A	D	A	R	A	8	2	0	3	1	2	1	0	0	1	1	0	0	0	0	0	0	0	0	0	0	0	19	1	2014.95	388	406	3	0.0014718	42.118	By matching	By matching	By matching	By matching	By matching
ADAAPTVSIFPPSSEQLTSGGASVVCFLNNFYPK		Ig kappa chain C region	P01837	P01837	yes	yes	________________	FLNNFYPKDINVKWKI	-	A	D	P	K	D	4	0	2	1	1	1	1	2	0	1	2	1	0	3	4	5	2	0	1	3	0	0	34	0	3570.73	1	34	3	1.0138e-07	56.22	By matching	By matching	By MS/MS	By matching	By matching
ADAASQVLLGSGLTILSQPLMYVK	Mtch2	Mitochondrial carrier homolog 2	Q791V5;A2AFW6;Q9D050;D6RCZ1	Q791V5	yes	no	________________	SQPLMYVKVLIQVGYE	M	A	D	V	K	V	3	0	0	1	0	2	0	2	0	1	5	1	1	0	1	3	1	0	1	2	0	0	24	0	2474.35	2	25	2;3	1.1611e-125	252.47	By matching	By matching	By MS/MS	By matching	By matching
ADAEGESDLENSRK	Tln1	Talin-1	P26039	P26039	yes	yes	SDLVNAIKADAEGESD	SDLENSRKLLSAAKIL	K	A	D	R	K	L	2	1	1	2	0	0	3	1	0	0	1	1	0	0	0	2	0	0	0	0	0	0	14	1	1519.67	842	855	2;3	4.1018e-28	164.92	By MS/MS	By MS/MS	By MS/MS	By MS/MS	By MS/MS
ADAEMAAFGAAAPFLR	Myh7	Myosin-7	B2RXX9;Q91Z83;B8JJH1	B2RXX9	yes	no	________________	GAAAPFLRKSEKERLE	M	A	D	L	R	K	7	1	0	1	0	0	1	1	0	0	1	0	1	2	1	0	0	0	0	0	0	0	16	0	1607.78	2	17	2	2.9528e-39	190.24	By matching	By MS/MS	By MS/MS	By MS/MS	By MS/MS
ADAEMAAFGAAAPFLRK	Myh7	Myosin-7	B2RXX9;Q91Z83;B8JJH1	B2RXX9	yes	no	________________	AAAPFLRKSEKERLEA	M	A	D	R	K	S	7	1	0	1	0	0	1	1	0	0	1	1	1	2	1	0	0	0	0	0	0	0	17	1	1735.87	2	18	2;3	1.0333e-20	160.63	By matching	By MS/MS	By MS/MS	By MS/MS	By MS/MS
ADAEVLRK	Anxa5	Annexin A5	P48036;A0A0G2JGQ0	P48036	yes	no	DFPGFDGRADAEVLRK	ADAEVLRKAMKGLGTD	R	A	D	R	K	A	2	1	0	1	0	0	1	0	0	0	1	1	0	0	0	0	0	0	0	1	0	0	8	1	900.503	17	24	2	0.002116	122.19	By matching	By matching	By MS/MS	By matching	By MS/MS
ADAFVGTWK	Fabp3	Fatty acid-binding protein, heart	Q5EBJ0;P11404	Q5EBJ0	yes	no	________________	DAFVGTWKLVDSKNFD	M	A	D	W	K	L	2	0	0	1	0	0	0	1	0	0	0	1	0	1	0	0	1	1	0	1	0	0	9	0	993.492	2	10	1;2	2.698e-12	219.56	By MS/MS	By MS/MS	By MS/MS	By MS/MS	By MS/MS
ADAFVGTWKLVDSK	Fabp3	Fatty acid-binding protein, heart	Q5EBJ0;P11404	Q5EBJ0	yes	no	________________	TWKLVDSKNFDDYMKS	M	A	D	S	K	N	2	0	0	2	0	0	0	1	0	0	1	2	0	1	0	1	1	1	0	2	0	0	14	1	1535.8	2	15	2	1.2275e-14	146.27	By matching	By MS/MS	By matching	By matching	By matching
ADAFVGTWKLVDSKNFDDYMK	Fabp3	Fatty acid-binding protein, heart	Q5EBJ0;P11404	Q5EBJ0	yes	no	________________	KNFDDYMKSLGVGFAT	M	A	D	M	K	S	2	0	1	4	0	0	0	1	0	0	1	3	1	2	0	1	1	1	1	2	0	0	21	2	2449.16	2	22	3	4.0893e-07	80.752	By matching	By MS/MS	By matching	By matching	By matching
ADAGEGEDEIQFLR	Ryr2	Ryanodine receptor 2	E9Q401;F6U7V1	E9Q401	yes	no	________________	EDEIQFLRTDDEVVLQ	M	A	D	L	R	T	2	1	0	2	0	1	3	2	0	1	1	0	0	1	0	0	0	0	0	0	0	0	14	0	1548.71	2	15	2	1.1487e-20	151.74	By matching	By MS/MS	By MS/MS	By matching	By MS/MS
ADAGEGEDEIQFLRTDDEVVLQCTATIHK	Ryr2	Ryanodine receptor 2	E9Q401;F6U7V1	E9Q401	yes	no	________________	QCTATIHKEQQKLCLA	M	A	D	H	K	E	3	1	0	4	1	2	4	2	1	2	2	1	0	1	0	0	3	0	0	2	0	0	29	1	3259.53	2	30	3	3.3242e-74	194.66	By matching	By matching	By matching	By matching	By MS/MS
ADAGEYSCEAGGQK	Obscn	Obscurin	E9QQ96;A2AAJ9;H7BX05	A2AAJ9	no	no	LVVQQAGKADAGEYSC	SCEAGGQKLSFRLDVA	K	A	D	Q	K	L	3	0	0	1	1	1	2	3	0	0	0	1	0	0	0	1	0	0	1	0	0	0	14	0	1441.58	928	941	2	3.1402e-22	164.68	By MS/MS	By MS/MS	By MS/MS	By MS/MS	By MS/MS
ADAGGELNLAR	Acot2	Acyl-coenzyme A thioesterase 2, mitochondrial	Q9QYR9	Q9QYR9	yes	yes	FRAHARYRADAGGELN	GGELNLARAPALGGSF	R	A	D	A	R	A	3	1	1	1	0	0	1	2	0	0	2	0	0	0	0	0	0	0	0	0	0	0	11	0	1085.55	95	105	2	2.5871e-09	130.01	By MS/MS	By MS/MS	By MS/MS	By MS/MS	By MS/MS
ADAGGLGISIK	Snta1	Alpha-1-syntrophin	A2AKD7;Q61234	A2AKD7	yes	no	RRRVTVRKADAGGLGI	GGLGISIKGGRENKMP	K	A	D	I	K	G	2	0	0	1	0	0	0	3	0	2	1	1	0	0	0	1	0	0	0	0	0	0	11	0	1000.56	87	97	2	0.018455	48.568	By matching	By matching	By matching	By matching	By matching
ADAGTAVTFQCR	Cilp2		D3Z7H8	D3Z7H8	yes	yes	DGFSREMKADAGTAVT	TAVTFQCREPPARPSL	K	A	D	C	R	E	3	1	0	1	1	1	0	1	0	0	0	0	0	1	0	0	2	0	0	1	0	0	12	0	1295.59	1100	1111	2	0.011983	50.222	By matching	By matching	By matching	By matching	By matching
ADAIGIQHAK	Neb		A2AQB2	A2AQB2	yes	yes	KMTGYDIRADAIGIQH	AIGIQHAKASRDIASD	R	A	D	A	K	A	3	0	0	1	0	1	0	1	1	2	0	1	0	0	0	0	0	0	0	0	0	0	10	0	1022.55	212	221	2	0.069817	32.898	By matching	By matching	By matching	By matching	By matching
ADALQAGASQFETSAAK	Vamp2;Vamp3	Vesicle-associated membrane protein 2;Vesicle-associated membrane protein 3	Q8CHR4;B0QZN5;P63044;P63024	P63024	no	no	KLSELDDRADALQAGA	QFETSAAKLKRKYWWK	R	A	D	A	K	L	6	0	0	1	0	2	1	1	0	0	1	1	0	1	0	2	1	0	0	0	0	0	17	0	1664.8	54	70	2	1.6213e-05	106.28	By matching	By matching	By matching	By MS/MS	By MS/MS
ADAQMQVAPTPTIQMR	Xirp1	Xin actin-binding repeat-containing protein 1	E9QQ93;O70373	O70373	no	no	________________	PTPTIQMRTEEDLSLP	M	A	D	M	R	T	3	1	0	1	0	3	0	0	0	1	0	0	2	0	2	0	2	0	0	1	0	0	16	0	1756.86	2	17	2	0.00025264	65.231	By matching	By matching	By matching	By MS/MS	By matching
ADASIPKPGEEK	Dusp13	Dual specificity protein phosphatase 13 isoform A	D6RHL3;Q6B8I0;V9GXC2;V9GXV5;V9GXA3;V9GXH4	D6RHL3	yes	no	________________	IPKPGEEKEATPCPSI	M	A	D	E	K	E	2	0	0	1	0	0	2	1	0	1	0	2	0	0	2	1	0	0	0	0	0	0	12	1	1240.63	2	13	2	0.00040229	75.088	By matching	By matching	By matching	By matching	By matching
ADASSLTVDVTSPASK	Gorasp2	Golgi reassembly-stacking protein 2	A2ATI9;Q99JX3;Q99JX3-2	A2ATI9	yes	no	DPVMTTAKADASSLTV	DVTSPASKVPTTVEDR	K	A	D	S	K	V	3	0	0	2	0	0	0	0	0	0	1	1	0	0	1	4	2	0	0	2	0	0	16	0	1547.77	387	402	2	3.511e-09	126.07	By matching	By matching	By matching	By matching	By matching
ADASSLTVDVTSPASKVPTTVEDR	Gorasp2	Golgi reassembly-stacking protein 2	A2ATI9;Q99JX3;Q99JX3-2	A2ATI9	yes	no	DPVMTTAKADASSLTV	VPTTVEDRVSDCTPAV	K	A	D	D	R	V	3	1	0	3	0	0	1	0	0	0	1	1	0	0	2	4	4	0	0	4	0	0	24	1	2445.22	387	410	3	2.0203e-05	49.851	By matching	By matching	By matching	By matching	By matching
ADATNVNNWHWTER	Ahsa1	Activator of 90 kDa heat shock protein ATPase homolog 1	Q8BK64	Q8BK64	yes	yes	PRWIVEERADATNVNN	NNWHWTERDASNWSTE	R	A	D	E	R	D	2	1	3	1	0	0	1	0	1	0	0	0	0	0	0	0	2	2	0	1	0	0	14	0	1712.77	17	30	2;3	1.9245e-38	185.27	By matching	By matching	By matching	By matching	By matching
ADAVQDSEMVELVELEIR	Tufm;Gm9755	Elongation factor Tu, mitochondrial;Elongation factor Tu	Q8BFR5;D3YVN7;Q8BFR5-2	Q8BFR5	yes	no	HVVVYVNKADAVQDSE	ELVELEIRELLTEFGY	K	A	D	I	R	E	2	1	0	2	0	1	4	0	0	1	2	0	1	0	0	1	0	0	0	3	0	0	18	0	2045	183	200	2;3	3.2314e-29	172.66	By matching	By MS/MS	By MS/MS	By MS/MS	By MS/MS
ADAVQEATFQVELPRK	Itih4	Inter alpha-trypsin inhibitor, heavy chain 4	E9Q5L2;E9PVD2;A6X935;A6X935-2	E9Q5L2	yes	no	VTSRVVNRADAVQEAT	FQVELPRKAFITNFSM	R	A	D	R	K	A	3	1	0	1	0	2	2	0	0	0	1	1	0	1	1	0	1	0	0	2	0	0	16	1	1800.94	61	76	3	0.001121	48.623	By matching	By MS/MS	By matching	By MS/MS	By matching
ADAYFSPIHSQLEHLLDPSSFTGR	Adsl	Adenylosuccinate lyase	P54822;E9Q242	P54822	yes	no	NDLIERIRADAYFSPI	DPSSFTGRAPQQVHRF	R	A	D	G	R	A	2	1	0	2	0	1	1	1	2	1	3	0	0	2	2	4	1	0	1	0	0	0	24	0	2687.3	429	452	3;4	6.8715e-14	119.45	By MS/MS	By MS/MS	By matching	By MS/MS	By MS/MS
ADCEVCKEFLDR	Cdnf	Cerebral dopamine neurotrophic factor	Q8CC36	Q8CC36	yes	yes	LEAGVGPRADCEVCKE	VCKEFLDRFYNSLLSR	R	A	D	D	R	F	1	1	0	2	2	0	2	0	0	0	1	1	0	1	0	0	0	0	0	1	0	0	12	1	1540.66	35	46	3	0.0034934	52.576	By matching	By matching	By matching	By matching	By matching
ADCEVCKEFLDRFYNSLLSR	Cdnf	Cerebral dopamine neurotrophic factor	Q8CC36	Q8CC36	yes	yes	LEAGVGPRADCEVCKE	FYNSLLSRGIDFSADT	R	A	D	S	R	G	1	2	1	2	2	0	2	0	0	0	3	1	0	2	0	2	0	0	1	1	0	0	20	2	2521.17	35	54	4	8.1665e-06	69.088	By matching	By matching	By matching	By matching	By matching
ADCKEEHDIPR	Ppa2	Inorganic pyrophosphatase 2, mitochondrial	Q91VM9;D3Z636	Q91VM9	yes	no	PFHDIPLKADCKEEHD	KEEHDIPRKKARNDEY	K	A	D	P	R	K	1	1	0	2	1	0	2	0	1	1	0	1	0	0	1	0	0	0	0	0	0	0	11	1	1368.61	65	75	2;3	1.2322e-14	154.28	By MS/MS	By MS/MS	By MS/MS	By MS/MS	By MS/MS
ADCKEEHDIPRK	Ppa2	Inorganic pyrophosphatase 2, mitochondrial	Q91VM9;D3Z636	Q91VM9	yes	no	PFHDIPLKADCKEEHD	EEHDIPRKKARNDEYE	K	A	D	R	K	K	1	1	0	2	1	0	2	0	1	1	0	2	0	0	1	0	0	0	0	0	0	0	12	2	1496.7	65	76	3;4	9.3772e-05	91.62	By matching	By MS/MS	By MS/MS	By MS/MS	By matching
ADCTITMADSDLLALMTGK	Scp2	Non-specific lipid-transfer protein	P32020;P32020-2	P32020	yes	no	VLPNSDKKADCTITMA	LLALMTGKMNPQSAFF	K	A	D	G	K	M	3	0	0	3	1	0	0	1	0	1	3	1	2	0	0	1	3	0	0	0	0	0	19	0	2025.94	493	511	2;3	4.18e-10	130.56	By MS/MS	By matching	By MS/MS	By MS/MS	By MS/MS
ADDGRPFPQVIK	Aldoa;Aldoart1	Fructose-bisphosphate aldolase;Fructose-bisphosphate aldolase A	A6ZI44;D3YV98;Q5FWB7;P05064;D3YWI1;D3Z510;Q9CPQ9;A6ZI46	Q5FWB7	no	no	FHETLYQKADDGRPFP	RPFPQVIKSKGGVVGI	K	A	D	I	K	S	1	1	0	2	0	1	0	1	0	1	0	1	0	1	2	0	0	0	0	1	0	0	12	1	1341.7	142	153	1;2;3	3.2432e-14	140.45	By MS/MS	By MS/MS	By MS/MS	By MS/MS	By MS/MS
ADDGRPFPQVIKSK	Aldoa;Aldoart1	Fructose-bisphosphate aldolase;Fructose-bisphosphate aldolase A	A6ZI44;D3YV98;Q5FWB7;P05064;D3YWI1;D3Z510;Q9CPQ9;A6ZI46	Q5FWB7	no	no	FHETLYQKADDGRPFP	FPQVIKSKGGVVGIKV	K	A	D	S	K	G	1	1	0	2	0	1	0	1	0	1	0	2	0	1	2	1	0	0	0	1	0	0	14	2	1556.83	142	155	3	1.5919e-05	103.79	By MS/MS	By matching	By matching	By matching	By matching
ADDKDSLPK	Slc35a4		A0A087WQH8	A0A087WQH8	yes	yes	________________	DDKDSLPKLKDLTFLK	M	A	D	P	K	L	1	0	0	3	0	0	0	0	0	0	1	2	0	0	1	1	0	0	0	0	0	0	9	1	987.487	2	10	2	0.00038465	98.04	By MS/MS	By matching	By MS/MS	By MS/MS	By MS/MS
ADDKLISEEGVDSLTVK	Letm1	LETM1 and EF-hand domain-containing protein 1, mitochondrial	Q9Z2I0	Q9Z2I0	yes	yes	TMRLRSIKADDKLISE	GVDSLTVKELQAACRA	K	A	D	V	K	E	1	0	0	3	0	0	2	1	0	1	2	2	0	0	0	2	1	0	0	2	0	0	17	1	1817.93	356	372	2	0.00015202	97.713	By matching	By matching	By matching	By matching	By matching
ADDLDFETGDAGASATFPMQCSALR	Eif5a	Eukaryotic translation initiation factor 5A-1;Eukaryotic translation initiation factor 5A	P63242;A0A0A0MQM0	P63242	yes	no	________________	PMQCSALRKNGFVVLK	M	A	D	L	R	K	5	1	0	4	1	1	1	2	0	0	2	0	1	2	1	2	2	0	0	0	0	0	25	0	2645.14	2	26	2;3	1.1019e-79	209.24	By MS/MS	By matching	By matching	By MS/MS	By MS/MS
ADDLDFETGDAGASATFPMQCSALRK	Eif5a	Eukaryotic translation initiation factor 5A-1;Eukaryotic translation initiation factor 5A	P63242;A0A0A0MQM0	P63242	yes	no	________________	MQCSALRKNGFVVLKG	M	A	D	R	K	N	5	1	0	4	1	1	1	2	0	0	2	1	1	2	1	2	2	0	0	0	0	0	26	1	2773.23	2	27	3	5.9021e-66	193.96	By matching	By MS/MS	By matching	By MS/MS	By MS/MS
ADDLEPIVELGR	Map2k6	Dual specificity mitogen-activated protein kinase kinase 6	Q543Z5;P70236;A2AGS2	Q543Z5	yes	no	GNQNFEVKADDLEPIV	EPIVELGRGAYGVVEK	K	A	D	G	R	G	1	1	0	2	0	0	2	1	0	1	2	0	0	0	1	0	0	0	0	1	0	0	12	0	1325.68	50	61	2	0.0014563	67.997	By matching	By matching	By matching	By matching	By matching
ADDPNSIFLIDHAWTCR	Ttll12	Tubulin--tyrosine ligase-like protein 12	Q3UDE2	Q3UDE2	yes	yes	VTSESGVRADDPNSIF	IDHAWTCRVEHARKQL	R	A	D	C	R	V	2	1	1	3	1	0	0	0	1	2	1	0	0	1	1	1	1	1	0	0	0	0	17	0	2029.93	106	122	3	0.032264	26.412	By matching	By matching	By matching	By matching	By matching
ADDPSAADRNVEIWK	Etf1	Eukaryotic peptide chain release factor subunit 1	Q8BWY3	Q8BWY3	yes	yes	________________	DRNVEIWKIKKLIKSL	M	A	D	W	K	I	3	1	1	3	0	0	1	0	0	1	0	1	0	0	1	1	0	1	0	1	0	0	15	1	1685.8	2	16	2	3.2298e-13	127.83	By matching	By MS/MS	By MS/MS	By matching	By matching
ADDPSSYMEVVQAANASGNWEELVK	Cltc	Clathrin heavy chain;Clathrin heavy chain 1	Q5SXR6;Q68FD5	Q5SXR6	yes	no	EAIDSYIKADDPSSYM	GNWEELVKYLQMARKK	K	A	D	V	K	Y	4	0	2	2	0	1	3	1	0	0	1	1	1	0	1	3	0	1	1	3	0	0	25	0	2709.22	1135	1159	2;3	1.9871e-86	183.15	By matching	By matching	By matching	By MS/MS	By MS/MS
ADDTFEALR	Tceb2	Transcription elongation factor B polypeptide 2	P62869	P62869	yes	yes	ATVGLAFRADDTFEAL	DDTFEALRIEPFSSPP	R	A	D	L	R	I	2	1	0	2	0	0	1	0	0	0	1	0	0	1	0	0	1	0	0	0	0	0	9	0	1036.48	81	89	2	0.0021805	76.943	By matching	By matching	By matching	By matching	By matching
ADDTFEALRIEPFSSPPELPDVMKPQDSGGSANEQAVQ	Tceb2	Transcription elongation factor B polypeptide 2	P62869	P62869	yes	yes	ATVGLAFRADDTFEAL	SANEQAVQ________	R	A	D	V	Q	-	4	1	1	4	0	3	4	2	0	1	2	1	1	2	5	4	1	0	0	2	0	0	38	2	4071.9	81	118	3;4	1.5436e-36	122.14	By MS/MS	By matching	By MS/MS	By MS/MS	By matching
ADDVDQQQTTNTVEEPLDLIR	Lsm3	U6 snRNA-associated Sm-like protein LSm3	P62311	P62311	yes	yes	________________	EEPLDLIRLSLDERIY	M	A	D	I	R	L	1	1	1	4	0	3	2	0	0	1	2	0	0	0	1	0	3	0	0	2	0	0	21	0	2399.15	2	22	3	0.00014383	53.359	By matching	By matching	By matching	By matching	By matching
ADDVVWVR	Dars	Aspartate--tRNA ligase, cytoplasmic	Q922B2;Q8BJY7	Q922B2	yes	no	VKDLTVQKADDVVWVR	ADDVVWVRARVHTSRA	K	A	D	V	R	A	1	1	0	2	0	0	0	0	0	0	0	0	0	0	0	0	0	1	0	3	0	0	8	0	958.487	56	63	2	0.00063365	116.37	By MS/MS	By matching	By matching	By MS/MS	By MS/MS
ADEALFLLLHNEMVSGVYK	Trappc6b	Trafficking protein particle complex subunit 6B	Q9D289	Q9D289	yes	yes	________________	EMVSGVYKSAEQGEVE	M	A	D	Y	K	S	2	0	1	1	0	0	2	1	1	0	4	1	1	1	0	1	0	0	1	2	0	0	19	0	2148.09	2	20	3	6.5604e-06	91.589	By matching	By matching	By matching	By matching	By matching
ADEAYLIGR	Pcx;Pc	Pyruvate carboxylase;Pyruvate carboxylase, mitochondrial	G5E8R3;E9QPD7;Q05920	G5E8R3	yes	no	TGQMHRQKADEAYLIG	DEAYLIGRGLAPVQAY	K	A	D	G	R	G	2	1	0	1	0	0	1	1	0	1	1	0	0	0	0	0	0	0	1	0	0	0	9	0	1006.51	80	88	2	0.040376	49.06	By matching	By matching	By matching	By matching	By matching
ADEDPIMGFHQMFLLK	Nutf2	Nuclear transport factor 2	P61971	P61971	yes	yes	SMVVGQLKADEDPIMG	FHQMFLLKNINDAWVC	K	A	D	L	K	N	1	0	0	2	0	1	1	1	1	1	2	1	2	2	1	0	0	0	0	0	0	0	16	0	1890.9	91	106	2;3	1.0916e-22	157.58	By MS/MS	By MS/MS	By MS/MS	By MS/MS	By MS/MS
ADEEEWQIVTPQTGLR	Ttn	Titin	A2ASS6;A2ASS6-2;E9Q8K5;E9Q8N1	A2ASS6	no	no	GYVVEICKADEEEWQI	VTPQTGLRVTRFEIAK	K	A	D	L	R	V	1	1	0	1	0	2	3	1	0	1	1	0	0	0	1	0	2	1	0	1	0	0	16	0	1870.91	25750	25765	2;3	1.2721e-09	123.42	By matching	By MS/MS	By matching	By matching	By MS/MS
ADEEKLPPGWEK	Pin1	Peptidyl-prolyl cis-trans isomerase NIMA-interacting 1	Q9QUR7	Q9QUR7	yes	yes	________________	KLPPGWEKRMSRSSGR	M	A	D	E	K	R	1	0	0	1	0	0	3	1	0	0	1	2	0	0	2	0	0	1	0	0	0	0	12	1	1397.68	2	13	2	0.0077712	59.294	By matching	By matching	By matching	By matching	By matching
ADEELEALRK	Pdcd5	Programmed cell death protein 5	Q564F6;P56812	Q564F6	yes	no	________________	EELEALRKQRLAELQA	M	A	D	R	K	Q	2	1	0	1	0	0	3	0	0	0	2	1	0	0	0	0	0	0	0	0	0	0	10	1	1172.6	2	11	2	3.2597e-05	111.27	By MS/MS	By MS/MS	By MS/MS	By MS/MS	By MS/MS
ADEGISFR	Prdx1	Peroxiredoxin-1	P35700;B1AXW5;B1AXW6	P35700	yes	no	AQDYGVLKADEGISFR	ADEGISFRGLFIIDDK	K	A	D	F	R	G	1	1	0	1	0	0	1	1	0	1	0	0	0	1	0	1	0	0	0	0	0	0	8	0	893.424	121	128	2	0.0012775	121.05	By MS/MS	By MS/MS	By MS/MS	By MS/MS	By MS/MS
ADEIAKAQVAQPGGDTIFGK	Hint1	Histidine triad nucleotide-binding protein 1	P70349;B0R1E3	P70349	yes	no	________________	GGDTIFGKIIRKEIPA	M	A	D	G	K	I	4	0	0	2	0	2	1	3	0	2	0	2	0	1	1	0	1	0	0	1	0	0	20	1	2015.03	2	21	3	0.00067278	45.556	By matching	By matching	By matching	By matching	By matching
ADEKPKEGVK	Sumo2	Small ubiquitin-related modifier 2	H7BWX9;D3Z794;P61957	H7BWX9	yes	no	________________	EKPKEGVKTENNDHIN	M	A	D	V	K	T	1	0	0	1	0	0	2	1	0	0	0	3	0	0	1	0	0	0	0	1	0	0	10	2	1099.59	2	11	2;3	2.544e-05	108.7	By MS/MS	By matching	By matching	By matching	By matching
ADEMDRMK	Syne1	Nesprin-1	Q6ZWR6-4;Q6ZWR6;Q6ZWR6-5	Q6ZWR6-4	yes	no	MEVKQYARADEMDRMK	ADEMDRMKKEYIDVTT	R	A	D	M	K	K	1	1	0	2	0	0	1	0	0	0	0	1	2	0	0	0	0	0	0	0	0	0	8	1	994.421	703	710	2	0.112	50.703	By matching	By matching	By matching	By matching	By matching
ADEPKPISPFK	Slc25a20	Mitochondrial carnitine/acylcarnitine carrier protein	Q9Z2Z6	Q9Z2Z6	yes	yes	________________	PKPISPFKNLLAGGFG	M	A	D	F	K	N	1	0	0	1	0	0	1	0	0	1	0	2	0	1	3	1	0	0	0	0	0	0	11	1	1227.65	2	12	2	5.0146e-07	112.5	By matching	By MS/MS	By MS/MS	By MS/MS	By MS/MS
ADESSDAAGEPQPAPAPVR	Tnni3	Troponin I, cardiac muscle	Q497F1;P48787;D3YXP5;D3Z160	Q497F1	yes	no	________________	QPAPAPVRRRSSANYR	M	A	D	V	R	R	5	1	0	2	0	1	2	1	0	0	0	0	0	0	4	2	0	0	0	1	0	0	19	0	1863.86	2	20	2;3	1.2146e-97	240.63	By matching	By MS/MS	By MS/MS	By MS/MS	By MS/MS
ADESSDAAGEPQPAPAPVRR	Tnni3	Troponin I, cardiac muscle	Q497F1;P48787;D3YXP5;D3Z160	Q497F1	yes	no	________________	PAPAPVRRRSSANYRA	M	A	D	R	R	R	5	2	0	2	0	1	2	1	0	0	0	0	0	0	4	2	0	0	0	1	0	0	20	1	2019.96	2	21	2;3	3.2798e-98	241.68	By matching	By MS/MS	By MS/MS	By MS/MS	By MS/MS
ADESSDAAGEPQPAPAPVRRR	Tnni3	Troponin I, cardiac muscle	Q497F1;P48787;D3YXP5;D3Z160	Q497F1	yes	no	________________	APAPVRRRSSANYRAY	M	A	D	R	R	S	5	3	0	2	0	1	2	1	0	0	0	0	0	0	4	2	0	0	0	1	0	0	21	2	2176.06	2	22	3	1.8229e-09	117.65	By matching	By matching	By MS/MS	By matching	By matching
ADETKDEQFEQCVQNFNK	Bin1	Myc box-dependent-interacting protein 1	Q6P1B9;O08539-2;O08539	Q6P1B9	yes	no	KVLQKLGKADETKDEQ	QCVQNFNKQLTEGTRL	K	A	D	N	K	Q	1	0	2	2	1	3	3	0	0	0	0	2	0	2	0	0	1	0	0	1	0	0	18	1	2228.96	36	53	2;3	1.4327e-255	362.73	By MS/MS	By matching	By matching	By matching	By matching
ADEVLEILKTASDDR	Snrnp200	U5 small nuclear ribonucleoprotein 200 kDa helicase	Q6P4T2	Q6P4T2	yes	yes	DAIVSQKKADEVLEIL	LKTASDDRECENQLVL	K	A	D	D	R	E	2	1	0	3	0	0	2	0	0	1	2	1	0	0	0	1	1	0	0	1	0	0	15	1	1673.85	286	300	3	0.083158	22.538	By matching	By matching	By matching	By matching	By matching
ADEVTEK	Cav1	Caveolin-1;Caveolin	P49817-2;D3Z0J2	P49817-2	yes	no	________________	MADEVTEKQVYDAHTK	M	A	D	E	K	Q	1	0	0	1	0	0	2	0	0	0	0	1	0	0	0	0	1	0	0	1	0	0	7	0	790.371	2	8	1	0.0045518	116.88	By matching	By matching	By matching	By matching	By matching
ADEVTEKQVYDAHTK	Cav1	Caveolin-1;Caveolin	P49817-2;D3Z0J2	P49817-2	yes	no	________________	QVYDAHTKEIDLVNRD	M	A	D	T	K	E	2	0	0	2	0	1	2	0	1	0	0	2	0	0	0	0	2	0	1	2	0	0	15	1	1732.83	2	16	2;3	4.4595e-09	121.82	By matching	By matching	By matching	By matching	By matching
ADFAQACQDAGVR	Pcx;Pc	Pyruvate carboxylase;Pyruvate carboxylase, mitochondrial	G5E8R3;E9QPD7;Q05920	G5E8R3	yes	no	GYGFLSERADFAQACQ	ACQDAGVRFIGPSPEV	R	A	D	V	R	F	4	1	0	2	1	2	0	1	0	0	0	0	0	1	0	0	0	0	0	1	0	0	13	0	1407.62	125	137	2	1.19e-14	148.96	By MS/MS	By matching	By MS/MS	By MS/MS	By matching
ADFDNTVAIHPTSSEELVTLR	Gsr	Glutathione reductase, mitochondrial	P47791-2;P47791	P47791-2	yes	no	AVKMGATKADFDNTVA	SEELVTLR________	K	A	D	L	R	-	2	1	1	2	0	0	2	0	1	1	2	0	0	1	1	2	3	0	0	2	0	0	21	0	2314.14	454	474	2;3	5.1499e-69	217.82	By MS/MS	By MS/MS	By MS/MS	By MS/MS	By MS/MS
ADFEDRVSDEEK	Capza1	F-actin-capping protein subunit alpha-1	P47753;Q5RKN9;A0A0G2JE27	P47753	yes	no	________________	DRVSDEEKVRIAAKFI	M	A	D	E	K	V	1	1	0	3	0	0	3	0	0	0	0	1	0	1	0	1	0	0	0	1	0	0	12	1	1438.62	2	13	2	4.1329e-07	111.66	By matching	By matching	By MS/MS	By matching	By matching
ADFQCFQQAR	Col15a1	Collagen alpha-1(XV) chain;Restin	A2AJY2;O35206;A2AJY7;A2AJY5	A2AJY2	yes	no	TPVAGDIRADFQCFQQ	FQCFQQARAAGLLSTF	R	A	D	A	R	A	2	1	0	1	1	3	0	0	0	0	0	0	0	2	0	0	0	0	0	0	0	0	10	0	1269.56	1190	1199	2	0.0041822	70.399	By matching	By matching	By matching	By matching	By matching
ADFREPNAQVSRPIPDIGGGYIPTEEEWR	Ociad1	OCIA domain-containing protein 1	Q9CRD0;Q9CRD0-2	Q9CRD0	no	no	________________	IPTEEEWRLFAECHEE	R	A	D	W	R	L	2	3	1	2	0	1	4	3	0	3	0	0	0	1	4	1	1	1	1	1	0	0	29	2	3298.6	5	33	3;4	1.0645e-13	88.295	By matching	By MS/MS	By MS/MS	By MS/MS	By MS/MS
ADFSGMSSK	Serpinb6a;Serpinb6	Serpin B6	F8WIV2;Q4FJQ6;Q60854	Q4FJQ6	no	no	MTDAFGGRADFSGMSS	DFSGMSSKQGLFLSKV	R	A	D	S	K	Q	1	0	0	1	0	0	0	1	0	0	0	1	1	1	0	3	0	0	0	0	0	0	9	0	928.396	322	330	1;2	0.00041124	138.98	By MS/MS	By MS/MS	By MS/MS	By MS/MS	By MS/MS
ADGEAILK	Sms	Spermine synthase	P97355;E9PZ58	P97355	yes	no	LDFKLGAKADGEAILK	ADGEAILKGLQSIFQE	K	A	D	L	K	G	2	0	0	1	0	0	1	1	0	1	1	1	0	0	0	0	0	0	0	0	0	0	8	0	815.439	17	24	1;2	0.0051271	91.9	By matching	By matching	By matching	By matching	By matching
ADGELNVDSLITR	Ppp1cb	Serine/threonine-protein phosphatase PP1-beta catalytic subunit	P62141;A0A0J9YUG2	P62141	yes	no	________________	NVDSLITRLLEVRGCR	M	A	D	T	R	L	1	1	1	2	0	0	1	1	0	1	2	0	0	0	0	1	1	0	0	1	0	0	13	0	1401.71	2	14	2	1.2133e-09	128.22	By matching	By matching	By matching	By MS/MS	By MS/MS
ADGEYWLGLQNLHLLTLK	Mfap4	Microfibril-associated glycoprotein 4	Q9D1H9	Q9D1H9	yes	yes	DYKLGFGRADGEYWLG	NLHLLTLKQKYELRVD	R	A	D	L	K	Q	1	0	1	1	0	1	1	2	1	0	6	1	0	0	0	0	1	1	1	0	0	0	18	0	2083.11	108	125	2;3	4.3399e-39	185.85	By MS/MS	By MS/MS	By MS/MS	By MS/MS	By MS/MS
ADGKELAGTLDGEEK	Pbxip1	Pre-B-cell leukemia transcription factor-interacting protein 1	Q3TVI8;D3Z2F0;D3YY15;D3YUE1	Q3TVI8	yes	no	QALRDSSKADGKELAG	GTLDGEEKLFQTESSQ	K	A	D	E	K	L	2	0	0	2	0	0	3	3	0	0	2	2	0	0	0	0	1	0	0	0	0	0	15	1	1531.74	47	61	2	7.0828e-20	152.94	By matching	By matching	By matching	By matching	By matching
ADGLAILGVLMK	Ca1;Car1	Carbonic anhydrase 1	P13634;D3YYQ4	P13634	yes	no	SASEAISKADGLAILG	AILGVLMKVGPANPSL	K	A	D	M	K	V	2	0	0	1	0	0	0	2	0	1	3	1	1	0	0	0	0	0	0	1	0	0	12	0	1199.69	139	150	2;3	8.2858e-06	108.35	By MS/MS	By MS/MS	By MS/MS	By MS/MS	By MS/MS
ADGQLPFPCSYPSR	Hspb8	Heat shock protein beta-8	Q9JK92	Q9JK92	yes	yes	________________	FPCSYPSRLRRDPFRD	M	A	D	S	R	L	1	1	0	1	1	1	0	1	0	0	1	0	0	1	3	2	0	0	1	0	0	0	14	0	1593.72	2	15	2	0.00013219	71.08	By matching	By matching	By matching	By MS/MS	By MS/MS
ADGSGSVVLR	Lrp1	Prolow-density lipoprotein receptor-related protein 1;Low-density lipoprotein receptor-related protein 1 85 kDa subunit;Low-density lipoprotein receptor-related protein 1 515 kDa subunit;Low-density lipoprotein receptor-related protein 1 intracellular domain	Q91ZX7	Q91ZX7	yes	yes	EKMGTCNKADGSGSVV	GSGSVVLRNSTTLVMH	K	A	D	L	R	N	1	1	0	1	0	0	0	2	0	0	1	0	0	0	0	2	0	0	0	2	0	0	10	0	959.504	1816	1825	2	0.099125	34.501	By matching	By matching	By matching	By matching	By matching
ADGSSVLIIK	Ttn	Titin	A2ASS6;A2ASS6-2;E9Q8K5;E9Q8N1	A2ASS6	no	no	SSHLAIHKADGSSVLI	GSSVLIIKDVTRKDSG	K	A	D	I	K	D	1	0	0	1	0	0	0	1	0	2	1	1	0	0	0	2	0	0	0	1	0	0	10	0	1001.58	20739	20748	2	0.00026952	94.692	By matching	By MS/MS	By MS/MS	By matching	By MS/MS
ADGSTQVIDTK	Dld	Dihydrolipoyl dehydrogenase, mitochondrial	O08749	O08749	yes	yes	KNQVTATKADGSTQVI	STQVIDTKNILVATGS	K	A	D	T	K	N	1	0	0	2	0	1	0	1	0	1	0	1	0	0	0	1	2	0	0	1	0	0	11	0	1133.56	167	177	2	1.0492e-18	167.2	By matching	By MS/MS	By matching	By MS/MS	By MS/MS
ADGYVLEGK	Rps8	40S ribosomal protein S8	Q497E9;P62242	Q497E9	yes	no	SRPGQCGRADGYVLEG	DGYVLEGKELEFYLRK	R	A	D	G	K	E	1	0	0	1	0	0	1	2	0	0	1	1	0	0	0	0	0	0	1	1	0	0	9	0	950.471	185	193	2	0.0084273	58.699	By matching	By matching	By MS/MS	By MS/MS	By matching
ADHDFVVQEDFMK	Psmc6	26S protease regulatory subunit 10B	Q14AQ1;P62334	Q14AQ1	yes	no	EAGMFAIRADHDFVVQ	VVQEDFMKAVRKVADS	R	A	D	M	K	A	1	0	0	3	0	1	1	0	1	0	0	1	1	2	0	0	0	0	0	2	0	0	13	0	1579.7	357	369	2;3	1.8229e-26	166.03	By MS/MS	By MS/MS	By MS/MS	By matching	By MS/MS
ADHGEPIGR	Hsp90ab1	Heat shock protein HSP 90-beta	Q71LX8;P11499	Q71LX8	yes	no	AGGSFTVRADHGEPIG	DHGEPIGRGTKVILHL	R	A	D	G	R	G	1	1	0	1	0	0	1	2	1	1	0	0	0	0	1	0	0	0	0	0	0	0	9	0	950.457	169	177	2	9.3976e-06	143.21	By matching	By MS/MS	By MS/MS	By MS/MS	By MS/MS
ADHGEPIGRGTK	Hsp90ab1	Heat shock protein HSP 90-beta	Q71LX8;P11499	Q71LX8	yes	no	AGGSFTVRADHGEPIG	EPIGRGTKVILHLKED	R	A	D	T	K	V	1	1	0	1	0	0	1	3	1	1	0	1	0	0	1	0	1	0	0	0	0	0	12	1	1236.62	169	180	2;3	1.206e-07	118.87	By MS/MS	By matching	By matching	By matching	By matching
ADHHATNGVVHLIDK	Tgfbi	Transforming growth factor-beta-induced protein ig-h3	A1L353;P82198	A1L353	yes	no	VNCARLLKADHHATNG	GVVHLIDKVISTITNN	K	A	D	D	K	V	2	0	1	2	0	0	0	1	3	1	1	1	0	0	0	0	1	0	0	2	0	0	15	0	1625.83	220	234	4	0.021521	31.155	By matching	By matching	By matching	By matching	By matching
ADHQPLTEASYVNLPTIALCNTDSPLR	Rpsa	40S ribosomal protein SA	P14206	P14206	yes	yes	LLVVTDPRADHQPLTE	CNTDSPLRYVDIAIPC	R	A	D	L	R	Y	3	1	2	2	1	1	1	0	1	1	4	0	0	0	3	2	3	0	1	1	0	0	27	0	2995.47	129	155	3	3.875e-35	157.68	By matching	By MS/MS	By MS/MS	By MS/MS	By MS/MS
ADHTLSSLEPAHSAK	Brox	BRO1 domain-containing protein BROX	Q8K2Q7	Q8K2Q7	yes	yes	DTASFYQKADHTLSSL	LEPAHSAKWRKYLHLK	K	A	D	A	K	W	3	0	0	1	0	0	1	0	2	0	2	1	0	0	1	3	1	0	0	0	0	0	15	0	1562.77	223	237	3	0.0098613	36.892	By matching	By matching	By matching	By matching	By matching
ADIAESQVNK	Myh8;Myh7;Myh6;Myh4;Myh3;Myh2;Myh1;Myh13	Myosin-8;Myosin-7;Myosin-6;Myosin-4;Myosin-3;Myosin-1	P13542;B2RXX9;Q91Z83;B2RQQ1;Q02566;Q5SX39;P13541;G3UW82;Q5SX40;B1AR69	B2RQQ1	no	no	ELDEAEERADIAESQV	IAESQVNKLRAKSRDI	R	A	D	N	K	L	2	0	1	1	0	1	1	0	0	1	0	1	0	0	0	1	0	0	0	1	0	0	10	0	1073.54	1912	1921	1;2	1.9502e-06	155.84	By matching	By MS/MS	By MS/MS	By MS/MS	By MS/MS
ADIDKLNIDSIIQR	Ppp1cc	Serine/threonine-protein phosphatase PP1-gamma catalytic subunit	P63087;P63087-2;A0A0G2JGC1	P63087	yes	no	________________	NIDSIIQRLLEVRGSK	M	A	D	Q	R	L	1	1	1	3	0	1	0	0	0	4	1	1	0	0	0	1	0	0	0	0	0	0	14	1	1612.88	2	15	2	0.00015489	71.98	By matching	By matching	By matching	By matching	By matching
ADIDNKEQSELDQDLEDVEEVEEEETGEETK	Nap1l1	Nucleosome assembly protein 1-like 1	P28656	P28656	yes	yes	________________	EETGEETKIKARQLTV	M	A	D	T	K	I	1	0	1	5	0	2	11	1	0	1	2	2	0	0	0	1	2	0	0	2	0	0	31	1	3593.54	2	32	3	3.7175e-10	74.876	By matching	By MS/MS	By matching	By MS/MS	By matching
ADIDVSGPKVDIDVPDLDIEGPEGK	Ahnak		E9Q616	E9Q616	yes	yes	EVDVNLPKADIDVSGP	DIEGPEGKLKGSKFKM	K	A	D	G	K	L	1	0	0	6	0	0	2	3	0	3	1	2	0	0	3	1	0	0	0	3	0	0	25	1	2592.28	1851	1875	3	8.2225e-14	96.793	By matching	By MS/MS	By matching	By matching	By matching
ADIDVSGPKVDIDVPDVNIEGPEGK	Ahnak		E9Q616	E9Q616	yes	yes	EVDVNLPKADIDVSGP	NIEGPEGKLKGPKFKM	K	A	D	G	K	L	1	0	1	5	0	0	2	3	0	3	0	2	0	0	3	1	0	0	0	4	0	0	25	1	2577.28	2254	2278	3	4.2836e-06	66.075	By matching	By MS/MS	By matching	By matching	By matching
ADIDVSGPKVDIEAPDVSIEGPEGK	Ahnak		E9Q616	E9Q616	yes	yes	EVDVNLPKADIDVSGP	SIEGPEGKLKGPKFKM	K	A	D	G	K	L	2	0	0	4	0	0	3	3	0	3	0	2	0	0	3	2	0	0	0	3	0	0	25	1	2536.25	1404	1428	3	8.9196e-27	111.65	By MS/MS	By matching	By matching	By matching	By matching
ADIEMPFDPSK	Flnb	Filamin-B	Q80X90	Q80X90	yes	yes	HIPGSPFKADIEMPFD	EMPFDPSKVVASGPGL	K	A	D	S	K	V	1	0	0	2	0	0	1	0	0	1	0	1	1	1	2	1	0	0	0	0	0	0	11	0	1248.57	1125	1135	2	0.11167	32.295	By matching	By matching	By matching	By MS/MS	By matching
ADIFGAYIMLLR	Cand2	Cullin-associated NEDD8-dissociated protein 2	Q6ZQ73	Q6ZQ73	yes	yes	KEREENVKADIFGAYI	GAYIMLLRHTRPPKGW	K	A	D	L	R	H	2	1	0	1	0	0	0	1	0	2	2	0	1	1	0	0	0	0	1	0	0	0	12	0	1381.74	393	404	2	0.0016019	67.385	By MS/MS	By matching	By matching	By MS/MS	By MS/MS
ADIFMFDEPSSYLDVK	Abce1	ATP-binding cassette sub-family E member 1	Q3UHY8;P61222	Q3UHY8	yes	no	CAVVCIQKADIFMFDE	PSSYLDVKQRLKAAIT	K	A	D	V	K	Q	1	0	0	3	0	0	1	0	0	1	1	1	1	2	1	2	0	0	1	1	0	0	16	0	1875.86	235	250	2	2.6111e-06	113.01	By MS/MS	By MS/MS	By MS/MS	By MS/MS	By matching
ADIGCTPGSGK	C3	Complement C3;Complement C3 beta chain;C3-beta-c;Complement C3 alpha chain;C3a anaphylatoxin;Acylation stimulating protein;Complement C3b alpha chain;Complement C3c alpha chain fragment 1;Complement C3dg fragment;Complement C3g fragment;Complement C3d fragment;Complement C3f fragment;Complement C3c alpha chain fragment 2	P01027	P01027	yes	yes	KIWDVVEKADIGCTPG	GCTPGSGKNYAGVFMD	K	A	D	G	K	N	1	0	0	1	1	0	0	3	0	1	0	1	0	0	1	1	1	0	0	0	0	0	11	0	1061.48	622	632	2	2.9004e-05	103.43	By MS/MS	By matching	By matching	By matching	By matching
ADIGIAMGISGSDVSK	Atp1a2	Sodium/potassium-transporting ATPase subunit alpha-2	Q3UHK5;Q6PIE5;D3YYN7	Q3UHK5	yes	no	NDSPALKKADIGIAMG	ISGSDVSKQAADMILL	K	A	D	S	K	Q	2	0	0	2	0	0	0	3	0	3	0	1	1	0	0	3	0	0	0	1	0	0	16	0	1519.76	725	740	2	0.0042812	49.036	By matching	By matching	By matching	By matching	By matching
ADIGVAMGIVGSDVSK	Atp1a1	Sodium/potassium-transporting ATPase subunit alpha-1	Q8VDN2	Q8VDN2	yes	yes	NDSPALKKADIGVAMG	IVGSDVSKQAADMILL	K	A	D	S	K	Q	2	0	0	2	0	0	0	3	0	2	0	1	1	0	0	2	0	0	0	3	0	0	16	0	1517.78	728	743	2	1.1708e-05	108.18	By matching	By MS/MS	By matching	By matching	By MS/MS
ADIHLLICTIDDLIDK	Abhd10	Mycophenolic acid acyl-glucuronide esterase, mitochondrial	Q6PE15;F6X5P5	Q6PE15	yes	no	GDHRMKEKADIHLLIC	TIDDLIDKLSTVVP__	K	A	D	D	K	L	1	0	0	4	1	0	0	0	1	4	3	1	0	0	0	0	1	0	0	0	0	0	16	0	1866.98	276	291	2;3	0.00024075	62.055	By matching	By matching	By MS/MS	By matching	By MS/MS
ADIHTTDSFSTLTVENCNR	Ttn	Titin	A2ASS6;A2ASS6-2;E9Q8K5;E9Q8N1	A2ASS6	no	no	PDSNLSIRADIHTTDS	LTVENCNRNDAGKYTL	R	A	D	N	R	N	1	1	2	2	1	0	1	0	1	1	1	0	0	1	0	2	4	0	0	1	0	0	19	0	2179.98	30191	30209	2;3	2.6885e-272	355.07	By matching	By matching	By matching	By matching	By MS/MS
ADIHTTDSFSTLTVENCNRNDAGK	Ttn	Titin	A2ASS6;A2ASS6-2;E9Q8K5;E9Q8N1	A2ASS6	no	no	PDSNLSIRADIHTTDS	CNRNDAGKYTLTVENN	R	A	D	G	K	Y	2	1	3	3	1	0	1	1	1	1	1	1	0	1	0	2	4	0	0	1	0	0	24	1	2665.2	30191	30214	3;4	3.1258e-06	65.833	By matching	By matching	By matching	By MS/MS	By matching
ADIKAPEDK	Atp5c1	ATP synthase subunit gamma;ATP synthase subunit gamma, mitochondrial	A2AKU9;Q8C2Q8;Q3UD06;Q91VR2;A2AKV3;A2AKV2;A2AKV1;A2AKV0	Q8C2Q8	no	no	GSLALYEKADIKAPED	DIKAPEDKKKHLIIGV	K	A	D	D	K	K	2	0	0	2	0	0	1	0	0	1	0	2	0	0	1	0	0	0	0	0	0	0	9	1	985.508	56	64	2	1.1839e-07	157.97	By MS/MS	By MS/MS	By MS/MS	By MS/MS	By MS/MS
ADIKAPEDKK	Atp5c1	ATP synthase subunit gamma;ATP synthase subunit gamma, mitochondrial	A2AKU9;Q8C2Q8;Q3UD06;Q91VR2;A2AKV3;A2AKV2;A2AKV1;A2AKV0	Q8C2Q8	no	no	GSLALYEKADIKAPED	IKAPEDKKKHLIIGVS	K	A	D	K	K	K	2	0	0	2	0	0	1	0	0	1	0	3	0	0	1	0	0	0	0	0	0	0	10	2	1113.6	56	65	2	0.00064962	105.25	By MS/MS	By MS/MS	By matching	By matching	By matching
ADILEDKDGK	Hnrnpm	Heterogeneous nuclear ribonucleoprotein M	Q9D0E1;Q9D0E1-2;B8JK32;B8JK33;F6W322	Q9D0E1	yes	no	SMAGVVVRADILEDKD	ILEDKDGKSRGIGIVT	R	A	D	G	K	S	1	0	0	3	0	0	1	1	0	1	1	2	0	0	0	0	0	0	0	0	0	0	10	1	1102.55	232	241	2;3	0.0060951	67.385	By MS/MS	By matching	By MS/MS	By MS/MS	By matching
ADILGVQKPGSWGALK	Ehbp1l1	EH domain-binding protein 1-like protein 1	E9QP49;Q99MS7	E9QP49	yes	no	VLESGEVKADILGVQK	PGSWGALKYEALDVPV	K	A	D	L	K	Y	2	0	0	1	0	1	0	3	0	1	2	2	0	0	1	1	0	1	0	1	0	0	16	1	1638.91	1063	1078	3	0.071777	23.527	By matching	By matching	By matching	By matching	By matching
ADILQVGLR	Paip1	Polyadenylate-binding protein-interacting protein 1	Q8VE62;G3UYE5	Q8VE62	no	no	GTNGQVTRADILQVGL	DILQVGLRELLNALFS	R	A	D	L	R	E	1	1	0	1	0	1	0	1	0	1	2	0	0	0	0	0	0	0	0	1	0	0	9	0	983.576	214	222	2	0.0024682	74.464	By MS/MS	By MS/MS	By MS/MS	By matching	By MS/MS
ADIMFLVDSSGSIGPENFSK	Col6a6	Collagen alpha-6(VI) chain	E9Q6A6;Q8C6K9;Q8C6K9-2	E9Q6A6	yes	no	EEACRDMKADIMFLVD	IGPENFSKMKMFMKNL	K	A	D	S	K	M	1	0	1	2	0	0	1	2	0	2	1	1	1	2	1	4	0	0	0	1	0	0	20	0	2113	620	639	2	3.5766e-17	118.37	By matching	By matching	By matching	By matching	By matching
ADINAVNEHGNVPLHYACFWGQDQVAEDLVANGALVSICNK	Ilk	Integrin-linked protein kinase	O55222;F6Q5Z1;D3YZA5	O55222	yes	no	VQKLLQYKADINAVNE	ALVSICNKYGEMPVDK	K	A	D	N	K	Y	6	0	5	3	2	2	2	3	2	2	3	1	0	1	1	1	0	1	1	5	0	0	41	0	4508.13	91	131	4	0.0012048	35.03	By matching	By matching	By matching	By matching	By MS/MS
ADIPLMVIIGEQERNEGVIK	Hars2	Probable histidine--tRNA ligase, mitochondrial	Q99KK9;G5E823	Q99KK9	yes	no	TQLHYCEKADIPLMVI	ERNEGVIKLRSVASRE	K	A	D	I	K	L	1	1	1	1	0	1	3	2	0	4	1	1	1	0	1	0	0	0	0	2	0	0	20	1	2223.19	458	477	3	0.0080749	31.488	By matching	By matching	By matching	By matching	By matching
ADIQDIFYQEDQIR	Mrps23	28S ribosomal protein S23, mitochondrial	Q8VE22;Q3TI14;A7M7Q8;Q5SXC9	Q8VE22	yes	no	RLRYGKAKADIQDIFY	FYQEDQIRAKFFATYG	K	A	D	I	R	A	1	1	0	3	0	3	1	0	0	3	0	0	0	1	0	0	0	0	1	0	0	0	14	0	1752.83	58	71	2	0.0084777	50.04	By matching	By matching	By matching	By matching	By matching
ADIQTER	Rps11	40S ribosomal protein S11	Q3UC02;P62281	Q3UC02	yes	no	________________	MADIQTERAYQKQPTI	M	A	D	E	R	A	1	1	0	1	0	1	1	0	0	1	0	0	0	0	0	0	1	0	0	0	0	0	7	0	831.409	2	8	1;2	0.024676	69.998	By matching	By matching	By MS/MS	By matching	By MS/MS
ADITAKPR	Mybph	Myosin-binding protein H	P70402	P70402	yes	yes	KELAHIHKADITAKPR	ADITAKPREFIERDFS	K	A	D	P	R	E	2	1	0	1	0	0	0	0	0	1	0	1	0	0	1	0	1	0	0	0	0	0	8	1	870.492	370	377	2	0.00027974	150.4	By MS/MS	By matching	By matching	By matching	By matching
ADIVENQVMDTR	Gstm1	Glutathione S-transferase Mu 1	P10649;A2AE89;F6WHQ7	P10649	no	no	ETEEERIRADIVENQV	ENQVMDTRMQLIMLCY	R	A	D	T	R	M	1	1	1	2	0	1	1	0	0	1	0	0	1	0	0	0	1	0	0	2	0	0	12	0	1389.66	97	108	2	2.5516e-32	191.93	By MS/MS	By MS/MS	By MS/MS	By MS/MS	By MS/MS
ADIWSFGITAIELATGAAPYHK	Oxsr1	Serine/threonine-protein kinase OSR1	Q6P9R2	Q6P9R2	yes	yes	QVRGYDFKADIWSFGI	TGAAPYHKYPPMKVLM	K	A	D	H	K	Y	5	0	0	1	0	0	1	2	1	3	1	1	0	1	1	1	2	1	1	0	0	0	22	0	2331.19	208	229	3	0.001742	38.359	By matching	By matching	By matching	By matching	By matching
ADIWSFGITAIELATGAAPYHKYPPMK	Oxsr1	Serine/threonine-protein kinase OSR1	Q6P9R2	Q6P9R2	yes	yes	QVRGYDFKADIWSFGI	YHKYPPMKVLMLTLQN	K	A	D	M	K	V	5	0	0	1	0	0	1	2	1	3	1	2	1	1	3	1	2	1	2	0	0	0	27	1	2947.49	208	234	3;4	2.515e-19	115.87	By MS/MS	By matching	By matching	By matching	By matching
ADIWSLGITAIELAK	Stk24;Stk25;Stk26	Serine/threonine-protein kinase 24;Serine/threonine-protein kinase 24 35 kDa subunit;Serine/threonine-protein kinase 24 12 kDa subunit;Serine/threonine-protein kinase 25;Serine/threonine-protein kinase 26	Q3U335;Q99KH8;D3Z359;Q9Z2W1;A2AD84;A2AD85;Q99JT2	Q3U335	yes	no	KQSAYDSKADIWSLGI	ITAIELAKGEPPHSEL	K	A	D	A	K	G	3	0	0	1	0	0	1	1	0	3	2	1	0	0	0	1	1	1	0	0	0	0	15	0	1599.89	200	214	2;3	0.0001298	78.326	By matching	By matching	By MS/MS	By MS/MS	By MS/MS
ADKAIMEGSGR	Mybpc1		D3YU50;F6RQD1;Q6P6L5	Q6P6L5	no	no	PPKAIWSRADKAIMEG	AIMEGSGRIRAESYPD	R	A	D	G	R	I	2	1	0	1	0	0	1	2	0	1	0	1	1	0	0	1	0	0	0	0	0	0	11	1	1133.55	563	573	2;3	0.00051817	76.24	By matching	By matching	By matching	By matching	By matching
ADKDYHFKVDNDENEHQLSLR	Npm1	Nucleophosmin	Q5SQB0;Q5SQB7;Q61937;Q9DAY9;Q5SQB5	Q5SQB0	yes	no	YLFGCELKADKDYHFK	NEHQLSLRTVSLGAGA	K	A	D	L	R	T	1	1	2	4	0	1	2	0	2	0	2	2	0	1	0	1	0	0	1	1	0	0	21	2	2572.19	25	45	3;4;5	8.4744e-13	129.43	By matching	By matching	By matching	By MS/MS	By matching
ADKEAAFDDAVEER	Rbbp4	Histone-binding protein RBBP4	Q60972	Q60972	yes	yes	________________	FDDAVEERVINEEYKI	M	A	D	E	R	V	4	1	0	3	0	0	3	0	0	0	0	1	0	1	0	0	0	0	0	1	0	0	14	1	1564.7	2	15	2	0.00016576	83.54	By matching	By matching	By matching	By matching	By matching
ADKLAEEHGS	Atp5b	ATP synthase subunit beta, mitochondrial	P56480	P56480	yes	yes	PIEEAVAKADKLAEEH	KLAEEHGS________	K	A	D	G	S	-	2	0	0	1	0	0	2	1	1	0	1	1	0	0	0	1	0	0	0	0	0	0	10	1	1055.49	520	529	1;2;3	0.00014447	106.35	By MS/MS	By MS/MS	By matching	By MS/MS	By matching
ADKMDMSLDDIIK	Alyref2;Alyref	Aly/REF export factor 2;THO complex subunit 4	G3X9I4;Q9JJW6-2;Q9JJW6;O08583;O08583-2	G3X9I4	yes	no	________________	MSLDDIIKLNRNQRRV	M	A	D	I	K	L	1	0	0	4	0	0	0	0	0	2	1	2	2	0	0	1	0	0	0	0	0	0	13	1	1493.71	2	14	2	0.00014695	77.746	By matching	By matching	By matching	By MS/MS	By matching
ADLAEEYSK	Ube2l3	Ubiquitin-conjugating enzyme E2 L3	Q561N4;P68037	Q561N4	yes	no	PQPEHPLRADLAEEYS	DLAEEYSKDRKKFCKN	R	A	D	S	K	D	2	0	0	1	0	0	2	0	0	0	1	1	0	0	0	1	0	0	1	0	0	0	9	0	1024.47	123	131	2	0.00030729	109.02	By MS/MS	By matching	By matching	By matching	By MS/MS
ADLANEEKPAVAPSVFVFQK	Ranbp3	Ran-binding protein 3	Q9CT10	Q9CT10	yes	yes	________________	PSVFVFQKDKGQKRSA	M	A	D	Q	K	D	4	0	1	1	0	1	2	0	0	0	1	2	0	2	2	1	0	0	0	3	0	0	20	1	2159.13	2	21	2	5.4865e-07	83.064	By matching	By matching	By matching	By matching	By matching
ADLAWMR	Nrap	Nebulin-related-anchoring protein	Q80XB4-2;Q80XB4;E9PZF4;Q80XB4-4;Q80XB4-3;E9Q641	Q80XB4-2	yes	no	LQSELQYKADLAWMRG	KADLAWMRGVGWLTEG	K	A	D	M	R	G	2	1	0	1	0	0	0	0	0	0	1	0	1	0	0	0	0	1	0	0	0	0	7	0	861.417	647	653	2	0.063519	55.676	By matching	By matching	By matching	By matching	By matching
ADLDISGTKVEVSAPDVSIEGSEGK	Ahnak		E9Q616	E9Q616	yes	yes	EVDVNLPKADLDISGT	SIEGSEGKLKGHKFKM	K	A	D	G	K	L	2	0	0	3	0	0	3	3	0	2	1	2	0	0	1	4	1	0	0	3	0	0	25	1	2502.23	775	799	3	4.9944e-06	59.372	By matching	By matching	By matching	By matching	By matching
ADLDVSGPK	Ahnak		E9Q616	E9Q616	yes	no	GPEVSLPKADLDVSGP	DLDVSGPKVDIDVPDV	K	A	D	P	K	V	1	0	0	2	0	0	0	1	0	0	1	1	0	0	1	1	0	0	0	1	0	0	9	0	900.455	1278	1286	1;2	0.0018273	106.6	By MS/MS	By MS/MS	By MS/MS	By MS/MS	By MS/MS
ADLDVSGPKVDIDVPDVNIEGPDAK	Ahnak		E9Q616	E9Q616	yes	no	GPEVSLPKADLDVSGP	NIEGPDAKLKGPKFKM	K	A	D	A	K	L	2	0	1	6	0	0	1	2	0	2	1	2	0	0	3	1	0	0	0	4	0	0	25	1	2577.28	1278	1302	2;3	1.67e-52	180.65	By MS/MS	By MS/MS	By MS/MS	By matching	By MS/MS
ADLDVSGPKVDIDVPDVNVEGPDMK	Ahnak		E9Q616	E9Q616	yes	yes	EVDVNLPKADLDVSGP	NVEGPDMKVKGPKFRM	K	A	D	M	K	V	1	0	1	6	0	0	1	2	0	1	1	2	1	0	3	1	0	0	0	5	0	0	25	1	2623.27	4585	4609	3	1.6842e-12	85.423	By matching	By MS/MS	By MS/MS	By matching	By matching
ADLDVSGPKVDIEGPNVNIEGPEGK	Ahnak		E9Q616	E9Q616	yes	yes	EVDVNLPKADLDVSGP	NIEGPEGKLKGPKFKM	K	A	D	G	K	L	1	0	2	3	0	0	3	4	0	2	1	2	0	0	3	1	0	0	0	3	0	0	25	1	2548.27	3993	4017	3	7.8686e-28	148.26	By matching	By matching	By matching	By matching	By matching
ADLEAQRDVTYEEAK	Rab14	Ras-related protein Rab-14	Q50HX4;Q91V41;A2AL34	Q50HX4	yes	no	VIILIGNKADLEAQRD	DVTYEEAKQFAEENGL	K	A	D	A	K	Q	3	1	0	2	0	1	3	0	0	0	1	1	0	0	0	0	1	0	1	1	0	0	15	1	1736.82	126	140	2;3	7.493e-20	152.25	By matching	By MS/MS	By MS/MS	By MS/MS	By MS/MS
ADLEEQLSDEEK	Capza2	F-actin-capping protein subunit alpha-2	Q5DQJ3;P47754;D6RCW7	Q5DQJ3	yes	no	________________	EQLSDEEKVRIAAKFI	M	A	D	E	K	V	1	0	0	2	0	1	4	0	0	0	2	1	0	0	0	1	0	0	0	0	0	0	12	0	1404.63	2	13	2	2.2139e-15	145.31	By matching	By matching	By MS/MS	By MS/MS	By MS/MS
ADLEEQLSDEEKVR	Capza2	F-actin-capping protein subunit alpha-2	Q5DQJ3;P47754;D6RCW7	Q5DQJ3	yes	no	________________	LSDEEKVRIAAKFIIH	M	A	D	V	R	I	1	1	0	2	0	1	4	0	0	0	2	1	0	0	0	1	0	0	0	1	0	0	14	1	1659.8	2	15	2	9.3742e-21	156.24	By matching	By matching	By matching	By matching	By matching
ADLEWLR	Neb		E9Q1W3;A2AQA9;A2AQB2	E9Q1W3	no	no	LQSDAVYKADLEWLRG	KADLEWLRGIGWVPIG	K	A	D	L	R	G	1	1	0	1	0	0	1	0	0	0	2	0	0	0	0	0	0	1	0	0	0	0	7	0	901.466	3867	3873	2	0.002369	134.06	By MS/MS	By matching	By matching	By matching	By matching
ADLEWMK	Neb		E9Q1W3;A2AQA9	E9Q1W3	no	no	LQSDNLYKADLEWMKG	KADLEWMKGIGWVPIG	K	A	D	M	K	G	1	0	0	1	0	0	1	0	0	0	1	1	1	0	0	0	0	1	0	0	0	0	7	0	891.416	3624	3630	2	0.070535	54.157	By matching	By matching	By matching	By matching	By matching
ADLGDWHK	Ttn	Titin	A2ASS6;A2ASS6-2;E9Q8K5;E9Q8N1	A2ASS6	no	no	GYIIEMCKADLGDWHK	ADLGDWHKVNTEPCVK	K	A	D	H	K	V	1	0	0	2	0	0	0	1	1	0	1	1	0	0	0	0	0	1	0	0	0	0	8	0	940.44	30084	30091	2	0.014675	58.433	By matching	By matching	By matching	By MS/MS	By MS/MS
ADLGNIMMNLLSQR	Xirp2	Xin actin-binding repeat-containing protein 2	Q4U4S6-2;Q4U4S6	Q4U4S6-2	yes	no	IQKEEVIRADLGNIMM	MMNLLSQRDCTKKEIF	R	A	D	Q	R	D	1	1	2	1	0	1	0	1	0	1	3	0	2	0	0	1	0	0	0	0	0	0	14	0	1574.79	1374	1387	2	0.063652	38.116	By matching	By matching	By matching	By matching	By matching
ADLIAYLK	Cycs;Gm10108	Cytochrome c, somatic	Q56A15;G3UWG1;P62897	Q56A15	yes	no	GIKKKGERADLIAYLK	ADLIAYLKKATNE___	R	A	D	L	K	K	2	0	0	1	0	0	0	0	0	1	2	1	0	0	0	0	0	0	1	0	0	0	8	0	905.522	93	100	1;2	0.0043471	87.323	By MS/MS	By MS/MS	By MS/MS	By MS/MS	By MS/MS
ADLIAYLKK	Cycs;Gm10108	Cytochrome c, somatic	Q56A15;G3UWG1;P62897	Q56A15	yes	no	GIKKKGERADLIAYLK	DLIAYLKKATNE____	R	A	D	K	K	A	2	0	0	1	0	0	0	0	0	1	2	2	0	0	0	0	0	0	1	0	0	0	9	1	1033.62	93	101	2	0.001739	92.838	By matching	By matching	By matching	By MS/MS	By matching
ADLIFVVFDPTK	Srl	Sarcalumenin	Q7TQ48;Q7TQ48-2	Q7TQ48	yes	no	VCQWFIDRADLIFVVF	FVVFDPTKLDVGLELE	R	A	D	T	K	L	1	0	0	2	0	0	0	0	0	1	1	1	0	2	1	0	1	0	0	2	0	0	12	0	1363.74	655	666	2	1.6313e-05	105.65	By MS/MS	By MS/MS	By MS/MS	By matching	By MS/MS
ADLIFVVFDPTKLDVGLELEMLFR	Srl	Sarcalumenin	Q7TQ48;Q7TQ48-2	Q7TQ48	yes	no	VCQWFIDRADLIFVVF	LELEMLFRQLKGRESQ	R	A	D	F	R	Q	1	1	0	3	0	0	2	1	0	1	5	1	1	3	1	0	1	0	0	3	0	0	24	1	2779.49	655	678	3	1.766e-11	89.721	By MS/MS	By MS/MS	By matching	By matching	By matching
ADLINNLGTIAK	Hsp90ab1;Hsp90aa1	Heat shock protein HSP 90-beta;Heat shock protein HSP 90-alpha	Q71LX8;P11499;Q80Y52;P07901;B7ZC50	Q71LX8	no	no	DTGIGMTKADLINNLG	NNLGTIAKSGTKAFME	K	A	D	A	K	S	2	0	2	1	0	0	0	1	0	2	2	1	0	0	0	0	1	0	0	0	0	0	12	0	1241.7	96	107	2;3	6.5203e-07	113.07	By MS/MS	By matching	By matching	By MS/MS	By matching
ADLLEAQALK	Mlycd	Malonyl-CoA decarboxylase, mitochondrial	Q99J39-2;Q99J39	Q99J39-2	yes	no	VRFLVQLRADLLEAQA	LLEAQALKLVEGPHVR	R	A	D	L	K	L	3	0	0	1	0	1	1	0	0	0	3	1	0	0	0	0	0	0	0	0	0	0	10	0	1070.6	120	129	2	0.0015902	74.306	By matching	By MS/MS	By MS/MS	By matching	By matching
ADLLGIVSELQLK	Optn	Optineurin	Q8K3K8	Q8K3K8	yes	yes	VMRLRAEKADLLGIVS	IVSELQLKLNSGGSSE	K	A	D	L	K	L	1	0	0	1	0	1	1	1	0	1	4	1	0	0	0	1	0	0	0	1	0	0	13	0	1397.81	165	177	2;3	0.0097174	49.298	By matching	By matching	By matching	By matching	By matching
ADLNQGIGEPQSPSR	Efhd2	EF-hand domain-containing protein D2	Q8C845;Q9D8Y0	Q8C845	yes	no	LSAKLLRRADLNQGIG	GEPQSPSRRVFNPYTE	R	A	D	S	R	R	1	1	1	1	0	2	1	2	0	1	1	0	0	0	2	2	0	0	0	0	0	0	15	0	1567.76	63	77	2	1.1235e-08	102.65	By matching	By matching	By matching	By matching	By MS/MS
ADLNQGIGEPQSPSRR	Efhd2	EF-hand domain-containing protein D2	Q8C845;Q9D8Y0	Q8C845	yes	no	LSAKLLRRADLNQGIG	EPQSPSRRVFNPYTEF	R	A	D	R	R	V	1	2	1	1	0	2	1	2	0	1	1	0	0	0	2	2	0	0	0	0	0	0	16	1	1723.86	63	78	3	0.005841	42.314	By matching	By matching	By matching	By MS/MS	By matching
ADLPGSSSTFTK	Sorbs2	Sorbin and SH3 domain-containing protein 2	E9Q0B0;B7ZWM6;Q3UTJ2;Q3UTJ2-4;Q3UTJ2-3;Q3UTJ2-2;Z4YJR7;B9EKP8;B2RXQ9;D3Z080;Q3UTJ2-5;F6V513	Q3UTJ2-2	no	no	SSRTSPGRADLPGSSS	GSSSTFTKSFISSSPS	R	A	D	T	K	S	1	0	0	1	0	0	0	1	0	0	1	1	0	1	1	3	2	0	0	0	0	0	12	0	1209.59	477	488	2	0.00019421	85.554	By matching	By MS/MS	By MS/MS	By MS/MS	By matching
ADLPTLGFTHFQPAQLTTVGK	Adsl	Adenylosuccinate lyase	P54822;E9Q242;E9Q3T7	P54822	yes	no	LADFAKDRADLPTLGF	AQLTTVGKRCCLWIQD	R	A	D	G	K	R	2	0	0	1	0	2	0	2	1	0	3	1	0	2	2	0	4	0	0	1	0	0	21	0	2241.18	150	170	3	1.1791e-07	84.166	By matching	By matching	By matching	By matching	By matching
ADLPTLGFTHFQPAQLTTVGKR	Adsl	Adenylosuccinate lyase	P54822;E9Q242;E9Q3T7	P54822	yes	no	LADFAKDRADLPTLGF	QLTTVGKRCCLWIQDL	R	A	D	K	R	C	2	1	0	1	0	2	0	2	1	0	3	1	0	2	2	0	4	0	0	1	0	0	22	1	2397.28	150	171	5	0.10426	10.348	By matching	By matching	By matching	By matching	By matching
ADLSGMSGSR	Serpinb1a;Serpinb1c	Leukocyte elastase inhibitor A;Leukocyte elastase inhibitor C	Q9D154;Z4YK03;Q5SV42	Q9D154	no	no	QDLFSSSKADLSGMSG	LSGMSGSRDLFISKIV	K	A	D	S	R	D	1	1	0	1	0	0	0	2	0	0	1	0	1	0	0	3	0	0	0	0	0	0	10	0	979.439	302	311	2	3.1661e-05	112.83	By MS/MS	By matching	By matching	By MS/MS	By matching
ADLSLVDALTEPPPEIEGEIKR	Map4	Microtubule-associated protein;Microtubule-associated protein 4	A0A0B4J1F2;A0A0B4J1M9;P27546-2;P27546;P27546-3;Q78TF3	A0A0B4J1F2	yes	no	________________	EIEGEIKRDFMAALEA	M	A	D	K	R	D	2	1	0	2	0	0	4	1	0	2	3	1	0	0	3	1	1	0	0	1	0	0	22	1	2391.25	2	23	3	1.6864e-08	100.59	By matching	By matching	By MS/MS	By MS/MS	By MS/MS
ADLSNCLYK	Nebl	Nebulette	B7ZCI2;B7ZCI3;Q0II04;A0A0K0K1D5	B7ZCI2	yes	no	AKYKGTIKADLSNCLY	DLSNCLYKDMPATIDS	K	A	D	Y	K	D	1	0	1	1	1	0	0	0	0	0	2	1	0	0	0	1	0	0	1	0	0	0	9	0	1082.51	95	103	2	1.1692e-05	141.2	By matching	By MS/MS	By MS/MS	By MS/MS	By MS/MS
ADLYIHVTYIK	Impad1	Inositol monophosphatase 3	Q80V26	Q80V26	yes	yes	VPDMTQEKADLYIHVT	YIHVTYIKKWDICAGN	K	A	D	I	K	K	1	0	0	1	0	0	0	0	1	2	1	1	0	0	0	0	1	0	2	1	0	0	11	0	1334.72	285	295	3	0.087746	21.55	By matching	By matching	By matching	By matching	By matching
ADLYLEGK	Iars2	Isoleucine--tRNA ligase, mitochondrial	Q8BIJ6;E9PWN2	Q8BIJ6	yes	no	VLQDTQQRADLYLEGK	ADLYLEGKDQLGGWFQ	R	A	D	G	K	D	1	0	0	1	0	0	1	1	0	0	2	1	0	0	0	0	0	0	1	0	0	0	8	0	907.465	618	625	2	0.038856	47.187	By matching	By matching	By matching	By matching	By matching
ADMIELLGPRPFAEK	Afg3l1	AFG3-like protein 1	Q920A7	Q920A7	yes	yes	LEKEVLEKADMIELLG	GPRPFAEKSTYEEFVE	K	A	D	E	K	S	2	1	0	1	0	0	2	1	0	1	2	1	1	1	2	0	0	0	0	0	0	0	15	1	1685.88	731	745	3	0.038804	28.598	By matching	By matching	By MS/MS	By matching	By matching
ADMMPFLYWNMMLR	Sqrdl	Sulfide:quinone oxidoreductase, mitochondrial	Q9R112	Q9R112	yes	yes	RITMYLMKADMMPFLY	LYWNMMLRGYWGGPAF	K	A	D	L	R	G	1	1	1	1	0	0	0	0	0	0	2	0	4	1	1	0	0	1	1	0	0	0	14	0	1817.81	419	432	2;3	0.00025422	67.997	By matching	By matching	By MS/MS	By matching	By MS/MS
ADMPSGESCTSPLELFNSIATQGELVR	Wars	Tryptophan--tRNA ligase, cytoplasmic;T1-TrpRS;T2-TrpRS	P32921-2;P32921;E0CXX4;E0CXQ4	P32921-2	yes	no	________________	ATQGELVRSLKAGNAP	M	A	D	V	R	S	2	1	1	1	1	1	3	2	0	1	3	0	1	1	2	4	2	0	0	1	0	0	27	0	2908.36	2	28	3	1.1673e-05	55.662	By matching	By matching	By matching	By matching	By matching
ADMVETQQLMR	Ehd2	EH domain-containing protein 2	Q8BH64;D3Z7U7	Q8BH64	yes	no	KIRVVLNKADMVETQQ	VETQQLMRVYGALMWA	K	A	D	M	R	V	1	1	0	1	0	2	1	0	0	0	1	0	2	0	0	0	1	0	0	1	0	0	11	0	1320.62	221	231	2	3.1485e-19	175.15	By matching	By MS/MS	By MS/MS	By MS/MS	By MS/MS
ADMVIEAVFEDLGVK	Hadha	Trifunctional enzyme subunit alpha, mitochondrial;Long-chain enoyl-CoA hydratase;Long chain 3-hydroxyacyl-CoA dehydrogenase	Q8BMS1	Q8BMS1	yes	yes	LDYKGFEKADMVIEAV	VFEDLGVKHKVLKEVE	K	A	D	V	K	H	2	0	0	2	0	0	2	1	0	1	1	1	1	1	0	0	0	0	0	3	0	0	15	0	1634.82	441	455	2;3	6.7682e-10	124.62	By MS/MS	By MS/MS	By MS/MS	By MS/MS	By MS/MS
ADMVIEAVFEDLGVKHK	Hadha	Trifunctional enzyme subunit alpha, mitochondrial;Long-chain enoyl-CoA hydratase;Long chain 3-hydroxyacyl-CoA dehydrogenase	Q8BMS1	Q8BMS1	yes	yes	LDYKGFEKADMVIEAV	EDLGVKHKVLKEVESV	K	A	D	H	K	V	2	0	0	2	0	0	2	1	1	1	1	2	1	1	0	0	0	0	0	3	0	0	17	1	1899.98	441	457	4	2.2655e-05	84.508	By matching	By matching	By matching	By matching	By matching
ADMWSFGITAIELATGAAPYHK	Stk39	STE20/SPS1-related proline-alanine-rich protein kinase	A2AQL0;Q9Z1W9	A2AQL0	yes	no	QVRGYDFKADMWSFGI	TGAAPYHKYPPMKVLM	K	A	D	H	K	Y	5	0	0	1	0	0	1	2	1	2	1	1	1	1	1	1	2	1	1	0	0	0	22	0	2349.15	266	287	3;4	6.9303e-06	63.225	By matching	By matching	By matching	By matching	By matching
ADMWSFGITAIELATGAAPYHKYPPMK	Stk39	STE20/SPS1-related proline-alanine-rich protein kinase	A2AQL0;Q9Z1W9	A2AQL0	yes	no	QVRGYDFKADMWSFGI	YHKYPPMKVLMLTLQN	K	A	D	M	K	V	5	0	0	1	0	0	1	2	1	2	1	2	2	1	3	1	2	1	2	0	0	0	27	1	2965.45	266	292	4	4.3242e-06	58.812	By matching	By matching	By matching	By MS/MS	By matching
ADNDAGNAAIDSLLNYETVK	Abcb7	ATP-binding cassette sub-family B member 7, mitochondrial	Q61102	Q61102	yes	yes	RFRIEMNKADNDAGNA	LLNYETVKYFNNEKYE	K	A	D	V	K	Y	4	0	3	3	0	0	1	1	0	1	2	1	0	0	0	1	1	0	1	1	0	0	20	0	2092.99	325	344	2	1.6957e-15	140.95	By matching	By matching	By matching	By matching	By matching
ADNEKLDNQR	Kpna4	Importin subunit alpha;Importin subunit alpha-3	Q4FJX1;O35343	Q4FJX1	yes	no	________________	NEKLDNQRLKNFKNKG	M	A	D	Q	R	L	1	1	2	2	0	1	1	0	0	0	1	1	0	0	0	0	0	0	0	0	0	0	10	1	1201.57	2	11	2	0.080548	46.524	By matching	By matching	By matching	By matching	By matching
ADNFEYSDPVDGSISK	Pgm1;Pgm2	Phosphoglucomutase-1	Q9D0F9;A2CEK3	Q9D0F9	no	no	DKVYTVEKADNFEYSD	PVDGSISKNQGLRLIF	K	A	D	S	K	N	1	0	1	3	0	0	1	1	0	1	0	1	0	1	1	3	0	0	1	1	0	0	16	0	1742.76	471	486	2;3	1.8898e-29	177.64	By MS/MS	By MS/MS	By MS/MS	By MS/MS	By MS/MS
ADNFEYSDPVDGSISKNQGLR	Pgm1;Pgm2	Phosphoglucomutase-1	Q9D0F9;A2CEK3	Q9D0F9	no	no	DKVYTVEKADNFEYSD	ISKNQGLRLIFADGSR	K	A	D	L	R	L	1	1	2	3	0	1	1	2	0	1	1	1	0	1	1	3	0	0	1	1	0	0	21	1	2311.07	471	491	2;3	8.5019e-59	175.33	By matching	By matching	By matching	By matching	By matching
ADNKLDINLER	Ccdc90b	Coiled-coil domain-containing protein 90B, mitochondrial	Q8C3X2;Q8C3X2-2	Q8C3X2	yes	no	TNETSRIRADNKLDIN	KLDINLERSRVTDMFT	R	A	D	E	R	S	1	1	2	2	0	0	1	0	0	1	2	1	0	0	0	0	0	0	0	0	0	0	11	1	1299.68	164	174	3	0.004617	52.463	By matching	By matching	By matching	By MS/MS	By matching
ADNLATQMLMR	Srl	Sarcalumenin	Q7TQ48;Q7TQ48-2	Q7TQ48	yes	no	QIRIILNKADNLATQM	LATQMLMRVYGALFWS	K	A	D	M	R	V	2	1	1	1	0	1	0	0	0	0	2	0	2	0	0	0	1	0	0	0	0	0	11	0	1262.61	694	704	2;3	2.7255e-29	209.8	By MS/MS	By MS/MS	By MS/MS	By MS/MS	By MS/MS
ADNPVLELLLR	Farsa	Phenylalanine--tRNA ligase alpha subunit	E9PWY9;Q8C0C7;D6RIJ2	E9PWY9	yes	no	________________	PVLELLLRRLEVADGG	M	A	D	L	R	R	1	1	1	1	0	0	1	0	0	0	4	0	0	0	1	0	0	0	0	1	0	0	11	0	1251.72	2	12	2	2.0266e-24	196.24	By MS/MS	By matching	By MS/MS	By matching	By matching
ADPFQDLRLESPTR	Sgcg	Gamma-sarcoglycan	Q9EQ83;P82348;F6YKG7	Q9EQ83	yes	no	SVETPLVRADPFQDLR	LRLESPTRSLSMDAPR	R	A	D	T	R	S	1	2	0	2	0	1	1	0	0	0	2	0	0	1	2	1	1	0	0	0	0	0	14	1	1643.83	186	199	3	0.0042914	44.16	By matching	By matching	By matching	By matching	By matching
ADPPQEAAQFTSQVIILNHPGQISAGYSPVIDCHTAHIACK	Eef1a2	Elongation factor 1-alpha 2	P62631	P62631	yes	yes	GNVCGDSKADPPQEAA	HTAHIACKFAELKEKI	K	A	D	C	K	F	6	0	1	2	2	4	1	2	3	5	1	1	0	1	4	3	2	0	1	2	0	0	41	0	4441.16	331	371	4;5	1.7169e-85	169.08	By matching	By MS/MS	By MS/MS	By MS/MS	By MS/MS
ADPWQECMDYAVILAR	Impa1	Inositol monophosphatase 1	Q924B0;O55023;Q80ZJ2;A0A0A6YW07	Q924B0	yes	no	________________	DYAVILARQAGEMIRE	M	A	D	A	R	Q	3	1	0	2	1	1	1	0	0	1	1	0	1	0	1	0	0	1	1	1	0	0	16	0	1936.88	2	17	2;3	3.2286e-10	135.47	By matching	By matching	By matching	By matching	By MS/MS
ADPYTADEGSGEGHK	Usp47	Ubiquitin carboxyl-terminal hydrolase 47	Q8BY87;Q8BY87-2	Q8BY87	yes	no	DMQYMYFKADPYTADE	EGSGEGHKWLMVHVDK	K	A	D	H	K	W	2	0	0	2	0	0	2	3	1	0	0	1	0	0	1	1	1	0	1	0	0	0	15	0	1532.64	1037	1051	3	6.028e-05	72.898	By MS/MS	By matching	By matching	By matching	By matching
ADQAYEDIR	Coro6	Coronin-6;Coronin	Q920M5-2;Q920M5-4;Q920M5-3;Q920M5;B9EIZ7	Q920M5-2	yes	no	HVFGQAAKADQAYEDI	DQAYEDIRVSKVTWDS	K	A	D	I	R	V	2	1	0	2	0	1	1	0	0	1	0	0	0	0	0	0	0	0	1	0	0	0	9	0	1079.49	21	29	2	0.00098172	91.636	By matching	By matching	By MS/MS	By MS/MS	By MS/MS
ADQELLMYSHDNIICGITSVAFSR	Gnb2	Guanine nucleotide-binding protein G(I)/G(S)/G(T) subunit beta-2	Q3U9V4;P62880;E9QKR0;D3YZX3;E9PWM7	Q3U9V4	yes	no	TCRLFDLRADQELLMY	ITSVAFSRSGRLLLAG	R	A	D	S	R	S	2	1	1	2	1	1	1	1	1	3	2	0	1	1	0	3	1	0	1	1	0	0	24	0	2739.3	257	280	3	1.0304e-13	116.99	By matching	By matching	By matching	By matching	By MS/MS
ADQELMTYSHDNIICGITSVSFSK	Gnb1	Guanine nucleotide-binding protein G(I)/G(S)/G(T) subunit beta-1	Q3TQ70;P62874	Q3TQ70	yes	no	TCRLFDLRADQELMTY	ITSVSFSKSGRLLLAG	R	A	D	S	K	S	1	0	1	2	1	1	1	1	1	3	1	1	1	1	0	4	2	0	1	1	0	0	24	0	2715.25	257	280	3	1.4474e-37	170.65	By MS/MS	By matching	By matching	By matching	By MS/MS
ADQLCQQELR	Prph	Peripherin	G5E846;P15331;G3X981;P15331-3;P15331-2	G5E846	yes	no	ARGQEPARADQLCQQE	QLCQQELRELRRELEL	R	A	D	L	R	E	1	1	0	1	1	3	1	0	0	0	2	0	0	0	0	0	0	0	0	0	0	0	10	0	1259.59	144	153	2	0.0001742	98.737	By matching	By matching	By matching	By matching	By matching
ADQLTEEQIAEFK	Calm1;Calml3	Calmodulin;Calmodulin-like protein 3	P62204;Q9D6P8	P62204	yes	no	________________	EEQIAEFKEAFSLFDK	M	A	D	F	K	E	2	0	0	1	0	2	3	0	0	1	1	1	0	1	0	0	1	0	0	0	0	0	13	0	1520.74	2	14	2;3	9.9377e-28	176.87	By MS/MS	By MS/MS	By MS/MS	By MS/MS	By MS/MS
ADQLTEEQIAEFKEAFSLFDK	Calm1;Calml3	Calmodulin;Calmodulin-like protein 3	P62204;Q9D6P8	P62204	yes	no	________________	EAFSLFDKDGDGTITT	M	A	D	D	K	D	3	0	0	2	0	2	4	0	0	1	2	2	0	3	0	1	1	0	0	0	0	0	21	1	2458.19	2	22	2;3	4.0015e-14	137.64	By matching	By matching	By matching	By MS/MS	By matching
ADQLTEEQIAEFKEAFSLFDKDGDGTITTK	Calm1	Calmodulin	P62204	P62204	yes	yes	________________	GDGTITTKELGTVMRS	M	A	D	T	K	E	3	0	0	4	0	2	4	2	0	2	2	3	0	3	0	1	4	0	0	0	0	0	30	2	3346.61	2	31	3;4	3.0057e-236	300.5	By MS/MS	By matching	By MS/MS	By MS/MS	By matching
ADQPGFLQAK	Nrap	Nebulin-related-anchoring protein	Q80XB4-2;Q80XB4;E9PZF4;Q80XB4-4	Q80XB4-2	yes	no	GRSQFHSRADQPGFLQ	QPGFLQAKRSQQLASD	R	A	D	A	K	R	2	0	0	1	0	2	0	1	0	0	1	1	0	1	1	0	0	0	0	0	0	0	10	0	1073.55	1566	1575	2	0.036109	42.338	By matching	By matching	By matching	By matching	By matching
ADQVDTQQLMR	Ehd4	EH domain-containing protein 4	Q3TM70;Q9EQP2	Q3TM70	yes	no	KIRVVLNKADQVDTQQ	VDTQQLMRVYGALMWS	K	A	D	M	R	V	1	1	0	2	0	3	0	0	0	0	1	0	1	0	0	0	1	0	0	1	0	0	11	0	1303.62	224	234	2	1.5565e-15	159.94	By MS/MS	By MS/MS	By MS/MS	By MS/MS	By MS/MS
ADQWNVNYVETSAK	Rala	Ras-related protein Ral-A	P63321	P63321	yes	yes	SVEEAKNRADQWNVNY	NYVETSAKTRANVDKV	R	A	D	A	K	T	2	0	2	1	0	1	1	0	0	0	0	1	0	0	0	1	1	1	1	2	0	0	14	0	1623.75	146	159	2	0.0086917	47.639	By matching	By matching	By matching	By matching	By matching
ADRAGNVIFRK	Oxct1	Succinyl-CoA:3-ketoacid coenzyme A transferase 1, mitochondrial;Succinyl-CoA:3-ketoacid-coenzyme A transferase	Q9D0K2;Q3UJQ9	Q9D0K2	yes	no	FALVKAWKADRAGNVI	AGNVIFRKSARNFNLP	K	A	D	R	K	S	2	2	1	1	0	0	0	1	0	1	0	1	0	1	0	0	0	0	0	1	0	0	11	2	1245.69	215	225	2	0.1042	49.632	By matching	By matching	By matching	By MS/MS	By matching
ADRDESSPYAAMLAAQDVAQR	Rps14	40S ribosomal protein S14	P62264;D3YVF4;D3Z7I1	P62264	yes	no	VTGGMKVKADRDESSP	AAQDVAQRCKELGITA	K	A	D	Q	R	C	6	2	0	3	0	2	1	0	0	0	1	0	1	0	1	2	0	0	1	1	0	0	21	1	2264.05	64	84	3	2.5416e-09	111.35	By matching	By MS/MS	By MS/MS	By MS/MS	By MS/MS
ADRDQYELLCLDNTR	Gm20425;Tf	Serotransferrin	E9Q035;Q921I1	E9Q035	no	no	IFEVLPEKADRDQYEL	LLCLDNTRKPVDQYED	K	A	D	T	R	K	1	2	1	3	1	1	1	0	0	0	3	0	0	0	0	0	1	0	1	0	0	0	15	1	1880.87	223	237	2;3	3.7286e-60	213.91	By MS/MS	By MS/MS	By MS/MS	By MS/MS	By MS/MS
ADRENADIIR	Atad3;Atad3a	ATPase family AAA domain-containing protein 3	Q925I1;Q925I1-2;H3BK90;V9GWS6	Q925I1	yes	no	AEARARAKADRENADI	RENADIIREQIRLKAA	K	A	D	I	R	E	2	2	1	2	0	0	1	0	0	2	0	0	0	0	0	0	0	0	0	0	0	0	10	1	1171.59	198	207	3	0.00021746	84.507	By matching	By matching	By matching	By matching	By matching
ADRLVQMSICSSLAR	Bpnt1	3(2),5-bisphosphate nucleotidase 1	Q9Z0S1;D3Z5X0	Q9Z0S1	yes	no	SATDLQTKADRLVQMS	SICSSLARKFPKLTII	K	A	D	A	R	K	2	2	0	1	1	1	0	0	0	1	2	0	1	0	0	3	0	0	0	1	0	0	15	1	1705.86	50	64	3	0.006029	42.059	By matching	By matching	By matching	By matching	By matching
ADRTTAAHGLELR	Asns	Asparagine synthetase [glutamine-hydrolyzing]	Q61024	Q61024	yes	yes	LYLFDVLRADRTTAAH	AAHGLELRVPFLDHRF	R	A	D	L	R	V	3	2	0	1	0	0	1	1	1	0	2	0	0	0	0	0	2	0	0	0	0	0	13	1	1409.74	405	417	3	0.018358	38.376	By matching	By matching	By matching	By matching	By matching
ADSAEYSAMTTGGQSSAK	Mybpc1		D3YU50;F6RQD1;Q6P6L5	Q6P6L5	no	no	LIIEGATKADSAEYSA	TGGQSSAKLSVDLRPL	K	A	D	A	K	L	4	0	0	1	0	1	1	2	0	0	0	1	1	0	0	4	2	0	1	0	0	0	18	0	1760.75	409	426	2	9.2053e-39	179.14	By MS/MS	By matching	By matching	By matching	By matching
ADSAILTDQTK	Unc45b	Protein unc-45 homolog B	Q8CGY6-2;Q8CGY6	Q8CGY6-2	yes	no	SALACMVKADSAILTD	AILTDQTKELLARVFL	K	A	D	T	K	E	2	0	0	2	0	1	0	0	0	1	1	1	0	0	0	1	2	0	0	0	0	0	11	0	1161.59	638	648	2	4.1547e-09	125.24	By MS/MS	By matching	By matching	By MS/MS	By matching
ADSAIMSWDIPEDDGGGEITCYSIEK	Ttn	Titin	A2ASS6;A2ASS6-2;E9Q8K5;E9Q8N1	A2ASS6	no	no	PIRFDEIKADSAIMSW	ITCYSIEKREASQTNW	K	A	D	E	K	R	2	0	0	4	1	0	3	3	0	4	0	1	1	0	1	3	1	1	1	0	0	0	26	0	2858.23	29460	29485	3	2.5494e-22	126.32	By matching	By matching	By matching	By matching	By MS/MS
ADSCEFTVTGLQK	Ttn	Titin	A2ASS6;A2ASS6-2;E9Q8K5;E9Q8N1	A2ASS6	no	no	TWVLVTDRADSCEFTV	FTVTGLQKGGVEYLFR	R	A	D	Q	K	G	1	0	0	1	1	1	1	1	0	0	1	1	0	1	0	1	2	0	0	1	0	0	13	0	1454.67	14932	14944	2	7.9862e-10	133.88	By MS/MS	By MS/MS	By MS/MS	By MS/MS	By MS/MS
ADSDHWVR	Ttn	Titin	A2ASS6;A2ASS6-2;E9Q8K5;E9Q8N1	A2ASS6	no	no	GYLVEVKRADSDHWVR	ADSDHWVRCNLPEKLQ	R	A	D	V	R	C	1	1	0	2	0	0	0	0	1	0	0	0	0	0	0	1	0	1	0	1	0	0	8	0	984.441	21419	21426	2	0.025713	60.91	By matching	By matching	By matching	By matching	By matching
ADSFYIIESGEVSILIR	Prkar2a	cAMP-dependent protein kinase type II-alpha regulatory subunit	Q8K1M3;P12367	Q8K1M3	yes	no	RIIAQGEKADSFYIIE	GEVSILIRSKTKSNKN	K	A	D	I	R	S	1	1	0	1	0	0	2	1	0	4	1	0	0	1	0	3	0	0	1	1	0	0	17	0	1911	293	309	2;3	2.4474e-06	112.34	By matching	By matching	By matching	By matching	By matching
ADSGDYVCK	Ttn	Titin	A2ASS6;E9Q8K5;E9Q8N1;A2AT70	A2ASS6	no	no	LELKETAKADSGDYVC	DSGDYVCKASNVAGSD	K	A	D	C	K	A	1	0	0	2	1	0	0	1	0	0	0	1	0	0	0	1	0	0	1	1	0	0	9	0	1013.41	9299	9307	2	0.0015602	82.287	By MS/MS	By matching	By matching	By matching	By matching
ADSGPAGGAALAAPAPGPGSGSTGPR	Ppp1r14b	Protein phosphatase 1 regulatory subunit 14B	Q62084	Q62084	yes	yes	________________	GSGSTGPRVYFQSPPG	M	A	D	P	R	V	7	1	0	1	0	0	0	7	0	0	1	0	0	0	5	3	1	0	0	0	0	0	26	0	2146.04	2	27	3	6.575e-05	50.799	By matching	By matching	By matching	By matching	By matching
ADSGRYELTVHLEGLEAK	Mybph	Myosin-binding protein H	P70402	P70402	yes	yes	LFIRSAQRADSGRYEL	HLEGLEAKASIDILVI	R	A	D	A	K	A	2	1	0	1	0	0	3	2	1	0	3	1	0	0	0	1	1	0	1	1	0	0	18	1	1987	245	262	2;3;4	5.5808e-15	150.69	By MS/MS	By matching	By matching	By matching	By matching
ADSIQGTAR	Tnxb		O35452;E9Q2T3	O35452	yes	no	YGLRGPHKADSIQGTA	DSIQGTARTLSPVLES	K	A	D	A	R	T	2	1	0	1	0	1	0	1	0	1	0	0	0	0	0	1	1	0	0	0	0	0	9	0	917.457	3504	3512	2	0.022615	49.418	By matching	By matching	By matching	By matching	By matching
ADSLSPGQLLQVLGLAGPGNLR	Lrrc14b	Leucine-rich repeat-containing protein 14B	Q3UJB3	Q3UJB3	yes	yes	QVCCPSLRADSLSPGQ	LAGPGNLRKLEVVHNV	R	A	D	L	R	K	2	1	1	1	0	2	0	4	0	0	6	0	0	0	2	2	0	0	0	1	0	0	22	0	2175.2	189	210	3	0.00022929	45.844	By matching	By matching	By matching	By matching	By matching
ADSPLESGTRHPQGGK	Gpihbp1	Glycosylphosphatidylinositol-anchored high density lipoprotein-binding protein 1	Q9D1N2	Q9D1N2	yes	yes	VQNPLGGRADSPLESG	TRHPQGGKFSHPQVVK	R	A	D	G	K	F	1	1	0	1	0	1	1	3	1	0	1	1	0	0	2	2	1	0	0	0	0	0	16	1	1635.8	153	168	3	0.018252	33.893	By matching	By matching	By MS/MS	By matching	By matching
ADSSMSQEQLR	Pacsin3	Protein kinase C and casein kinase II substrate protein 3	Q543N7;Q99JB8	Q543N7	yes	no	QTRESHAKADSSMSQE	SMSQEQLRKLQERVGR	K	A	D	L	R	K	1	1	0	1	0	2	1	0	0	0	1	0	1	0	0	3	0	0	0	0	0	0	11	0	1250.56	176	186	2	1.0076e-15	161.67	By MS/MS	By matching	By matching	By MS/MS	By matching
ADSSMSQEQLRK	Pacsin3	Protein kinase C and casein kinase II substrate protein 3	Q543N7;Q99JB8	Q543N7	yes	no	QTRESHAKADSSMSQE	MSQEQLRKLQERVGRC	K	A	D	R	K	L	1	1	0	1	0	2	1	0	0	0	1	1	1	0	0	3	0	0	0	0	0	0	12	1	1378.65	176	187	2;3	2.1813e-28	178.71	By matching	By matching	By MS/MS	By matching	By MS/MS
ADSSNDEAVADTSR	Lama4	Laminin subunit alpha-4	P97927	P97927	yes	yes	QARELQAKADSSNDEA	EAVADTSRRVGGALWR	K	A	D	S	R	R	3	1	1	3	0	0	1	0	0	0	0	0	0	0	0	3	1	0	0	1	0	0	14	0	1436.6	676	689	2	1.8211e-09	127.91	By matching	By matching	By matching	By matching	By MS/MS
ADSSNDEAVADTSRR	Lama4	Laminin subunit alpha-4	P97927	P97927	yes	yes	QARELQAKADSSNDEA	AVADTSRRVGGALWRK	K	A	D	R	R	V	3	2	1	3	0	0	1	0	0	0	0	0	0	0	0	3	1	0	0	1	0	0	15	1	1592.7	676	690	2;3	9.1009e-06	106.76	By matching	By MS/MS	By MS/MS	By MS/MS	By MS/MS
ADSVPNLEPSEESLVTK	Lnp	Protein lunapark	Q7TQ95	Q7TQ95	yes	yes	EAKSPVLRADSVPNLE	SEESLVTK________	R	A	D	T	K	-	1	0	1	1	0	0	3	0	0	0	2	1	0	0	2	3	1	0	0	2	0	0	17	0	1813.89	409	425	2	0.00022582	73.597	By matching	By matching	By matching	By matching	By matching
ADSYDRGDLENQMHIAEQR	Arih2	E3 ubiquitin-protein ligase ARIH2	Q3TK92;Q9Z1K6	Q3TK92	yes	no	NLSWKVERADSYDRGD	QMHIAEQRRRTLLKDF	R	A	D	Q	R	R	2	2	1	3	0	2	2	1	1	1	1	0	1	0	0	1	0	0	1	0	0	0	19	1	2247	463	481	3	3.2094e-05	68.639	By matching	By matching	By matching	By matching	By matching
ADTDDAPVPAPAGDQK	Nucb1	Nucleobindin-1	Q02819	Q02819	yes	yes	PDGQLQFRADTDDAPV	PAPAGDQKDVPASEKK	R	A	D	Q	K	D	4	0	0	4	0	1	0	1	0	0	0	1	0	0	3	0	1	0	0	1	0	0	16	0	1566.72	420	435	2	6.7239e-05	89.466	By MS/MS	By matching	By MS/MS	By MS/MS	By MS/MS
ADTDDAPVPAPAGDQKDVPASEK	Nucb1	Nucleobindin-1	Q02819	Q02819	yes	yes	PDGQLQFRADTDDAPV	KDVPASEKKVPEQPPE	R	A	D	E	K	K	5	0	0	5	0	1	1	1	0	0	0	2	0	0	4	1	1	0	0	2	0	0	23	1	2293.07	420	442	3	3.8719e-11	88.239	By matching	By matching	By matching	By matching	By matching
ADTFQGLK	Prelp	Prolargin	Q543S0;Q9JK53	Q543S0	yes	no	RLSDGVFKADTFQGLK	ADTFQGLKNLMQLNLA	K	A	D	L	K	N	1	0	0	1	0	1	0	1	0	0	1	1	0	1	0	0	1	0	0	0	0	0	8	0	878.45	210	217	2	0.0029492	90.37	By matching	By matching	By matching	By MS/MS	By MS/MS
ADTIAKNELHK	2016-09-11	Septin-11	A0A0J9YTY0;A0A0J9YUL3;Q8C1B7-3;Q8C1B7-2;Q8C1B7;A0A0J9YVA6	A0A0J9YTY0	yes	no	NIIPIIAKADTIAKNE	IAKNELHKFKSKIMSE	K	A	D	H	K	F	2	0	1	1	0	0	1	0	1	1	1	2	0	0	0	0	1	0	0	0	0	0	11	1	1238.66	185	195	2;3	0.0023105	80.014	By matching	By matching	By matching	By matching	By matching
ADTIATIEK	Usp4	Ubiquitin carboxyl-terminal hydrolase;Ubiquitin carboxyl-terminal hydrolase 4	A0A0A6YW28;P35123;A0A0A6YVY7	A0A0A6YW28	yes	no	VLSCHFSKADTIATIE	DTIATIEKEMRKLFNI	K	A	D	E	K	E	2	0	0	1	0	0	1	0	0	2	0	1	0	0	0	0	2	0	0	0	0	0	9	0	960.513	159	167	2	0.0024325	74.772	By MS/MS	By matching	By matching	By matching	By matching
ADTIDTIEK	Usp15	Ubiquitin carboxyl-terminal hydrolase 15	Q8R5H1-5;Q8R5H1;Q8R5H1-2;Q8R5H1-3	Q8R5H1-5	no	no	VVTRRFSKADTIDTIE	DTIDTIEKEIRKIFNI	K	A	D	E	K	E	1	0	0	2	0	0	1	0	0	2	0	1	0	0	0	0	2	0	0	0	0	0	9	0	1004.5	155	163	2	0.010148	56.404	By matching	By matching	By matching	By matching	By matching
ADTLDLPEELPGVKPFTR	Mut	Methylmalonyl-CoA mutase, mitochondrial	P16332	P16332	yes	yes	SIKPLYSRADTLDLPE	PGVKPFTRGPYPTMYT	R	A	D	T	R	G	1	1	0	2	0	0	2	1	0	0	3	1	0	1	3	0	2	0	0	1	0	0	18	1	1997.05	74	91	2;3	7.1845e-10	104.88	By MS/MS	By MS/MS	By matching	By MS/MS	By MS/MS
ADTLDPALLRPGR	Psmc4	26S protease regulatory subunit 6B	P54775	P54775	yes	yes	KVIMATNRADTLDPAL	PALLRPGRLDRKIEFP	R	A	D	G	R	L	2	2	0	2	0	0	0	1	0	0	3	0	0	0	2	0	1	0	0	0	0	0	13	1	1393.77	314	326	3	5.6834e-07	114.76	By matching	By matching	By matching	By MS/MS	By matching
ADTLDPALLRPGRLDR	Psmc4	26S protease regulatory subunit 6B	P54775	P54775	yes	yes	KVIMATNRADTLDPAL	LRPGRLDRKIEFPLPD	R	A	D	D	R	K	2	3	0	3	0	0	0	1	0	0	4	0	0	0	2	0	1	0	0	0	0	0	16	2	1777.98	314	329	3;4	0.00026258	58.079	By matching	By matching	By matching	By matching	By matching
ADTLLKPDQR	Ttn	Titin	A2ASS6;A2ASS6-2;E9Q8K5;E9Q8N1	A2ASS6	no	no	EPKITWTKADTLLKPD	TLLKPDQRITIENVPK	K	A	D	Q	R	I	1	1	0	2	0	1	0	0	0	0	2	1	0	0	1	0	1	0	0	0	0	0	10	1	1155.62	15516	15525	2;3	2.8199e-11	164.33	By MS/MS	By MS/MS	By MS/MS	By MS/MS	By MS/MS
ADTLTPEECQQFKK	2016-09-07	Septin-7	E9Q9F5;E9Q1G8;O55131	E9Q9F5	yes	no	NIIPLIAKADTLTPEE	EECQQFKKQIMKEIQE	K	A	D	K	K	Q	1	0	0	1	1	2	2	0	0	0	1	2	0	1	1	0	2	0	0	0	0	0	14	1	1693.8	196	209	2;3	0.00025923	75.911	By matching	By matching	By matching	By matching	By MS/MS
ADTQTYQPYNK	Erh	Enhancer of rudimentary homolog	Q4FZH7;P84089;G3UW85	Q4FZH7	yes	no	DLSCLVYRADTQTYQP	QTYQPYNKDWIKEKIY	R	A	D	N	K	D	1	0	1	1	0	2	0	0	0	0	0	1	0	0	1	0	2	0	2	0	0	0	11	0	1327.6	74	84	2	0.00023009	87.184	By matching	By matching	By matching	By matching	By matching
ADTQYILPNDIGVSSLDCR	Dpp3	Dipeptidyl peptidase 3	Q99KK7	Q99KK7	yes	yes	________________	GVSSLDCREAFRLLSP	M	A	D	C	R	E	1	1	1	3	1	1	0	1	0	2	2	0	0	0	1	2	1	0	1	1	0	0	19	0	2136.02	2	20	2	3.4142e-12	111.65	By matching	By matching	By matching	By matching	By matching
ADTSLTSSTSSGR	Synpo2	Synaptopodin-2	Q91YE8;E9Q1U2;D3YVV9	Q91YE8	yes	no	NSIPAPEKADTSLTSS	TSSTSSGRELRVIQGR	K	A	D	G	R	E	1	1	0	1	0	0	0	1	0	0	1	0	0	0	0	5	3	0	0	0	0	0	13	0	1268.58	244	256	2	2.324e-20	155.08	By matching	By MS/MS	By MS/MS	By MS/MS	By MS/MS
ADTVAPVPPEGLVPISIPEVYEHFFTEEGFGHR	Perm1	PGC-1 and ERR-induced regulator in muscle protein 1	Q149B8	Q149B8	yes	yes	HSPVSPPRADTVAPVP	TEEGFGHRQPAATPMQ	R	A	D	H	R	Q	2	1	0	1	0	0	5	3	2	2	1	0	0	3	5	1	2	0	1	4	0	0	33	0	3635.79	657	689	4	1.4082e-30	117.21	By matching	By MS/MS	By MS/MS	By MS/MS	By MS/MS
ADVDAATLAR	Des	Desmin	Q3V1K9;P31001	Q3V1K9	yes	no	ENNLAAFRADVDAATL	VDAATLARIDLERRIE	R	A	D	A	R	I	4	1	0	2	0	0	0	0	0	0	1	0	0	0	0	0	1	0	0	1	0	0	10	0	1001.51	212	221	2	1.9993e-08	144.77	By MS/MS	By matching	By MS/MS	By matching	By matching
ADVDISVPK	Ahnak		E9Q616	E9Q616	yes	yes	ELDVNMPKADVDISVP	DVDISVPKLDISAPDL	K	A	D	P	K	L	1	0	0	2	0	0	0	0	0	1	0	1	0	0	1	1	0	0	0	2	0	0	9	0	942.502	1024	1032	2	0.0044344	67.207	By MS/MS	By MS/MS	By matching	By MS/MS	By matching
ADVDLIVQDLK	Scly	Selenocysteine lyase	Q9JLI6	Q9JLI6	yes	yes	SVGRGTTRADVDLIVQ	DLIVQDLKQAVAQLEG	R	A	D	L	K	Q	1	0	0	3	0	1	0	0	0	1	2	1	0	0	0	0	0	0	0	2	0	0	11	0	1227.67	412	422	2	0.04562	39.006	By matching	By matching	By matching	By matching	By matching
ADVDLYQVR	Psmd9	26S proteasome non-ATPase regulatory subunit 9	Q9CR00;A0A0G2JGN6	Q9CR00	yes	no	VDCEGYPRADVDLYQV	DVDLYQVRTARHNIIC	R	A	D	V	R	T	1	1	0	2	0	1	0	0	0	0	1	0	0	0	0	0	0	0	1	2	0	0	9	0	1077.55	65	73	2	0.0037537	68.657	By matching	By matching	By matching	By matching	By matching
ADVEDGEEPCVLSSHSGSAGSK	Rnf7	RING-box protein 2	Q9WTZ1;D3Z392	Q9WTZ1	yes	no	________________	HSGSAGSKSGGDKMFS	M	A	D	S	K	S	2	0	0	2	1	0	3	3	1	0	1	1	0	0	1	5	0	0	0	2	0	0	22	0	2216.95	2	23	2	1.9341e-21	125.45	By matching	By matching	By matching	By matching	By matching
ADVFHAYLSLLK	Cand1	Cullin-associated NEDD8-dissociated protein 1	Q6ZQ38	Q6ZQ38	yes	yes	KEREENVKADVFHAYL	HAYLSLLKQTRPVQSW	K	A	D	L	K	Q	2	0	0	1	0	0	0	0	1	0	3	1	0	1	0	1	0	0	1	1	0	0	12	0	1375.75	392	403	3	0.00052213	66.989	By MS/MS	By MS/MS	By MS/MS	By MS/MS	By MS/MS
ADVGSIGGTMSHEFQLPVDIGEDR	Pars2	Probable proline--tRNA ligase, mitochondrial	A8Y5T6;Q8CFI5	A8Y5T6	yes	no	GLQWMKARADVGSIGG	PVDIGEDRLVVCPSCH	R	A	D	D	R	L	1	1	0	3	0	1	2	4	1	2	1	0	1	1	1	2	1	0	0	2	0	0	24	0	2529.18	282	305	3	5.6836e-05	53.481	By matching	By matching	By matching	By MS/MS	By MS/MS
ADVIITSGGVSMGEK	Gphn		A0JNY3	A0JNY3	no	no	ALNEGISRADVIITSG	GGVSMGEKDYLKQVLD	R	A	D	E	K	D	1	0	0	1	0	0	1	3	0	2	0	1	1	0	0	2	1	0	0	2	0	0	15	0	1462.73	601	615	2	0.00073371	63.462	By matching	By matching	By matching	By matching	By matching
ADVKGGTLTQYEGK	Ugp2	UTP--glucose-1-phosphate uridylyltransferase	Q91ZJ5-2;Q91ZJ5	Q91ZJ5	no	no	MEVTNKTRADVKGGTL	TLTQYEGKLRLVEIAQ	R	A	D	G	K	L	1	0	0	1	0	1	1	3	0	0	1	2	0	0	0	0	2	0	1	1	0	0	14	1	1465.74	288	301	2;3	3.8773e-20	159.4	By matching	By matching	By matching	By matching	By matching
ADVKGGTLTQYEGKLR	Ugp2	UTP--glucose-1-phosphate uridylyltransferase	Q91ZJ5-2;Q91ZJ5	Q91ZJ5	no	no	MEVTNKTRADVKGGTL	TQYEGKLRLVEIAQVP	R	A	D	L	R	L	1	1	0	1	0	1	1	3	0	0	2	2	0	0	0	0	2	0	1	1	0	0	16	2	1734.93	288	303	3	0.00093198	56.295	By matching	By matching	By matching	By matching	By matching
ADVLDNALMRPGR	Spg7	Paraplegin	D3YZN4;D3Z1Z1;Q3ULF4;D3YXB7;F6W695	D3YZN4	yes	no	IVLASTNRADVLDNAL	NALMRPGRLDRHVFID	R	A	D	G	R	L	2	2	1	2	0	0	0	1	0	0	2	0	1	0	1	0	0	0	0	1	0	0	13	1	1426.74	353	365	3	1.6633e-05	95.417	By matching	By MS/MS	By matching	By MS/MS	By MS/MS
ADVLLEPFR	Amacr	Alpha-methylacyl-CoA racemase	O09174	O09174	yes	yes	VLRRMCARADVLLEPF	DVLLEPFRCGVMEKLQ	R	A	D	F	R	C	1	1	0	1	0	0	1	0	0	0	2	0	0	1	1	0	0	0	0	1	0	0	9	0	1058.58	72	80	2	0.040376	49.06	By matching	By matching	By matching	By matching	By matching
ADVLLLR	Tnni3k	Serine/threonine-protein kinase TNNI3K	Q5GIG6;Q5GIG6-2	Q5GIG6	yes	no	IKSMTKEKADVLLLRA	KADVLLLRAELPSRFH	K	A	D	L	R	A	1	1	0	1	0	0	0	0	0	0	3	0	0	0	0	0	0	0	0	1	0	0	7	0	798.496	442	448	2	0.046835	69.998	By matching	By matching	By matching	By matching	By matching
ADVLSEEAILK	Bzw2	Basic leucine zipper and W2 domain-containing protein 2	Q91VK1	Q91VK1	yes	yes	KIVVLFYKADVLSEEA	LSEEAILKWYKEAHAA	K	A	D	L	K	W	2	0	0	1	0	0	2	0	0	1	2	1	0	0	0	1	0	0	0	1	0	0	11	0	1186.64	370	380	2	0.0011029	74.611	By matching	By matching	By matching	By matching	By MS/MS
ADVQLFMADDAYSHHSGVDYADPEK	Cav2	Caveolin-2;Caveolin	Q9WVC3;Q924U4;D3Z147	Q9WVC3	yes	no	________________	VDYADPEKYVDSSHDR	K	A	D	E	K	Y	4	0	0	5	0	1	1	1	2	0	1	1	1	1	1	2	0	0	2	2	0	0	25	0	2780.2	8	32	4	0.00012709	48.634	By matching	By matching	By matching	By matching	By MS/MS
ADVQLYGMIYKPHTLQPGR	Dpp9	Dipeptidyl peptidase 9	Q8BVG4;Q8BVG4-2	Q8BVG4	yes	no	EIFHFHTRADVQLYGM	PHTLQPGRKHPTVLFV	R	A	D	G	R	K	1	1	0	1	0	2	0	2	1	1	2	1	1	0	2	0	1	0	2	1	0	0	19	1	2186.13	616	634	3;4	0.00047363	50.957	By matching	By matching	By matching	By matching	By matching
ADVVESWIGEK	Spta1;Sptan1	Spectrin alpha chain, erythrocytic 1;Spectrin alpha chain, non-erythrocytic 1	P08032;A3KGU9;A3KGU7;P16546;E9Q447;A3KGU5	A3KGU9	no	no	AFLQFNWKADVVESWI	VESWIGEKENSLKTDD	K	A	D	E	K	E	1	0	0	1	0	0	2	1	0	1	0	1	0	0	0	1	0	1	0	2	0	0	11	0	1231.61	1990	2000	2	0.00021546	88.021	By matching	By matching	By matching	By MS/MS	By MS/MS
ADVVETLLQTDQSLTEAAK	Gbp2	Interferon-induced guanylate-binding protein 2	Q9Z0E6	Q9Z0E6	yes	yes	LKNYFDSKADVVETLL	QSLTEAAKEVEEERTK	K	A	D	A	K	E	3	0	0	2	0	2	2	0	0	0	3	1	0	0	0	1	3	0	0	2	0	0	19	0	2031.04	467	485	2;3	0.013505	34.649	By matching	By MS/MS	By matching	By matching	By matching
ADVVETLLQTDQSLTEAAKEVEEER	Gbp2	Interferon-induced guanylate-binding protein 2	Q9Z0E6	Q9Z0E6	yes	yes	LKNYFDSKADVVETLL	AKEVEEERTKAEAAEA	K	A	D	E	R	T	3	1	0	2	0	2	6	0	0	0	3	1	0	0	0	1	3	0	0	3	0	0	25	1	2802.38	467	491	3	3.9208e-13	94.594	By matching	By matching	By matching	By matching	By matching
ADWLDSIRPQK	Parl	Presenilins-associated rhomboid-like protein, mitochondrial;P-beta	D6RJ50;Q5XJY4	D6RJ50	yes	no	QSYFDGIKADWLDSIR	LDSIRPQKEGNLRKEI	K	A	D	Q	K	E	1	1	0	2	0	1	0	0	0	1	1	1	0	0	1	1	0	1	0	0	0	0	11	1	1327.69	135	145	3	0.0003294	77.288	By matching	By MS/MS	By matching	By matching	By MS/MS
ADWLTHYWMPK	Asns	Asparagine synthetase [glutamine-hydrolyzing]	Q61024	Q61024	yes	yes	FERHYPGRADWLTHYW	LTHYWMPKWINATDPS	R	A	D	P	K	W	1	0	0	1	0	0	0	0	1	0	1	1	1	0	1	0	1	2	1	0	0	0	11	0	1446.68	530	540	2;3	0.00033952	74.611	By MS/MS	By matching	By matching	By matching	By matching
ADWSSLSR	Cox4i1;Chka	Cytochrome c oxidase subunit 4 isoform 1, mitochondrial	A2RSV8;P19783;M0QWX7;D6RG40	A2RSV8	yes	no	KALKEKEKADWSSLSR	ADWSSLSRDEKVQLYR	K	A	D	S	R	D	1	1	0	1	0	0	0	0	0	0	1	0	0	0	0	3	0	1	0	0	0	0	8	0	920.435	68	75	2	0.0023549	109.71	By matching	By matching	By matching	By MS/MS	By MS/MS
ADWSSLSRDEK	Cox4i1	Cytochrome c oxidase subunit 4 isoform 1, mitochondrial	A2RSV8;P19783;M0QWX7	A2RSV8	yes	no	KALKEKEKADWSSLSR	SSLSRDEKVQLYRIQF	K	A	D	E	K	V	1	1	0	2	0	0	1	0	0	0	1	1	0	0	0	3	0	1	0	0	0	0	11	1	1292.6	68	78	2;3	3.6452e-18	167.83	By MS/MS	By MS/MS	By MS/MS	By MS/MS	By MS/MS
ADWSSLSRDEKVQLYR	Cox4i1	Cytochrome c oxidase subunit 4 isoform 1, mitochondrial	A2RSV8;P19783;M0QWX7	A2RSV8	yes	no	KALKEKEKADWSSLSR	DEKVQLYRIQFNESFA	K	A	D	Y	R	I	1	2	0	2	0	1	1	0	0	0	2	1	0	0	0	3	0	1	1	1	0	0	16	2	1951.98	68	83	4	0.030632	28.166	By matching	By matching	By matching	By matching	By matching
ADYAQLLEDMQNAFR	Atp6v1a	V-type proton ATPase catalytic subunit A	P50516	P50516	yes	yes	KDGEAKIKADYAQLLE	EDMQNAFRSLED____	K	A	D	F	R	S	3	1	1	2	0	2	1	0	0	0	2	0	1	1	0	0	0	0	1	0	0	0	15	0	1783.82	599	613	2;3	4.1169e-05	95.067	By MS/MS	By matching	By matching	By MS/MS	By MS/MS
ADYDREALLGVQEDVDEYVK	Rcn2	Reticulocalbin-2	Q8BP92	Q8BP92	yes	yes	HYPQGEHRADYDREAL	EDVDEYVKLGHEEQQR	R	A	D	V	K	L	2	1	0	4	0	1	3	1	0	0	2	1	0	0	0	0	0	0	2	3	0	0	20	1	2326.1	40	59	3	0.00046934	50.202	By MS/MS	By matching	By matching	By matching	By matching
ADYNSWMK	Neb		E9Q1W3;A2AQA9	E9Q1W3	no	no	LQSDVEYKADYNSWMK	ADYNSWMKGCGWVPFG	K	A	D	M	K	G	1	0	1	1	0	0	0	0	0	0	0	1	1	0	0	1	0	1	1	0	0	0	8	0	1013.43	945	952	2	0.012702	61.679	By matching	By matching	By matching	By matching	By matching
ADYNVLPASENPLLR	Neb		E9Q1W3;A2AQA9	E9Q1W3	no	no	DYEKNKGKADYNVLPA	ASENPLLRQLKTAGNV	K	A	D	L	R	Q	2	1	2	1	0	0	1	0	0	0	3	0	0	0	2	1	0	0	1	1	0	0	15	0	1670.86	354	368	2	0.0008947	61.265	By matching	By matching	By matching	By matching	By matching
ADYVREMLTTQAER	Myl2	Myosin regulatory light chain 2, ventricular/cardiac muscle isoform	D3YUI7;P51667;E9Q8Y0	P51667	no	no	PEGKGSLKADYVREML	MLTTQAERFSKEEIDQ	K	A	D	E	R	F	2	2	0	1	0	1	2	0	0	0	1	0	1	0	0	0	2	0	1	1	0	0	14	1	1681.81	116	129	2;3	1.449e-14	142.45	By matching	By MS/MS	By MS/MS	By MS/MS	By MS/MS
AEAAAAGASGETMAALVAAEGSLGPAGWSAGR	Sephs2	Selenide, water dikinase 2	P97364	P97364	yes	yes	________________	PAGWSAGRSFSNYRPF	M	A	E	G	R	S	12	1	0	0	0	0	3	6	0	0	2	0	1	0	1	3	1	1	0	1	0	0	32	0	2857.37	2	33	3	4.2738e-22	99.319	By MS/MS	By matching	By matching	By matching	By MS/MS
AEAADLMSLKPK	Fam213a	Redox-regulatory protein FAM213A	Q3U125;Q9CYH2;D3YYG8;D3Z398;D3Z252;D3Z0A8	Q3U125	yes	no	RPGCFLCRAEAADLMS	DLMSLKPKLDELGVPL	R	A	E	P	K	L	3	0	0	1	0	0	1	0	0	0	2	2	1	0	1	1	0	0	0	0	0	0	12	1	1272.67	90	101	3	0.001261	60.157	By MS/MS	By matching	By matching	By matching	By matching
AEAAEQAALAANQESNIAR	Jph2	Junctophilin-2	Q9ET78	Q9ET78	yes	yes	RTSHAKAKAEAAEQAA	NQESNIARTLAKELAP	K	A	E	A	R	T	8	1	2	0	0	2	3	0	0	1	1	0	0	0	0	1	0	0	0	0	0	0	19	0	1926.94	392	410	2;3	7.2334e-54	180.31	By MS/MS	By MS/MS	By MS/MS	By MS/MS	By MS/MS
AEACFVNCVER	Timm8a1	Mitochondrial import inner membrane translocase subunit Tim8 A	Q9WVA2	Q9WVA2	yes	yes	PGPKLDSRAEACFVNC	CFVNCVERFIDTSQFI	R	A	E	E	R	F	2	1	1	0	2	0	2	0	0	0	0	0	0	1	0	0	0	0	0	2	0	0	11	0	1353.58	59	69	2	6.5853e-06	109.39	By matching	By matching	By MS/MS	By MS/MS	By MS/MS
AEADASGNLTK	Akap12	A-kinase anchor protein 12	Q9WTQ5-2;Q9WTQ5	Q9WTQ5-2	yes	no	PQHQSLAKAEADASGN	DASGNLTKESPDTNGP	K	A	E	T	K	E	3	0	1	1	0	0	1	1	0	0	1	1	0	0	0	1	1	0	0	0	0	0	11	0	1075.51	1528	1538	2	0.10155	33.589	By matching	By matching	By matching	By matching	By matching
AEADVASLNR	Tpm1		B7ZNL3;E9Q448	B7ZNL3	yes	no	AADETAAKAEADVASL	ADVASLNRRIQLVEEE	K	A	E	N	R	R	3	1	1	1	0	0	1	0	0	0	1	0	0	0	0	1	0	0	0	1	0	0	10	0	1044.52	81	90	2	0.00099244	80.037	By matching	By MS/MS	By matching	By matching	By matching
AEADVASLNRR	Tpm1		B7ZNL3;E9Q448	B7ZNL3	yes	no	AADETAAKAEADVASL	DVASLNRRIQLVEEEL	K	A	E	R	R	I	3	2	1	1	0	0	1	0	0	0	1	0	0	0	0	1	0	0	0	1	0	0	11	1	1200.62	81	91	2;3	1.6329e-06	112.83	By matching	By MS/MS	By MS/MS	By MS/MS	By MS/MS
AEAEAAQLK	Unc45b	Protein unc-45 homolog B	Q8CGY6-2;Q8CGY6	Q8CGY6-2	yes	no	________________	EAEAAQLKEEGNRHFQ	M	A	E	L	K	E	4	0	0	0	0	1	2	0	0	0	1	1	0	0	0	0	0	0	0	0	0	0	9	0	929.482	2	10	2	0.00016211	101.65	By matching	By matching	By matching	By matching	By matching
AEAEAAQLKEEGNR	Unc45b	Protein unc-45 homolog B	Q8CGY6-2;Q8CGY6	Q8CGY6-2	yes	no	________________	QLKEEGNRHFQLQDYK	M	A	E	N	R	H	4	1	1	0	0	1	4	1	0	0	1	1	0	0	0	0	0	0	0	0	0	0	14	1	1514.73	2	15	2	6.4512e-21	158.93	By MS/MS	By matching	By matching	By MS/MS	By matching
AEAEAAQLKEEGNRHFQLQDYK	Unc45b	Protein unc-45 homolog B	Q8CGY6-2;Q8CGY6	Q8CGY6-2	yes	no	________________	HFQLQDYKAATKSYSQ	M	A	E	Y	K	A	4	1	1	1	0	3	4	1	1	0	2	2	0	1	0	0	0	0	1	0	0	0	22	2	2574.25	2	23	4	5.6884e-10	114.75	By MS/MS	By matching	By matching	By matching	By matching
AEAEAGGDEAR	Pgp	Phosphoglycolate phosphatase	Q8CHP8	Q8CHP8	yes	yes	________________	EAGGDEARCVRLSAER	M	A	E	A	R	C	4	1	0	1	0	0	3	2	0	0	0	0	0	0	0	0	0	0	0	0	0	0	11	0	1074.46	2	12	2	8.7502e-05	89.301	By MS/MS	By MS/MS	By matching	By MS/MS	By MS/MS
AEAEAGGDEARCVR	Pgp	Phosphoglycolate phosphatase	Q8CHP8	Q8CHP8	yes	yes	________________	GDEARCVRLSAERAKL	M	A	E	V	R	L	4	2	0	1	1	0	3	2	0	0	0	0	0	0	0	0	0	0	0	1	0	0	14	1	1489.66	2	15	2	0.0043813	54.898	By matching	By matching	By matching	By matching	By matching
AEAEAQAEELSFPR	Pcx;Pc	Pyruvate carboxylase;Pyruvate carboxylase, mitochondrial	G5E8R3;E9QPD7;Q05920	G5E8R3	yes	no	MVQNGLSRAEAEAQAE	AEELSFPRSVVEFLQG	R	A	E	P	R	S	4	1	0	0	0	1	4	0	0	0	1	0	0	1	1	1	0	0	0	0	0	0	14	0	1546.73	929	942	2;3	7.156e-56	220.85	By MS/MS	By MS/MS	By matching	By matching	By matching
AEAEEGELLVR	Ryr1	Ryanodine receptor 1	K3W4M2;E9PZQ0	K3W4M2	yes	no	EQLRLEAKAEAEEGEL	EEGELLVRDEFSVLCR	K	A	E	V	R	D	2	1	0	0	0	0	4	1	0	0	2	0	0	0	0	0	0	0	0	1	0	0	11	0	1214.61	3386	3396	2	0.00036142	83.045	By matching	By matching	By matching	By matching	By matching
AEAEEGELLVRDEFSVLCR	Ryr1	Ryanodine receptor 1	K3W4M2;E9PZQ0	K3W4M2	yes	no	EQLRLEAKAEAEEGEL	DEFSVLCRDLYALYPL	K	A	E	C	R	D	2	2	0	1	1	0	5	1	0	0	3	0	0	1	0	1	0	0	0	2	0	0	19	1	2221.07	3386	3404	3	7.1998e-52	198.96	By matching	By matching	By matching	By matching	By matching
AEAEKAEEELEEDDDDELDETLSER	Tomm22	Mitochondrial import receptor subunit TOM22 homolog	Q9CPQ3	Q9CPQ3	yes	yes	SPEELLPKAEAEKAEE	LDETLSERLWGLTEMF	K	A	E	E	R	L	3	1	0	5	0	0	10	0	0	0	3	1	0	0	0	1	1	0	0	0	0	0	25	1	2908.21	23	47	3	4.3874e-113	238.72	By matching	By MS/MS	By MS/MS	By MS/MS	By MS/MS
AEAELLQQQK	Plec	Plectin	Q9QXS1-13;Q9QXS1-12;Q9QXS1-5;Q9QXS1-3;Q9QXS1-14;Q9QXS1-6;Q9QXS1-2;Q9QXS1-15;E9Q3W4;Q9QXS1-9;Q9QXS1-10;Q9QXS1-11;Q9QXS1-16;Q9QXS1-4;Q9QXS1-7;Q9QXS1;Q9QXS1-8	Q9QXS1-9	no	no	VQEATRLKAEAELLQQ	AELLQQQKELAQEQAR	K	A	E	Q	K	E	2	0	0	0	0	3	2	0	0	0	2	1	0	0	0	0	0	0	0	0	0	0	10	0	1156.61	2297	2306	2	2.1771e-12	168.9	By matching	By matching	By matching	By matching	By MS/MS
AEAEWFK	Ttn	Titin	A2ASS6;A2ASS6-2;E9Q8K5;E9Q8N1	A2ASS6	no	no	VPYDAYPKAEAEWFKE	KAEAEWFKENEPLSTK	K	A	E	F	K	E	2	0	0	0	0	0	2	0	0	0	0	1	0	1	0	0	0	1	0	0	0	0	7	0	879.413	14818	14824	2	0.029769	73.324	By matching	By matching	By matching	By matching	By matching
AEAEWFKENEPLSTK	Ttn	Titin	A2ASS6;A2ASS6-2;E9Q8K5;E9Q8N1	A2ASS6	no	no	VPYDAYPKAEAEWFKE	ENEPLSTKTVDTTAEQ	K	A	E	T	K	T	2	0	1	0	0	0	4	0	0	0	1	2	0	1	1	1	1	1	0	0	0	0	15	1	1777.85	14818	14832	2;3	6.5372e-29	159.14	By MS/MS	By matching	By matching	By matching	By matching
AEAGASATLSCEVAQAQTEVTWFK	Obscn	Obscurin	E9QQ96;A2AAJ9;H7BX05	A2AAJ9	no	no	QQAHSEVKAEAGASAT	QTEVTWFKDGKKLSSS	K	A	E	F	K	D	6	0	0	0	1	2	3	1	0	0	1	1	0	1	0	2	3	1	0	2	0	0	24	0	2554.2	967	990	2;3	3.7227e-146	266.01	By MS/MS	By MS/MS	By MS/MS	By MS/MS	By MS/MS
AEAGDNLGALVR	Tufm;Gm9755	Elongation factor Tu, mitochondrial;Elongation factor Tu	Q8BFR5;D3YVN7;Q8BFR5-2	Q8BFR5	yes	no	MFHKSLERAEAGDNLG	DNLGALVRGLKREDLR	R	A	E	V	R	G	3	1	1	1	0	0	1	2	0	0	2	0	0	0	0	0	0	0	0	1	0	0	12	0	1184.61	316	327	2	3.3437e-10	128.97	By MS/MS	By MS/MS	By MS/MS	By MS/MS	By MS/MS
AEAGEGQKPSPAQLELR	Pdxk	Pyridoxal kinase	Q8K183	Q8K183	yes	yes	QRTIRCAKAEAGEGQK	SPAQLELRMVQSKRDI	K	A	E	L	R	M	3	1	0	0	0	2	3	2	0	0	2	1	0	0	2	1	0	0	0	0	0	0	17	1	1779.91	276	292	2;3	2.8962e-07	120.63	By MS/MS	By matching	By MS/MS	By MS/MS	By matching
AEAGGGWEGSASYK	Wbp2	WW domain-binding protein 2	Q544A1;P97765;A2A860	Q544A1	yes	no	NFIKGIVKAEAGGGWE	WEGSASYKLTFTAGGA	K	A	E	Y	K	L	3	0	0	0	0	0	2	4	0	0	0	1	0	0	0	2	0	1	1	0	0	0	14	0	1368.59	98	111	2	0.00023999	73.834	By matching	By matching	By matching	By matching	By matching
AEAGNSATLSCEVAQAQTEVTWFK	Obscn	Obscurin	E9QQ96;A2AAJ9;H7BX05	A2AAJ9	no	no	QQARSEVKAEAGNSAT	QTEVTWFKDGKKLSSS	K	A	E	F	K	D	5	0	1	0	1	2	3	1	0	0	1	1	0	1	0	2	3	1	0	2	0	0	24	0	2597.21	1243	1266	3	0.00015356	46.558	By matching	By matching	By matching	By matching	By matching
AEAHFSLIHYAGTVDYNITGWLDK	Myh2		G3UW82	G3UW82	yes	yes	KPKVVKGKAEAHFSLI	NITGWLDKNKDPLNET	K	A	E	D	K	N	3	0	1	2	0	0	1	2	2	2	2	1	0	1	0	1	2	1	2	1	0	0	24	0	2720.32	576	599	3;4	1.1687e-11	92.792	By matching	By matching	By matching	By matching	By matching
AEAHFSLVHYAGTVDYNIIGWLDK	Myh4	Myosin-4	Q5SX39	Q5SX39	yes	yes	KPKPAKGKAEAHFSLV	NIIGWLDKNKDPLNET	K	A	E	D	K	N	3	0	1	2	0	0	1	2	2	2	2	1	0	1	0	1	1	1	2	2	0	0	24	0	2718.34	576	599	2;3;4	6.1047e-108	245.38	By matching	By matching	By matching	By matching	By matching
AEAHFSLVHYAGTVDYNIIGWLDKNKDPLNETVVGLYQK	Myh4	Myosin-4	Q5SX39	Q5SX39	yes	yes	KPKPAKGKAEAHFSLV	TVVGLYQKSGLKTLAF	K	A	E	Q	K	S	3	0	3	3	0	1	2	3	2	2	4	3	0	1	1	1	2	1	3	4	0	0	39	2	4417.24	576	614	5	1.4486e-62	147.36	By matching	By matching	By matching	By matching	By matching
AEAHQAVAFQFTVTPDGVDFR	Cpt1b	Carnitine O-palmitoyltransferase 1, muscle isoform	Q924X2;E9Q393	Q924X2	yes	no	________________	TPDGVDFRLSREALRH	M	A	E	F	R	L	4	1	0	2	0	2	1	1	1	0	0	0	0	3	1	0	2	0	0	3	0	0	21	0	2305.11	2	22	2;3	1.3668e-47	182.19	By matching	By MS/MS	By MS/MS	By MS/MS	By MS/MS
AEALASAIASTK	Armc1	Armadillo repeat-containing protein 1	Q9D7A8	Q9D7A8	yes	yes	VRIRSDLKAEALASAI	ASAIASTKVMKAQQVV	K	A	E	T	K	V	5	0	0	0	0	0	1	0	0	1	1	1	0	0	0	2	1	0	0	0	0	0	12	0	1131.61	193	204	2	0.0035977	61.423	By matching	By matching	By matching	By matching	By MS/MS
AEALPLQRANRTGGLYSCDITSR	Itga6	Integrin alpha-6;Integrin alpha-6 heavy chain;Integrin alpha-6 light chain	Q61739-2;Q61739	Q61739-2	yes	no	LLLVGAPRAEALPLQR	YSCDITSRGPCTRIEF	R	A	E	S	R	G	3	3	1	1	1	1	1	2	0	1	3	0	0	0	1	2	2	0	1	0	0	0	23	2	2548.28	69	91	4	0.10084	12.792	By matching	By matching	By matching	By matching	By matching
AEANDQDAIQEK	Myot	Myotilin	A0A509;Q9JIF9	A0A509	yes	no	VRSRSSSRAEANDQDA	DQDAIQEKFYPPRFIQ	R	A	E	E	K	F	3	0	1	2	0	2	2	0	0	1	0	1	0	0	0	0	0	0	0	0	0	0	12	0	1330.6	233	244	2	5.0376e-21	158.04	By matching	By MS/MS	By matching	By MS/MS	By MS/MS
AEAPGTVSSAAEGPKDPPVLPR	Nudcd3	NudC domain-containing protein 3	Q8R1N4;Q8R1N4-2;A0A0A0MQL8;Q8R1N4-3	Q8R1N4	yes	no	TVTHGLEKAEAPGTVS	KDPPVLPRIQEQFQKN	K	A	E	P	R	I	4	1	0	1	0	0	2	2	0	0	1	1	0	0	5	2	1	0	0	2	0	0	22	1	2145.11	151	172	3	0.019202	27.563	By matching	By matching	By matching	By MS/MS	By matching
AEAQIAAK	Got2	Aspartate aminotransferase, mitochondrial	P05202	P05202	yes	yes	YVLPSVRKAEAQIAAK	AEAQIAAKNLDKEYLP	K	A	E	A	K	N	4	0	0	0	0	1	1	0	0	1	0	1	0	0	0	0	0	0	0	0	0	0	8	0	800.439	83	90	2	0.042921	45.489	By matching	By matching	By matching	By matching	By matching
AEAQIAAKNLDK	Got2	Aspartate aminotransferase, mitochondrial	P05202	P05202	yes	yes	YVLPSVRKAEAQIAAK	IAAKNLDKEYLPIGGL	K	A	E	D	K	E	4	0	1	1	0	1	1	0	0	1	1	2	0	0	0	0	0	0	0	0	0	0	12	1	1270.69	83	94	3	0.089859	23.118	By matching	By matching	By matching	By matching	By matching
AEARGDMSEAELLILDEFTTLAR	Ryr2	Ryanodine receptor 2	E9Q401;F6U7V1	E9Q401	yes	no	VSEEDHLKAEARGDMS	DEFTTLARDLYAFYPL	K	A	E	A	R	D	4	2	0	2	0	0	4	1	0	1	4	0	1	1	0	1	2	0	0	0	0	0	23	1	2550.26	3341	3363	3	0.0071261	29.492	By matching	By matching	By matching	By matching	By matching
AEASGSLGGLTR	Tars2	Threonine--tRNA ligase, mitochondrial	Q3UQ84;E9Q7H6;Q922A3	Q3UQ84	yes	no	ADFGALHRAEASGSLG	GSLGGLTRLWRFQQDD	R	A	E	T	R	L	2	1	0	0	0	0	1	3	0	0	2	0	0	0	0	2	1	0	0	0	0	0	12	0	1117.57	444	455	2	0.022595	43.03	By matching	By MS/MS	By matching	By matching	By matching
AEATTLHAAPQGAAMAVSTFR	C8g	Complement component C8 gamma chain	Q8VCG4;Q9DAC2	Q8VCG4	yes	no	FLQEQGHRAEATTLHA	AMAVSTFRKLDGICWQ	R	A	E	F	R	K	7	1	0	0	0	1	1	1	1	0	1	0	1	1	1	1	3	0	0	1	0	0	21	0	2100.04	70	90	3	0.00023218	50.964	By matching	By matching	By matching	By matching	By matching
AEAVATVVAAVDQAR	Ttn	Titin	A2ASS6;A2ASS6-2;E9Q8K5;E9Q8N1;A2ASS6-3	A2ASS6	no	no	GQVGVGKKAEAVATVV	VAAVDQARVREPREPT	K	A	E	A	R	V	6	1	0	1	0	1	1	0	0	0	0	0	0	0	0	0	1	0	0	4	0	0	15	0	1469.78	700	714	2;3	1.8321e-06	112.17	By MS/MS	By MS/MS	By matching	By matching	By matching
AECCVPVCPR	Vdac2	Voltage-dependent anion-selective channel protein 2	Q60930;D3YZT5;D3YUN8	Q60930	yes	no	________________	CCVPVCPRPMCIPPPY	M	A	E	P	R	P	1	1	0	0	3	0	1	0	0	0	0	0	0	0	2	0	0	0	0	2	0	0	10	0	1246.53	2	11	2	0.0012136	68.657	By matching	By matching	By matching	By MS/MS	By MS/MS
AECCVPVCPRPMCIPPPYADLGK	Vdac2	Voltage-dependent anion-selective channel protein 2	Q60930;D3YZT5;D3YUN8	Q60930	yes	no	________________	PPYADLGKAARDIFNK	M	A	E	G	K	A	2	1	0	1	4	0	1	1	0	1	1	1	1	0	6	0	0	0	1	2	0	0	23	1	2686.22	2	24	2	2.2961e-20	114.15	By matching	By matching	By matching	By MS/MS	By matching
AECLNPAQPGR	Nid1	Nidogen-1	P10493	P10493	yes	yes	WVDAGTHRAECLNPAQ	LNPAQPGRRKVLEGLQ	R	A	E	G	R	R	2	1	1	0	1	1	1	1	0	0	1	0	0	0	2	0	0	0	0	0	0	0	11	0	1211.57	1131	1141	2	2.5235e-05	104.43	By MS/MS	By matching	By matching	By MS/MS	By MS/MS
AECMLQQAER	Lcp1	Plastin-2	Q61233	Q61233	yes	yes	REKDDIQRAECMLQQA	CMLQQAERLGCRQFVT	R	A	E	E	R	L	2	1	0	0	1	2	2	0	0	0	1	0	1	0	0	0	0	0	0	0	0	0	10	0	1234.54	334	343	2	8.7446e-05	106.4	By matching	By matching	By matching	By matching	By matching
AECSAEQCYKVTK	Me1	NADP-dependent malic enzyme;Malic enzyme	P06801;Q3TQP6	P06801	yes	no	ALSNPTSKAECSAEQC	EQCYKVTKGRAIFASG	K	A	E	T	K	G	2	0	0	0	2	1	2	0	0	0	0	2	0	0	0	1	1	0	1	1	0	0	13	1	1572.69	413	425	2;3	7.8731e-29	179.5	By matching	By matching	By matching	By matching	By matching
AEDDSFLQWFLLLIPATAFGLGTWQVQR	Surf1	Surfeit locus protein 1	A0A0A6YVR9;P09925;V9GXE6;A0A0A6YVY3	A0A0A6YVR9	yes	no	TAETAAAKAEDDSFLQ	LGTWQVQRRKWKLKLI	K	A	E	Q	R	R	3	1	0	2	0	3	1	2	0	1	5	0	0	3	1	1	2	2	0	1	0	0	28	0	3221.66	20	47	3	6.1973e-35	139	By matching	By matching	By MS/MS	By matching	By MS/MS
AEDEEEINAELTAK	Myh8;Myh4;Myh3;Myh2;Myh1	Myosin-8;Myosin-4;Myosin-3;Myosin-1	P13542;Q5SX39;P13541;G3UW82;Q5SX40	Q5SX39	no	no	KIKELTERAEDEEEIN	INAELTAKKRKLEDEC	R	A	E	A	K	K	3	0	1	1	0	0	5	0	0	1	1	1	0	0	0	0	1	0	0	0	0	0	14	0	1560.72	930	943	2;3	2.9274e-56	227.63	By MS/MS	By matching	By matching	By matching	By matching
AEDEEEINAELTAKK	Myh8;Myh4;Myh3;Myh2;Myh1	Myosin-8;Myosin-4;Myosin-3;Myosin-1	P13542;Q5SX39;P13541;G3UW82;Q5SX40	Q5SX39	no	no	KIKELTERAEDEEEIN	NAELTAKKRKLEDECS	R	A	E	K	K	R	3	0	1	1	0	0	5	0	0	1	1	2	0	0	0	0	1	0	0	0	0	0	15	1	1688.81	930	944	2;3	3.9895e-50	202.4	By MS/MS	By matching	By matching	By matching	By matching
AEDEGIICVEGMAGGAVHIDYNCVPSVIYTHPEVAWVGK	Dld	Dihydrolipoyl dehydrogenase, mitochondrial	O08749	O08749	yes	yes	AGPMLAHKAEDEGIIC	PEVAWVGKSEEQLKEE	K	A	E	G	K	S	4	0	1	2	2	0	4	5	2	4	0	1	1	0	2	1	1	1	2	6	0	0	39	0	4241.99	366	404	4	1.2945e-15	82.765	By matching	By matching	By matching	By MS/MS	By MS/MS
AEDGAAPSPSSETPK	Marcks	Myristoylated alanine-rich C-kinase substrate	P26645	P26645	yes	yes	ASSTSSPKAEDGAAPS	SPSSETPKKKKKRFSF	K	A	E	P	K	K	3	0	0	1	0	0	2	1	0	0	0	1	0	0	3	3	1	0	0	0	0	0	15	0	1442.65	131	145	2	0.00019869	72.662	By matching	By MS/MS	By matching	By matching	By matching
AEDGAAPSPSSETPKK	Marcks	Myristoylated alanine-rich C-kinase substrate	P26645	P26645	yes	yes	ASSTSSPKAEDGAAPS	PSSETPKKKKKRFSFK	K	A	E	K	K	K	3	0	0	1	0	0	2	1	0	0	0	2	0	0	3	3	1	0	0	0	0	0	16	1	1570.75	131	146	2;3	7.613e-05	69.379	By MS/MS	By matching	By matching	By MS/MS	By MS/MS
AEDGASLR	Dut		Q9CQ43;Q8VCG1	Q9CQ43	yes	no	VSASKRARAEDGASLR	AEDGASLRFVRLSEHA	R	A	E	L	R	F	2	1	0	1	0	0	1	1	0	0	1	0	0	0	0	1	0	0	0	0	0	0	8	0	817.393	18	25	2	0.042321	45.74	By matching	By matching	By matching	By matching	By MS/MS
AEDGSVIDYELIDQDAR	Anxa2	Annexin;Annexin A2	Q542G9;P07356;B0V2N5;B0V2N7	Q542G9	yes	no	VALAKGRRAEDGSVID	ELIDQDARELYDAGVK	R	A	E	A	R	E	2	1	0	4	0	1	2	1	0	2	1	0	0	0	0	1	0	0	1	1	0	0	17	0	1907.87	180	196	2;3	9.2863e-50	193.64	By matching	By MS/MS	By matching	By MS/MS	By MS/MS
AEDGSVIDYELIDQDARELYDAGVK	Anxa2	Annexin;Annexin A2	Q542G9;P07356;B0V2N5	Q542G9	yes	no	VALAKGRRAEDGSVID	ELYDAGVKRKGTDVPK	R	A	E	V	K	R	3	1	0	5	0	1	3	2	0	2	2	1	0	0	0	1	0	0	2	2	0	0	25	1	2783.31	180	204	3	6.2247e-54	187.79	By MS/MS	By matching	By matching	By matching	By matching
AEDGSVIDYELIDQDARELYDAGVKR	Anxa2	Annexin;Annexin A2	Q542G9;P07356;B0V2N5	Q542G9	yes	no	VALAKGRRAEDGSVID	LYDAGVKRKGTDVPKW	R	A	E	K	R	K	3	2	0	5	0	1	3	2	0	2	2	1	0	0	0	1	0	0	2	2	0	0	26	2	2939.41	180	205	4	0.060535	19.655	By matching	By matching	By matching	By matching	By matching
AEDIKTK	Cox6b1	Cytochrome c oxidase subunit 6B1	P56391	P56391	yes	yes	________________	MAEDIKTKIKNYKTAP	M	A	E	T	K	I	1	0	0	1	0	0	1	0	0	1	0	2	0	0	0	0	1	0	0	0	0	0	7	1	803.439	2	8	2	0.011505	81.191	By matching	By matching	By matching	By matching	By matching
AEDLNIAPR	Ado	2-aminoethanethiol dioxygenase	Q6PDY2	Q6PDY2	yes	yes	KSLLTQVRAEDLNIAP	EDLNIAPRKALPQPLP	R	A	E	P	R	K	2	1	1	1	0	0	1	0	0	1	1	0	0	0	1	0	0	0	0	0	0	0	9	0	997.519	51	59	2	0.0024153	74.92	By matching	By matching	By matching	By matching	By matching
AEDLPQMDDAVMDNVK	Dysf	Dysferlin	E9PXU9;Q9ESD7-3;Q9ESD7-2	E9PXU9	no	no	HFCLKLFRAEDLPQMD	DAVMDNVKQIFGFDSN	R	A	E	V	K	Q	2	0	1	4	0	1	1	0	0	0	1	1	2	0	1	0	0	0	0	2	0	0	16	0	1789.79	391	406	2	3.4829e-09	126.16	By MS/MS	By MS/MS	By matching	By MS/MS	By matching
AEDLSATVTDVVEGQEYSFR	Ttn	Titin	A2ASS6;A2ASS6-2;E9Q8K5;E9Q8N1	A2ASS6	no	no	WDTAMTVRAEDLSATV	EGQEYSFRVRAQNRIG	R	A	E	F	R	V	2	1	0	2	0	1	3	1	0	0	1	0	0	1	0	2	2	0	1	3	0	0	20	0	2215.03	15034	15053	2;3	2.246e-81	229.6	By matching	By MS/MS	By MS/MS	By MS/MS	By MS/MS
AEDPVFLPSPPSKPK	Ttn	Titin	A2ASS6;A2ASS6-2;E9Q8K5;E9Q8N1	A2ASS6	no	no	SETSPLVRAEDPVFLP	PSPPSKPKIVDSGKTT	R	A	E	P	K	I	1	0	0	1	0	0	1	0	0	0	1	2	0	1	5	2	0	0	0	1	0	0	15	1	1607.86	27866	27880	2;3	0.00024429	83.54	By matching	By MS/MS	By MS/MS	By MS/MS	By MS/MS
AEDQGQYTCKHEDLETSAELR	Ttn	Titin	A2ASS6;E9Q8K5;E9Q8N1;F6RSJ3;A2AT70	A2ASS6	no	no	KLTIADVRAEDQGQYT	LETSAELRIEAEPIQF	R	A	E	L	R	I	2	1	0	2	1	2	4	1	1	0	2	1	0	0	0	1	2	0	1	0	0	0	21	1	2479.09	9696	9716	3;4	5.1499e-55	199.89	By matching	By matching	By matching	By matching	By matching
AEDSATYYCAR	Ighv7-3		A0A075B5R2	A0A075B5R2	yes	yes	YLQMNALRAEDSATYY	SATYYCARY_______	R	A	E	A	R	Y	3	1	0	1	1	0	1	0	0	0	0	0	0	0	0	1	1	0	2	0	0	0	11	0	1305.53	109	119	2	0.00096879	97.734	By matching	By matching	By matching	By matching	By matching
AEDSGEYHCVYHFVSAPK	Nptn	Neuroplastin	P97300;H3BIX4;Z4YLB7;P97300-3;P97300-1;A0A0A0MQN8	P97300	yes	no	EYRINKPRAEDSGEYH	YHFVSAPKANATIEVK	R	A	E	P	K	A	2	0	0	1	1	0	2	1	2	0	0	1	0	1	1	2	0	0	2	2	0	0	18	0	2094.91	209	226	3;4	9.9151e-05	62.658	By matching	By matching	By matching	By matching	By matching
AEDSLLAADETAAK	Tpm1		B7ZNL3;E9Q448;F8WID5	F8WID5	no	no	RVLEELHKAEDSLLAA	AADETAAKLEDELVSL	K	A	E	A	K	L	5	0	0	2	0	0	2	0	0	0	2	1	0	0	0	1	1	0	0	0	0	0	14	0	1403.68	67	80	2	1.3262e-09	130.61	By matching	By MS/MS	By MS/MS	By matching	By MS/MS
AEDVSAIEIVGGATR	Hsph1	Heat shock protein 105 kDa	Q61699-2;Q61699	Q61699-2	no	no	LMAQTQLKAEDVSAIE	EIVGGATRIPAVKERI	K	A	E	T	R	I	3	1	0	1	0	0	2	2	0	2	0	0	0	0	0	1	1	0	0	2	0	0	15	0	1486.76	332	346	2	5.0855e-05	89.923	By matching	By matching	By matching	By matching	By matching
AEDYPIDLYYLMDLSYSMKDDLENVK	Itgb1	Integrin beta-1	P09055	P09055	no	no	KFTLKFKRAEDYPIDL	KDDLENVKSLGTDLMN	R	A	E	V	K	S	1	0	1	5	0	0	2	0	0	1	4	2	2	0	1	2	0	0	4	1	0	0	26	1	3142.44	138	163	3	6.4057e-05	52.465	By matching	By matching	By matching	By matching	By matching
AEECYYDETVASR	Lama2	Laminin subunit alpha-2	Q60675;A0A087WRP2	Q60675	yes	no	EACNCHGKAEECYYDE	YDETVASRNLSLNIHG	K	A	E	S	R	N	2	1	0	1	1	0	3	0	0	0	0	0	0	0	0	1	1	0	2	1	0	0	13	0	1591.65	346	358	2	2.035e-09	127.71	By matching	By matching	By matching	By MS/MS	By MS/MS
AEEDRYFR	Atpif1	ATPase inhibitor, mitochondrial	E9PV44;O35143	E9PV44	yes	no	GAFGKREKAEEDRYFR	AEEDRYFREKTKEQLA	K	A	E	F	R	E	1	2	0	1	0	0	2	0	0	0	0	0	0	1	0	0	0	0	1	0	0	0	8	1	1084.49	21	28	2;3	0.00091663	106.42	By matching	By MS/MS	By MS/MS	By MS/MS	By MS/MS
AEEDRYFREK	Atpif1	ATPase inhibitor, mitochondrial	E9PV44;O35143	E9PV44	yes	no	GAFGKREKAEEDRYFR	EDRYFREKTKEQLAAL	K	A	E	E	K	T	1	2	0	1	0	0	3	0	0	0	0	1	0	1	0	0	0	0	1	0	0	0	10	2	1341.63	21	30	2;3	0.0022141	92.247	By matching	By matching	By matching	By MS/MS	By matching
AEEDVEPECIMEK	Dbnl	Drebrin-like protein	Q62418-3;Q62418-2;Q62418	Q62418-3	yes	no	AHVTINARAEEDVEPE	EPECIMEKVAKASGAN	R	A	E	E	K	V	1	0	0	1	1	0	5	0	0	1	0	1	1	0	1	0	0	0	0	1	0	0	13	0	1577.66	119	131	2	2.9008e-05	100.69	By matching	By matching	By matching	By matching	By matching
AEEERRIAAEEK	Atp5i	ATP synthase subunit e, mitochondrial	Q06185	Q06185	yes	yes	RYSYLKPRAEEERRIA	RRIAAEEKKRLDELKR	R	A	E	E	K	K	3	2	0	0	0	0	5	0	0	1	0	1	0	0	0	0	0	0	0	0	0	0	12	2	1429.72	37	48	3	0.00010348	90.697	By MS/MS	By MS/MS	By matching	By MS/MS	By matching
AEEGIAAGGVMDVNTALQEVLK	Rps12	40S ribosomal protein S12	Q6ZWZ6;P63323	Q6ZWZ6	yes	no	________________	TALQEVLKTALIHDGL	M	A	E	L	K	T	4	0	1	1	0	1	3	3	0	1	2	1	1	0	0	0	1	0	0	3	0	0	22	0	2214.12	2	23	2;3	3.441e-33	169.85	By MS/MS	By MS/MS	By MS/MS	By MS/MS	By MS/MS
AEEGYENLLSPSDMAHIK	Lrpap1	Alpha-2-macroglobulin receptor-associated protein	Q52KI7;P55302	Q52KI7	yes	no	VLLDTLSRAEEGYENL	PSDMAHIKSDTLISKH	R	A	E	I	K	S	2	0	1	1	0	0	3	1	1	1	2	1	1	0	1	2	0	0	1	0	0	0	18	0	2002.93	199	216	3	0.00049977	52.424	By matching	By matching	By matching	By matching	By matching
AEEHSVAILLLR	Nudcd1	NudC domain-containing protein 1	Q6PIP5	Q6PIP5	yes	yes	IHSISLLKAEEHSVAI	SVAILLLRIEKEELDL	K	A	E	L	R	I	2	1	0	0	0	0	2	0	1	1	3	0	0	0	0	1	0	0	0	1	0	0	12	0	1349.77	173	184	3	0.0066123	43.68	By matching	By matching	By matching	By matching	By matching
AEEIFSR	Bche	Cholinesterase	Q03311	Q03311	yes	yes	GRRVNYTRAEEIFSRS	RAEEIFSRSIMKTWAN	R	A	E	S	R	S	1	1	0	0	0	0	2	0	0	1	0	0	0	1	0	1	0	0	0	0	0	0	7	0	850.418	488	494	2	0.0077846	98.997	By matching	By matching	By matching	By matching	By matching
AEEILEK	Gm10036;Rpl11;Gm5093	60S ribosomal protein L11	E9PYL9;Q9CXW4;A2BH06;E9PZB3	E9PYL9	yes	no	HCTVRGAKAEEILEKG	KAEEILEKGLKVREYE	K	A	E	E	K	G	1	0	0	0	0	0	3	0	0	1	1	1	0	0	0	0	0	0	0	0	0	0	7	0	830.439	79	85	1;2	0.035434	99.375	By matching	By MS/MS	By matching	By MS/MS	By MS/MS
AEELGLPILGVLR	Acaa1a;Acaa1b	3-ketoacyl-CoA thiolase A, peroxisomal;3-ketoacyl-CoA thiolase B, peroxisomal	Q921H8;H3BKL5;Q3UKM0;Q8VCH0	Q921H8	yes	no	VLLARRSKAEELGLPI	LPILGVLRSYAVVGVP	K	A	E	L	R	S	1	1	0	0	0	0	2	2	0	1	4	0	0	0	1	0	0	0	0	1	0	0	13	0	1378.82	293	305	2	2.3162e-09	98.407	By MS/MS	By MS/MS	By MS/MS	By MS/MS	By MS/MS
AEELIENEEPVVLTDTNLVYPALK	Hif1an	Hypoxia-inducible factor 1-alpha inhibitor	Q8BLR9;Q8BLR9-2	Q8BLR9	yes	no	RLSQSDPRAEELIENE	NLVYPALKWDLEYLQE	R	A	E	L	K	W	2	0	2	1	0	0	5	0	0	1	4	1	0	0	2	0	2	0	1	3	0	0	24	0	2698.4	52	75	3	1.0241e-12	109.44	By matching	By matching	By matching	By matching	By matching
AEELLAEEK	Dnm1l	Dynamin-1-like protein	Q8K1M6-3	Q8K1M6-3	no	no	RGMLKTSKAEELLAEE	EELLAEEKSKPIPIMP	K	A	E	E	K	S	2	0	0	0	0	0	4	0	0	0	2	1	0	0	0	0	0	0	0	0	0	0	9	0	1030.52	561	569	2	0.002097	77.662	By matching	By matching	By matching	By MS/MS	By MS/MS
AEELLLER	Tgm2	Protein-glutamine gamma-glutamyltransferase 2	P21981;G3UXE8	P21981	yes	no	________________	AEELLLERCDLEIQAN	M	A	E	E	R	C	1	1	0	0	0	0	3	0	0	0	3	0	0	0	0	0	0	0	0	0	0	0	8	0	971.529	2	9	1;2	0.00065309	119.86	By matching	By MS/MS	By MS/MS	By MS/MS	By MS/MS
AEELSLK	Myom1	Myomesin-1	Q62234;Q62234-2;Z4YJF5	Q62234	no	no	RNIAIREKAEELSLKK	KAEELSLKKTLEETQT	K	A	E	L	K	K	1	0	0	0	0	0	2	0	0	0	2	1	0	0	0	1	0	0	0	0	0	0	7	0	788.428	230	236	2	0.025327	77.058	By matching	By MS/MS	By matching	By MS/MS	By matching
AEELSLKK	Myom1	Myomesin-1	Q62234;Q62234-2;Z4YJF5	Q62234	no	no	RNIAIREKAEELSLKK	AEELSLKKTLEETQTY	K	A	E	K	K	T	1	0	0	0	0	0	2	0	0	0	2	2	0	0	0	1	0	0	0	0	0	0	8	1	916.523	230	237	2	0.0043117	111.95	By MS/MS	By MS/MS	By MS/MS	By MS/MS	By MS/MS
AEEQEPELTSTPNFVVEVTK	C1qbp		Q8R5L1	Q8R5L1	yes	yes	EEPSQGQKAEEQEPEL	NFVVEVTKTDGKKTLV	K	A	E	T	K	T	1	0	1	0	0	1	5	0	0	0	1	1	0	1	2	1	3	0	0	3	0	0	20	0	2246.1	153	172	2;3	2.5263e-30	169.43	By MS/MS	By MS/MS	By MS/MS	By MS/MS	By matching
AEEQEPELTSTPNFVVEVTKTDGKK	C1qbp		Q8R5L1	Q8R5L1	yes	yes	EEPSQGQKAEEQEPEL	VTKTDGKKTLVLDCHY	K	A	E	K	K	T	1	0	1	1	0	1	5	1	0	0	1	3	0	1	2	1	4	0	0	3	0	0	25	2	2775.38	153	177	4	0.0017851	36.923	By matching	By matching	By matching	By matching	By matching
AEERAELSEGK	Tpm1	Tropomyosin alpha-1 chain	G5E8R1;G5E8R0;E9Q455;B7ZNL3;Q8BSH3;E9Q452;E9Q454;P58771;P58771-2;F8WID5	P58771	no	no	IIESDLERAEERAELS	RAELSEGKCAELEEEL	R	A	E	G	K	C	2	1	0	0	0	0	4	1	0	0	1	1	0	0	0	1	0	0	0	0	0	0	11	1	1217.59	179	189	2;3	3.8672e-20	184.98	By MS/MS	By MS/MS	By MS/MS	By MS/MS	By MS/MS
AEERAELSEGKCAELEEELK	Tpm1	Tropomyosin alpha-1 chain	G5E8R1;G5E8R0;E9Q455;B7ZNL3;Q8BSH3;E9Q452;E9Q454;P58771;P58771-2;F8WID5	P58771	no	no	IIESDLERAEERAELS	AELEEELKTVTNNLKS	R	A	E	L	K	T	3	1	0	0	1	0	8	1	0	0	3	2	0	0	0	1	0	0	0	0	0	0	20	2	2319.09	179	198	4	0.0070238	34.217	By matching	By matching	By matching	By matching	By matching
AEETQRSVNDLTSQR	Myh7	Myosin-7	B2RXX9;Q91Z83	B2RXX9	yes	no	QMNEHRSKAEETQRSV	VNDLTSQRAKLQTENG	K	A	E	Q	R	A	1	2	1	1	0	2	2	0	0	0	1	0	0	0	0	2	2	0	0	1	0	0	15	1	1732.83	1263	1277	3	0.022639	33.36	By matching	By matching	By matching	By matching	By matching
AEEVASHTEADSSNIIMDLK	Ttn	Titin	A2ASS6-3	A2ASS6-3	yes	yes	PGSSNMYRAEEVASHT	SNIIMDLKQLSSQAHE	R	A	E	L	K	Q	3	0	1	2	0	0	3	0	1	2	1	1	1	0	0	3	1	0	0	1	0	0	20	0	2159.01	4464	4483	3	1.1046e-11	134.29	By matching	By matching	By matching	By matching	By matching
AEEVDPNFYSK	Rmdn1	Regulator of microtubule dynamics protein 1	Q9DCV4	Q9DCV4	yes	yes	EALRYFHKAEEVDPNF	VDPNFYSKNLLLLGKT	K	A	E	S	K	N	1	0	1	1	0	0	2	0	0	0	0	1	0	1	1	1	0	0	1	1	0	0	11	0	1297.58	246	256	2	0.00014652	91.961	By matching	By MS/MS	By MS/MS	By MS/MS	By MS/MS
AEEVKQDKDDIINIFSVASGHLYER	Uggt1	UDP-glucose:glycoprotein glucosyltransferase 1	Q6P5E4	Q6P5E4	yes	yes	KWGFSGQKAEEVKQDK	ASGHLYERFLRIMMLS	K	A	E	E	R	F	2	1	1	3	0	1	3	1	1	3	1	2	0	1	0	2	0	0	1	2	0	0	25	2	2875.44	1245	1269	5	1.8873e-08	74.876	By MS/MS	By matching	By matching	By matching	By matching
AEEVVPPAMYQFSQYVCQQTGLEMPQLPTPPK	Qil1	Protein QIL1	Q8R404	Q8R404	yes	yes	KSEAALRKAEEVVPPA	PQLPTPPKIKFPNFRD	K	A	E	P	K	I	2	0	0	0	1	5	3	1	0	0	2	1	2	1	6	1	2	0	2	3	0	0	32	0	3662.75	44	75	3	0.1085	8.4781	By matching	By matching	By matching	By MS/MS	By matching
AEEWGVQYVETSAK	Ralb	Ras-related protein Ral-B	Q9JIW9;F6QC68	Q9JIW9	yes	no	PVDEARGKAEEWGVQY	QYVETSAKTRANVDKV	K	A	E	A	K	T	2	0	0	0	0	1	3	1	0	0	0	1	0	0	0	1	1	1	1	2	0	0	14	0	1595.75	147	160	2	0.013758	47.301	By matching	By matching	By matching	By matching	By matching
AEEYEFLTPMEEAPK	Arhgdia	Rho GDP-dissociation inhibitor 1	Q99PT1	Q99PT1	yes	yes	MVGSYGPRAEEYEFLT	TPMEEAPKGMLARGSY	R	A	E	P	K	G	2	0	0	0	0	0	5	0	0	0	1	1	1	1	2	0	1	0	1	0	0	0	15	0	1782.8	153	167	2;3	7.4275e-15	149.35	By MS/MS	By MS/MS	By MS/MS	By MS/MS	By MS/MS
AEFASACTPGLHVDLSAAGSEIKPEVSSSMPAAVDVLR	Perm1	PGC-1 and ERR-induced regulator in muscle protein 1	Q149B8	Q149B8	yes	yes	ASRSQLVKAEFASACT	PAAVDVLRTDLPRSVS	K	A	E	L	R	T	7	1	0	2	1	0	3	2	1	1	3	1	1	1	3	6	1	0	0	4	0	0	38	1	3868.9	398	435	4	0.053821	21.667	By matching	By matching	By matching	By matching	By matching
AEFFADVVPAVR	Enoph1	Enolase-phosphatase E1	Q8BGB7-2;Q8BGB7	Q8BGB7-2	yes	no	AFTAGRMKAEFFADVV	ADVVPAVRRWREAGMK	K	A	E	V	R	R	3	1	0	1	0	0	1	0	0	0	0	0	0	2	1	0	0	0	0	3	0	0	12	0	1319.69	95	106	2	0.015934	46.88	By matching	By matching	By matching	By matching	By matching
AEFGFDLSHIPR	Dhdh	Trans-1,2-dihydrobenzene-1,2-diol dehydrogenase	Q9DBB8	Q9DBB8	yes	yes	IGDLRVARAEFGFDLS	FDLSHIPRATDWNQAG	R	A	E	P	R	A	1	1	0	1	0	0	1	1	1	1	1	0	0	2	1	1	0	0	0	0	0	0	12	0	1387.69	152	163	2;3	3.255e-15	147.33	By MS/MS	By MS/MS	By MS/MS	By MS/MS	By MS/MS
AEFGPPGPGPGSR	Rnpep	Aminopeptidase B	Q8VCT3;E9PYF1	Q8VCT3	yes	no	LHLHLDLRAEFGPPGP	PGPGPGSRGLSGTATL	R	A	E	S	R	G	1	1	0	0	0	0	1	4	0	0	0	0	0	1	4	1	0	0	0	0	0	0	13	0	1224.59	45	57	2	0.00078557	68.42	By matching	By matching	By matching	By matching	By matching
AEFTVETR	Flna	Filamin-A	B7FAU9;Q8BTM8;B7FAV1;F6XC15	B7FAU9	yes	no	TGNMVKKRAEFTVETR	AEFTVETRSAGQGEVL	R	A	E	T	R	S	1	1	0	0	0	0	2	0	0	0	0	0	0	1	0	0	2	0	0	1	0	0	8	0	951.466	302	309	2	0.093192	44.98	By matching	By matching	By matching	By matching	By matching
AEFVCTISK	Ttn	Titin	A2ASS6;A2ASS6-2;E9Q8K5;E9Q8N1	A2ASS6	no	no	LEILEGEKAEFVCTIS	EFVCTISKESFEVQWK	K	A	E	S	K	E	1	0	0	0	1	0	1	0	0	1	0	1	0	1	0	1	1	0	0	1	0	0	9	0	1053.52	14358	14366	2	0.0012221	86.898	By matching	By matching	By matching	By matching	By matching
AEGAAQLSEER	Bcl2l13	Bcl-2-like protein 13	P59017	P59017	yes	yes	ARPEAVERAEGAAQLS	AAQLSEERAGSRKKSH	R	A	E	E	R	A	3	1	0	0	0	1	3	1	0	0	1	0	0	0	0	1	0	0	0	0	0	0	11	0	1159.55	370	380	2	1.3665e-20	182.92	By MS/MS	By MS/MS	By MS/MS	By MS/MS	By MS/MS
AEGDAAALNRR	Tpm4	Tropomyosin alpha-4 chain	Q6IRU2	Q6IRU2	yes	yes	GERERREKAEGDAAAL	DAAALNRRIQLLEEEL	K	A	E	R	R	I	4	2	1	1	0	0	1	1	0	0	1	0	0	0	0	0	0	0	0	0	0	0	11	1	1142.58	45	55	3	0.0002389	78.488	By matching	By matching	By matching	By MS/MS	By matching
AEGDEAARR	Atl2	Atlastin-2	Q6PA06	Q6PA06	yes	yes	________________	EGDEAARRQQPQQGLR	M	A	E	R	R	Q	3	2	0	1	0	0	2	1	0	0	0	0	0	0	0	0	0	0	0	0	0	0	9	1	973.458	2	10	2	0.00011211	123.86	By matching	By matching	By matching	By matching	By matching
AEGDGVYTLNDEK	Hp	Haptoglobin;Haptoglobin alpha chain;Haptoglobin beta chain	Q3UBS3;Q61646	Q3UBS3	yes	no	CRQFYRLRAEGDGVYT	VYTLNDEKQWVNTVAG	R	A	E	E	K	Q	1	0	1	2	0	0	2	2	0	0	1	1	0	0	0	0	1	0	1	1	0	0	13	0	1409.63	60	72	2	0.0012659	69.258	By matching	By matching	By matching	By matching	By matching
AEGDTLVSVDYEIFGK	Acyp1	Acylphosphatase-1	P56376;Q8BMV3	P56376	yes	no	________________	VDYEIFGKVQGVFFRK	M	A	E	G	K	V	1	0	0	2	0	0	2	2	0	1	1	1	0	1	0	1	1	0	1	2	0	0	16	0	1741.84	2	17	2	6.4656e-05	76.341	By MS/MS	By matching	By matching	By matching	By MS/MS
AEGEIKVPDVELK	Ahnak		E9Q616	E9Q616	yes	yes	EYDVTVPRAEGEIKVP	KVPDVELKSAKLDIDV	R	A	E	L	K	S	1	0	0	1	0	0	3	1	0	1	1	2	0	0	1	0	0	0	0	2	0	0	13	1	1425.77	842	854	3	0.00017154	71.279	By matching	By matching	By matching	By matching	By matching
AEGERQPPPDSSEETPPTTQNFIIPK	Ppp2r4	Serine/threonine-protein phosphatase 2A activator	Q543N6;P58389;A2AWE9;A2AWF0;D6RFC2	Q543N6	yes	no	________________	TQNFIIPKKEIHTVPD	M	A	E	P	K	K	1	1	1	1	0	2	4	1	0	2	0	1	0	1	6	2	3	0	0	0	0	0	26	1	2864.38	2	27	3	6.2865e-05	51.966	By matching	By matching	By matching	By matching	By matching
AEGFINLQVIDVPGPVR	Ttn	Titin	A2ASS6;A2ASS6-2;E9Q8K5;E9Q8N1	A2ASS6	no	no	VLQNKHGKAEGFINLQ	IDVPGPVRNLEVTETF	K	A	E	V	R	N	1	1	1	1	0	1	1	2	0	2	1	0	0	1	2	0	0	0	0	3	0	0	17	0	1822.99	14867	14883	2;3	2.2611e-07	121.03	By matching	By MS/MS	By MS/MS	By MS/MS	By MS/MS
AEGGAADLDTQR	Usp15	Ubiquitin carboxyl-terminal hydrolase 15	Q8R5H1-5;Q8R5H1;Q8R5H1-2;Q8R5H1-3	Q8R5H1-5	no	no	________________	AADLDTQRSDIATLLK	M	A	E	Q	R	S	3	1	0	2	0	1	1	2	0	0	1	0	0	0	0	0	1	0	0	0	0	0	12	0	1202.55	2	13	2	0.00075548	66.004	By matching	By matching	By matching	By matching	By matching
AEGILTER	Ttn	Titin	A2ASS6;A2ASS6-2;E9Q8K5;E9Q8N1	A2ASS6	no	no	EPEVKWEKAEGILTER	AEGILTERAQIEVTSS	K	A	E	E	R	A	1	1	0	0	0	0	2	1	0	1	1	0	0	0	0	0	1	0	0	0	0	0	8	0	887.471	26933	26940	2	0.0022963	107.57	By matching	By MS/MS	By MS/MS	By matching	By matching
AEGKIIK	Ddx46	Probable ATP-dependent RNA helicase DDX46	F8WHR6;Q569Z5-2;Q569Z5	F8WHR6	yes	no	SDFKDQQKAEGKIIKK	KAEGKIIKKSSGFSGK	K	A	E	I	K	K	1	0	0	0	0	0	1	1	0	2	0	2	0	0	0	0	0	0	0	0	0	0	7	1	757.47	758	764	2	0.062777	84.097	By MS/MS	By matching	By matching	By matching	By matching
AEGKVLETVGVFEVPKQNGK	Poldip2	Polymerase delta-interacting protein 2	Q91VA6;F6SQH7	Q91VA6	yes	no	RHLSSRNRAEGKVLET	EVPKQNGKYETGQLFL	R	A	E	G	K	Y	1	0	1	0	0	1	3	3	0	0	1	3	0	1	1	0	1	0	0	4	0	0	20	2	2128.15	57	76	4	0.11216	11.657	By matching	By matching	By matching	By matching	By matching
AEGLGMVNEDGTVINR	Ryr1	Ryanodine receptor 1	K3W4M2;E9PZQ0	K3W4M2	yes	no	NAFERQNKAEGLGMVN	EDGTVINRQNGEKVMA	K	A	E	N	R	Q	1	1	2	1	0	0	2	3	0	1	1	0	1	0	0	0	1	0	0	2	0	0	16	0	1673.8	3854	3869	2;3	1.4437e-21	164.41	By MS/MS	By matching	By matching	By matching	By matching
AEGLGMVTEEGSGEK	Ryr2	Ryanodine receptor 2	E9Q401;F6U7V1	E9Q401	yes	no	NAFERQNKAEGLGMVT	TEEGSGEKVLQDDEFT	K	A	E	E	K	V	1	0	0	0	0	0	4	4	0	0	1	1	1	0	0	1	1	0	0	1	0	0	15	0	1492.67	3813	3827	2	0.03843	36.127	By matching	By matching	By matching	By matching	By MS/MS
AEGLWNLFLPLETDPEK	Acad10;Acad12	Acyl-CoA dehydrogenase family member 10	Q8K370;D3Z7X0;D3Z2B3	D3Z7X0	no	no	EDLKEKAKAEGLWNLF	PLETDPEKKYGAGLTN	K	A	E	E	K	K	1	0	1	1	0	0	3	1	0	0	4	1	0	1	2	0	1	1	0	0	0	0	17	0	1971	201	217	2;3	7.4497e-14	139.08	By MS/MS	By MS/MS	By MS/MS	By MS/MS	By MS/MS
AEGLWNLFLPLETDPEKK	Acad10;Acad12	Acyl-CoA dehydrogenase family member 10	Q8K370;D3Z7X0;D3Z2B3	D3Z7X0	no	no	EDLKEKAKAEGLWNLF	LETDPEKKYGAGLTNV	K	A	E	K	K	Y	1	0	1	1	0	0	3	1	0	0	4	2	0	1	2	0	1	1	0	0	0	0	18	1	2099.09	201	218	2;3	4.4909e-21	161.99	By matching	By MS/MS	By MS/MS	By MS/MS	By matching
AEGPEVDVNLPK	Ahnak		E9Q616	E9Q616	yes	no	KFSVPGFKAEGPEVDV	EVDVNLPKADLDISGT	K	A	E	P	K	A	1	0	1	1	0	0	2	1	0	0	1	1	0	0	2	0	0	0	0	2	0	0	12	0	1266.65	763	774	2	0.00014709	89.189	By MS/MS	By matching	By matching	By MS/MS	By MS/MS
AEGPEVSLPK	Ahnak		E9Q616	E9Q616	yes	yes	KFSMPGFKAEGPEVSL	GPEVSLPKADLDVSGP	K	A	E	P	K	A	1	0	0	0	0	0	2	1	0	0	1	1	0	0	2	1	0	0	0	1	0	0	10	0	1025.54	1268	1277	2	0.012578	54.286	By MS/MS	By MS/MS	By matching	By matching	By MS/MS
AEGPGAEASVLDTR	Svil	Supervillin	Q8K4L2;Q8K4L3;E9Q3Z5	Q8K4L2	yes	no	ELELQSSRAEGPGAEA	EASVLDTRVSVAQLRN	R	A	E	T	R	V	3	1	0	1	0	0	2	2	0	0	1	0	0	0	1	1	1	0	0	1	0	0	14	0	1371.66	539	552	2	0.0013306	63.062	By matching	By matching	By matching	By matching	By MS/MS
AEGPGLSR	Flnc	Filamin-C	D3YW87;D3Z576;Q8VHX6-2;Q8VHX6	D3YW87	yes	no	SHDASKVKAEGPGLSR	AEGPGLSRTGVEVGKP	K	A	E	S	R	T	1	1	0	0	0	0	1	2	0	0	1	0	0	0	1	1	0	0	0	0	0	0	8	0	785.403	873	880	2	0.093192	44.98	By matching	By matching	By matching	By matching	By matching
AEGQVLVLDGR	Rpl13a	60S ribosomal protein L13a	Q5M9M0;P19253;S4R281	Q5M9M0	yes	no	________________	QVLVLDGRGHLLGRLA	M	A	E	G	R	G	1	1	0	1	0	1	1	2	0	0	2	0	0	0	0	0	0	0	0	2	0	0	11	0	1155.62	2	12	2	0.0013315	66.004	By matching	By matching	By matching	By matching	By MS/MS
AEGSDVANAVLDGADCIMLSGETAK	Pkm	Pyruvate kinase PKM	P52480-2;P52480	P52480-2	no	no	IKKPRPTRAEGSDVAN	MLSGETAKGDYPLEAV	R	A	E	A	K	G	5	0	1	3	1	0	2	3	0	1	2	1	1	0	0	2	1	0	0	2	0	0	25	0	2493.14	343	367	2;3;4	6.2878e-201	296.41	By MS/MS	By MS/MS	By MS/MS	By MS/MS	By MS/MS
AEGSDVANAVLDGADCIMLSGETAKGDYPLEAVR	Pkm	Pyruvate kinase PKM	P52480-2;P52480	P52480-2	no	no	IKKPRPTRAEGSDVAN	DYPLEAVRMQHLIARE	R	A	E	V	R	M	6	1	1	4	1	0	3	4	0	1	3	1	1	0	1	2	1	0	1	3	0	0	34	1	3493.63	343	376	3;4;5	1.4546e-174	270.14	By MS/MS	By MS/MS	By MS/MS	By MS/MS	By MS/MS
AEGSEAAQLAEIYGKLEEIEADKAPAR	Abcf3	ATP-binding cassette sub-family F member 3	Q8K268	Q8K268	yes	yes	SLRIAAGRAEGSEAAQ	EADKAPARASVILAGL	R	A	E	A	R	A	7	1	0	1	0	1	6	2	0	2	2	2	0	0	1	1	0	0	1	0	0	0	27	2	2858.43	280	306	4	0.00082085	37.045	By matching	By matching	By matching	By matching	By matching
AEGTTIAEPDTK	Rcsd1	CapZ-interacting protein	Q3UZA1-2;Q3UZA1	Q3UZA1-2	yes	no	APQTSSGKAEGTTIAE	TIAEPDTKQKEEAPLE	K	A	E	T	K	Q	2	0	0	1	0	0	2	1	0	1	0	1	0	0	1	0	3	0	0	0	0	0	12	0	1231.59	327	338	2	0.0010653	69.641	By MS/MS	By matching	By MS/MS	By MS/MS	By MS/MS
AEGVTALPYFLFK	Atg7	Ubiquitin-like modifier-activating enzyme ATG7	S4R2T5;A0A0A0MQN4;Q9D906;S4R2D5;S4R2P7;S4R1T0	S4R2T5	yes	no	HAYDDLCRAEGVTALP	ALPYFLFKYDDDTVLV	R	A	E	F	K	Y	2	0	0	0	0	0	1	1	0	0	2	1	0	2	1	0	1	0	1	1	0	0	13	0	1454.78	186	198	2	0.00022102	79.089	By matching	By matching	By matching	By matching	By matching
AEGYEVAHGGR	Ppp5c	Serine/threonine-protein phosphatase 5	Q60676	Q60676	no	no	IIRSHEVKAEGYEVAH	YEVAHGGRCVTVFSAP	K	A	E	G	R	C	2	1	0	0	0	0	2	3	1	0	0	0	0	0	0	0	0	0	1	1	0	0	11	0	1144.53	431	441	2;3	7.1856e-05	96.229	By matching	By MS/MS	By MS/MS	By matching	By MS/MS
AEGYNLKDEDGR	Ppp2r2d	Serine/threonine-protein phosphatase 2A 55 kDa regulatory subunit B delta isoform	Q925E7;G3UXS9	Q925E7	yes	no	KISERDKRAEGYNLKD	NLKDEDGRLRDPFRIT	R	A	E	G	R	L	1	1	1	2	0	0	2	2	0	0	1	1	0	0	0	0	0	0	1	0	0	0	12	1	1365.62	137	148	3	0.10219	26.711	By matching	By matching	By matching	By matching	By matching
AEHERELALRNELIR	Sptbn1	Spectrin beta chain, non-erythrocytic 1	Q62261;A0A0A0MQG2	Q62261	no	no	KAWERLEKAEHERELA	ALRNELIRQEKLEQLA	K	A	E	I	R	Q	2	3	1	0	0	0	4	0	1	1	3	0	0	0	0	0	0	0	0	0	0	0	15	2	1848	402	416	4	0.0056629	38.376	By matching	By MS/MS	By matching	By MS/MS	By MS/MS
AEHHQDSEDLFKK	Sun2	SUN domain-containing protein 2	Q8BJS4-3;Q8BJS4-2;Q8BJS4	Q8BJS4-3	yes	no	QEELATLRAEHHQDSE	DSEDLFKKIVQASQES	R	A	E	K	K	I	1	0	0	2	0	1	2	0	2	0	1	2	0	1	0	1	0	0	0	0	0	0	13	1	1582.74	346	358	2;3	0.00045595	84.297	By matching	By matching	By matching	By matching	By matching
AEHIPAGK	Pdlim5	PDZ and LIM domain protein 5	D9J302;D9J301;D9J2Z9;D9J300;Q8CI51;A0A0G2JEJ0;A0A0G2JGZ5	D9J302	yes	no	DQDTLVQRAEHIPAGK	AEHIPAGKRTPMCAHC	R	A	E	G	K	R	2	0	0	0	0	0	1	1	1	1	0	1	0	0	1	0	0	0	0	0	0	0	8	0	821.44	426	433	2	0.0052936	77.923	By matching	By matching	By matching	By matching	By MS/MS
AEHQEKGHPSIKK	Trdn	Triadin	E9Q9K5	E9Q9K5	yes	yes	IPHVKPEKAEHQEKGH	KGHPSIKKDKPKPSSK	K	A	E	K	K	D	1	0	0	0	0	1	2	1	2	1	0	3	0	0	1	1	0	0	0	0	0	0	13	2	1487.78	531	543	4	0.084324	21.06	By matching	By matching	By matching	By matching	By matching
AEHWKPR	Pbxip1	Pre-B-cell leukemia transcription factor-interacting protein 1	Q3TVI8	Q3TVI8	yes	yes	RGGQRDQKAEHWKPRK	KAEHWKPRKEESGQER	K	A	E	P	R	K	1	1	0	0	0	0	1	0	1	0	0	1	0	0	1	0	0	1	0	0	0	0	7	1	922.477	488	494	2	0.01925	110.63	By matching	By matching	By matching	By matching	By matching
AEIAASRTSHAK	Jph2	Junctophilin-2	Q9ET78	Q9ET78	yes	yes	AAAIARQKAEIAASRT	ASRTSHAKAKAEAAEQ	K	A	E	A	K	A	4	1	0	0	0	0	1	0	1	1	0	1	0	0	0	2	1	0	0	0	0	0	12	1	1240.65	378	389	3	0.083265	24.071	By matching	By matching	By MS/MS	By matching	By matching
AEIAFEDRK	Flnc	Filamin-C	D3YW87;D3Z576;Q8VHX6-2;Q8VHX6	D3YW87	yes	no	IAVEGPSKAEIAFEDR	EIAFEDRKDGSCGVSY	K	A	E	R	K	D	2	1	0	1	0	0	2	0	0	1	0	1	0	1	0	0	0	0	0	0	0	0	9	1	1077.55	2325	2333	2;3	0.00019614	123.6	By MS/MS	By matching	By MS/MS	By MS/MS	By MS/MS
AEIAGSIAAHMR	Sco1	Protein SCO1 homolog, mitochondrial	Q5SUC9;Q5SUD5	Q5SUC9	yes	no	YFGQNKKKAEIAGSIA	GSIAAHMRSHMKKR__	K	A	E	M	R	S	4	1	0	0	0	0	1	1	1	2	0	0	1	0	0	1	0	0	0	0	0	0	12	0	1225.62	267	278	3	0.031375	34.768	By matching	By matching	By matching	By matching	By matching
AEIDMLDIR	Anxa4	Annexin A4;Annexin	P97429;F7ANV6	P97429	yes	no	LIRVMVSRAEIDMLDI	EIDMLDIRASFKRLYG	R	A	E	I	R	A	1	1	0	2	0	0	1	0	0	2	1	0	1	0	0	0	0	0	0	0	0	0	9	0	1074.54	276	284	2	0.00032498	117.31	By matching	By matching	By matching	By matching	By matching
AEIGIAMGSGTAVAK	Atp2a3;Atp2a1	Calcium-transporting ATPase;Sarcoplasmic/endoplasmic reticulum calcium ATPase 3;Sarcoplasmic/endoplasmic reticulum calcium ATPase 1	B1ATS4;B1ATS5;E9Q559;Q64518-2;Q64518-3;Q64518;Q8R429	Q8R429	no	no	NDAPALKKAEIGIAMG	GSGTAVAKTASEMVLA	K	A	E	A	K	T	4	0	0	0	0	0	1	3	0	2	0	1	1	0	0	1	1	0	0	1	0	0	15	0	1374.72	714	728	2;3	1.7133e-06	112.96	By MS/MS	By matching	By matching	By matching	By matching
AEIISLCK	Srrt	Serrate RNA effector molecule homolog	Q99MR6-3;Q99MR6-4;Q99MR6-2;Q99MR6	Q99MR6-3	yes	no	NIAPNISRAEIISLCK	AEIISLCKRYPGFMRV	R	A	E	C	K	R	1	0	0	0	1	0	1	0	0	2	1	1	0	0	0	1	0	0	0	0	0	0	8	0	932.5	434	441	2	0.085972	39.305	By matching	By matching	By matching	By matching	By matching
AEILLSSCKPVPK			A0A0G2JGI1;A0A0G2JEX1;A0A0G2JFD8	A0A0G2JEX1	no	no	________________	SSCKPVPKSYVPKLGK	K	A	E	P	K	S	1	0	0	0	1	0	1	0	0	1	2	2	0	0	2	2	0	0	0	1	0	0	13	1	1440.8	8	20	2;3	0.00010063	101.32	By matching	By matching	By matching	By MS/MS	By MS/MS
AEILNLVK	Col6a3		J3QQ16;A0A087WS16;E9PWQ3;D3YWD1	J3QQ16	yes	no	RFSEHQTKAEILNLVK	AEILNLVKKMKLKTGK	K	A	E	V	K	K	1	0	1	0	0	0	1	0	0	1	2	1	0	0	0	0	0	0	0	1	0	0	8	0	898.549	289	296	2	0.0032263	87.696	By matching	By MS/MS	By MS/MS	By MS/MS	By MS/MS
AEIPEQFGPIR	Eml1	Echinoderm microtubule-associated protein-like 1	D3Z4J9;Q05BC3-3;Q05BC3-2;Q05BC3;D6RII3	D3Z4J9	yes	no	GNYQKLHKAEIPEQFG	PEQFGPIRTVAEGKGN	K	A	E	I	R	T	1	1	0	0	0	1	2	1	0	2	0	0	0	1	2	0	0	0	0	0	0	0	11	0	1255.66	482	492	2	0.0017092	76.927	By MS/MS	By matching	By matching	By matching	By matching
AEIQNLGGELIVSALDSVTSLIQAAK	Ctnna3	Catenin alpha-3	Q65CL1	Q65CL1	yes	yes	LKICSQVKAEIQNLGG	TSLIQAAKNLMNAVVQ	K	A	E	A	K	N	4	0	1	1	0	2	2	2	0	3	4	1	0	0	0	3	1	0	0	2	0	0	26	0	2639.44	787	812	2;3	3.129e-113	235.76	By matching	By matching	By MS/MS	By MS/MS	By MS/MS
AEITDAEGLGLK	Dctn1	Dynactin subunit 1	E9Q586;E9Q3M3;O08788;D3YX34	E9Q586	no	no	ELRAAALRAEITDAEG	DAEGLGLKLEDRETVI	R	A	E	L	K	L	2	0	0	1	0	0	2	2	0	1	2	1	0	0	0	0	1	0	0	0	0	0	12	0	1215.63	896	907	2	0.037056	45.28	By matching	By matching	By matching	By MS/MS	By matching
AEITPMYGAQK	Ghitm	Growth hormone-inducible transmembrane protein	Q91VC9	Q91VC9	yes	yes	DTQKVIKRAEITPMYG	TPMYGAQKYDPINSML	R	A	E	Q	K	Y	2	0	0	0	0	1	1	1	0	1	0	1	1	0	1	0	1	0	1	0	0	0	11	0	1207.59	303	313	2	0.0021528	68.355	By matching	By matching	By matching	By matching	By MS/MS
AEIVPVTTTVLDDKGDKK	Acaa1a	3-ketoacyl-CoA thiolase A, peroxisomal	Q921H8;H3BKL5;H3BJZ9	Q921H8	yes	no	AQSRGCFRAEIVPVTT	LDDKGDKKTITVSQDE	R	A	E	K	K	T	1	0	0	3	0	0	1	1	0	1	1	3	0	0	1	0	3	0	0	3	0	0	18	2	1928.05	221	238	2;3;4	2.7578e-07	117.18	By MS/MS	By MS/MS	By matching	By MS/MS	By MS/MS
AEKEQWRQQQR	Sco2	Protein SCO2 homolog, mitochondrial	Q8VCL2	Q8VCL2	yes	yes	GWAWLAARAEKEQWRQ	EQWRQQQRTEALRQAA	R	A	E	Q	R	T	1	2	0	0	0	4	2	0	0	0	0	1	0	0	0	0	0	1	0	0	0	0	11	2	1485.74	69	79	3	0.048848	38.875	By matching	By matching	By MS/MS	By matching	By matching
AEKKGDEYVINGQK	Acadm	Medium-chain specific acyl-CoA dehydrogenase, mitochondrial	P45952	P45952	yes	yes	DVAAIKTKAEKKGDEY	EYVINGQKMWITNGGK	K	A	E	Q	K	M	1	0	1	1	0	1	2	2	0	1	0	3	0	0	0	0	0	0	1	1	0	0	14	2	1577.8	176	189	3	0.00021776	72.321	By matching	By matching	By matching	By matching	By matching
AEKLAADGTVMNTFAHK	Hspb7	Heat shock protein beta-7	P35385	P35385	yes	yes	FNNHIEVRAEKLAADG	VMNTFAHKCQLPEDVD	R	A	E	H	K	C	4	0	1	1	0	0	1	1	1	0	1	2	1	1	0	0	2	0	0	1	0	0	17	1	1802.9	108	124	3;4	0.00017402	59.606	By matching	By matching	By matching	By matching	By matching
AEKPGKIPK	Trdn	Triadin	E9Q9K5	E9Q9K5	yes	yes	LQVYNVTKAEKPGKIP	EKPGKIPKDSKEAPAS	K	A	E	P	K	D	1	0	0	0	0	0	1	1	0	1	0	3	0	0	2	0	0	0	0	0	0	0	9	2	966.586	588	596	2	0.015621	74.92	By MS/MS	By matching	By matching	By matching	By matching
AELAELPLR	Vps35	Vacuolar protein sorting-associated protein 35	Q3TRJ1;Q9EQH3	Q3TRJ1	yes	no	QTISALIKAELAELPL	ELAELPLRLFLQGALA	K	A	E	L	R	L	2	1	0	0	0	0	2	0	0	0	3	0	0	0	1	0	0	0	0	0	0	0	9	0	1010.58	574	582	2	0.0072717	61.161	By MS/MS	By matching	By matching	By matching	By matching
AELASTPVPNPDHQESLR	Synpo2l	Synaptopodin 2-like protein	B2RQK7;Q8BWB1;D3YU08	B2RQK7	no	no	TLDEPIWRAELASTPV	PDHQESLRSFAAAPSS	R	A	E	L	R	S	2	1	1	1	0	1	2	0	1	0	2	0	0	0	3	2	1	0	0	1	0	0	18	0	1959.96	924	941	3	7.8075e-06	100.02	By matching	By MS/MS	By MS/MS	By MS/MS	By matching
AELATEEFLPVTPILEGFVILR	Psmd2	26S proteasome non-ATPase regulatory subunit 2	Q3TKV1;Q8VDM4	Q3TKV1	yes	no	VLLAHGERAELATEEF	LEGFVILRKNPNYDL_	R	A	E	L	R	K	2	1	0	0	0	0	4	1	0	2	4	0	0	2	2	0	2	0	0	2	0	0	22	0	2456.36	880	901	3	3.8565e-10	116.39	By matching	By matching	By matching	By matching	By matching
AELATEEFLPVTPILEGFVILRK	Psmd2	26S proteasome non-ATPase regulatory subunit 2	Q3TKV1;Q8VDM4	Q3TKV1	yes	no	VLLAHGERAELATEEF	EGFVILRKNPNYDL__	R	A	E	R	K	N	2	1	0	0	0	0	4	1	0	2	4	1	0	2	2	0	2	0	0	2	0	0	23	1	2584.45	880	902	3	3.4987e-13	112.64	By matching	By matching	By MS/MS	By matching	By matching
AELDDTPMR	Sfpq	Splicing factor, proline- and glutamine-rich	Q8VIJ6	Q8VIJ6	yes	yes	RALAEIAKAELDDTPM	ELDDTPMRGRQLRVRF	K	A	E	M	R	G	1	1	0	2	0	0	1	0	0	0	1	0	1	0	1	0	1	0	0	0	0	0	9	0	1046.47	342	350	2	0.011126	63.216	By matching	By MS/MS	By matching	By MS/MS	By MS/MS
AELEEQLQKK	Pcnt	Pericentrin	F8VPV0;P48725;P48725-3	F8VPV0	yes	no	QQALELLRAELEEQLQ	LEEQLQKKESCHREML	R	A	E	K	K	E	1	0	0	0	0	2	3	0	0	0	2	2	0	0	0	0	0	0	0	0	0	0	10	1	1214.65	746	755	2	0.038757	48.091	By matching	By matching	By matching	By matching	By matching
AELEGLLGK	Nudt13	Nucleoside diphosphate-linked moiety X motif 13	Q8JZU0	Q8JZU0	yes	yes	YLVPRLSRAELEGLLG	ELEGLLGKFGQDSQRI	R	A	E	G	K	F	1	0	0	0	0	0	2	2	0	0	3	1	0	0	0	0	0	0	0	0	0	0	9	0	928.523	74	82	2	0.025624	47.732	By matching	By matching	By matching	By matching	By matching
AELEHLGGK	Ppp1r12b	Protein phosphatase 1 regulatory subunit;Protein phosphatase 1 regulatory subunit 12B	A6H644;Q8BG95;Q8BG95-2	A6H644	yes	no	________________	ELEHLGGKRAESARAR	M	A	E	G	K	R	1	0	0	0	0	0	2	2	1	0	2	1	0	0	0	0	0	0	0	0	0	0	9	0	952.498	2	10	2	0.0056674	55.084	By matching	By matching	By matching	By matching	By matching
AELEIQK	Aprt	Adenine phosphoribosyltransferase	P08030	P08030	yes	yes	SYSLEYGKAELEIQKD	KAELEIQKDALEPGQR	K	A	E	Q	K	D	1	0	0	0	0	1	2	0	0	1	1	1	0	0	0	0	0	0	0	0	0	0	7	0	829.455	108	114	2	0.048458	68.787	By MS/MS	By matching	By matching	By matching	By matching
AELELELGR	Plec	Plectin	Q9QXS1-13;Q9QXS1-12;Q9QXS1-5;Q9QXS1-3;Q9QXS1-14;Q9QXS1-6;Q9QXS1-2;Q9QXS1-15;E9Q3W4;Q9QXS1-9;Q9QXS1-10;Q9QXS1-11;Q9QXS1-16;Q9QXS1-4;Q9QXS1-7;Q9QXS1;Q9QXS1-8	Q9QXS1-9	no	no	FEKAAAGKAELELELG	ELELELGRIRSNAEDT	K	A	E	G	R	I	1	1	0	0	0	0	3	1	0	0	3	0	0	0	0	0	0	0	0	0	0	0	9	0	1028.55	1912	1920	2	0.0001231	123.86	By MS/MS	By matching	By matching	By matching	By matching
AELFTQSCADLDK	Sptbn1	Spectrin beta chain, non-erythrocytic 1	Q62261;A0A0A0MQG2	Q62261	no	no	QRLFDANKAELFTQSC	QSCADLDKWLHGLESQ	K	A	E	D	K	W	2	0	0	2	1	1	1	0	0	0	2	1	0	1	0	1	1	0	0	0	0	0	13	0	1496.68	1382	1394	2	5.1643e-15	143.31	By matching	By matching	By matching	By matching	By matching
AELGALPDDFIDSLEK	Nln	Neurolysin, mitochondrial	Q91YP2	Q91YP2	yes	yes	DTSLVFSKAELGALPD	DFIDSLEKTDEDKYKV	K	A	E	E	K	T	2	0	0	3	0	0	2	1	0	1	3	1	0	1	1	1	0	0	0	0	0	0	16	0	1731.86	218	233	2	5.8322e-06	97.235	By MS/MS	By matching	By matching	By matching	By matching
AELGALPDDFIDSLEKTDEDKYK	Nln	Neurolysin, mitochondrial	Q91YP2	Q91YP2	yes	yes	DTSLVFSKAELGALPD	KTDEDKYKVTLKYPHY	K	A	E	Y	K	V	2	0	0	5	0	0	3	1	0	1	3	3	0	1	1	1	1	0	1	0	0	0	23	2	2611.25	218	240	4	3.4631e-06	64.069	By matching	By matching	By matching	By matching	By matching
AELGEADEAELQR	Timm8b	Mitochondrial import inner membrane translocase subunit Tim8 B	P62077	P62077	yes	yes	________________	ADEAELQRLVAAEQQK	M	A	E	Q	R	L	3	1	0	1	0	1	4	1	0	0	2	0	0	0	0	0	0	0	0	0	0	0	13	0	1429.67	2	14	2	3.6173e-07	119.25	By matching	By MS/MS	By matching	By MS/MS	By MS/MS
AELGFLESCLR	Rabggta	Geranylgeranyl transferase type-2 subunit alpha	Q9JHK4;Q9JHK4-2	Q9JHK4	yes	no	EELAALVKAELGFLES	GFLESCLRVNPKSYGT	K	A	E	L	R	V	1	1	0	0	1	0	2	1	0	0	3	0	0	1	0	1	0	0	0	0	0	0	11	0	1293.64	91	101	2	0.00012231	93.345	By MS/MS	By matching	By matching	By MS/MS	By MS/MS
AELGMNDSPSQSPPVK	Acss2	Acetyl-coenzyme A synthetase, cytoplasmic	A2AQN4;Q9QXG4;A2AQN5;F7CU63	A2AQN4	yes	no	IVVKHLGRAELGMNDS	PSQSPPVKRPCPDVQG	R	A	E	V	K	R	1	0	1	1	0	1	1	1	0	0	1	1	1	0	3	3	0	0	0	1	0	0	16	0	1655.78	256	271	2	0.025209	38.889	By matching	By matching	By matching	By MS/MS	By matching
AELHPWQVQLR	Duxbl		Q7TNE6	Q7TNE6	yes	yes	DKEYWSEKAELHPWQV	HPWQVQLRQLASVSPQ	K	A	E	L	R	Q	1	1	0	0	0	2	1	0	1	0	2	0	0	0	1	0	0	1	0	1	0	0	11	0	1375.74	327	337	3	0.10438	25.238	By matching	By matching	By matching	By matching	By matching
AELIAQPELK	Dsp	Desmoplakin	E9Q557;E9PZW0	E9Q557	yes	no	NCSDCLMRAELIAQPE	LIAQPELKFGEGMQLA	R	A	E	L	K	F	2	0	0	0	0	1	2	0	0	1	2	1	0	0	1	0	0	0	0	0	0	0	10	0	1110.63	97	106	2	0.00049659	87.066	By matching	By MS/MS	By MS/MS	By matching	By MS/MS
AELIQVTAGDPATLEYTVSGTPELKPK	Ttn	Titin	A2ASS6;E9Q8K5;E9Q8N1	A2ASS6	no	no	EPAKIIERAELIQVTA	GTPELKPKWYKDGRPL	R	A	E	P	K	W	3	0	0	1	0	1	3	2	0	1	3	2	0	0	3	1	4	0	1	2	0	0	27	1	2827.49	4911	4937	3;4	9.9695e-44	170.27	By MS/MS	By matching	By matching	By matching	By matching
AELLFQGK	Hk2	Hexokinase-2;Hexokinase	O08528;E9Q5B5	O08528	yes	no	LILVKMAKAELLFQGK	AELLFQGKLSPELLTT	K	A	E	G	K	L	1	0	0	0	0	1	1	1	0	0	2	1	0	1	0	0	0	0	0	0	0	0	8	0	904.502	316	323	1;2	0.0011477	121.99	By MS/MS	By matching	By MS/MS	By MS/MS	By MS/MS
AELLLEEAK	Lamb1	Laminin subunit beta-1	E9QN70;P02469	E9QN70	yes	no	QSAADIARAELLLEEA	ELLLEEAKRASKSATD	R	A	E	A	K	R	2	0	0	0	0	0	3	0	0	0	3	1	0	0	0	0	0	0	0	0	0	0	9	0	1014.56	1619	1627	2	0.00074304	96.342	By matching	By MS/MS	By matching	By matching	By MS/MS
AELLLEEAKR	Lamb1	Laminin subunit beta-1	E9QN70;P02469	E9QN70	yes	no	QSAADIARAELLLEEA	LLLEEAKRASKSATDV	R	A	E	K	R	A	2	1	0	0	0	0	3	0	0	0	3	1	0	0	0	0	0	0	0	0	0	0	10	1	1170.66	1619	1628	3	0.059453	31.758	By matching	By matching	By matching	By matching	By matching
AELLQGGDSLR	Bnip1	Vesicle transport protein SEC20	Q6QD59;F7C279	Q6QD59	yes	no	LAIDNLEKAELLQGGD	LQGGDSLRQRKTTKES	K	A	E	L	R	Q	1	1	0	1	0	1	1	2	0	0	3	0	0	0	0	1	0	0	0	0	0	0	11	0	1157.6	112	122	2	0.0029922	65.842	By MS/MS	By matching	By matching	By MS/MS	By matching
AELLQNEAK	Lamb1	Laminin subunit beta-1	E9QN70;P02469	E9QN70	yes	no	ESADARRKAELLQNEA	ELLQNEAKTLLAQANS	K	A	E	A	K	T	2	0	1	0	0	1	2	0	0	0	2	1	0	0	0	0	0	0	0	0	0	0	9	0	1014.53	1767	1775	2	0.0018921	79.427	By matching	By MS/MS	By MS/MS	By matching	By MS/MS
AELLVAEAPSKPITVTVEEQR	Hspg2		E9PZ16;B1B0C7	E9PZ16	yes	no	LIHTSNSRAELLVAEA	TVTVEEQRSQSVRPGA	R	A	E	Q	R	S	3	1	0	0	0	1	4	0	0	1	2	1	0	0	2	1	2	0	0	3	0	0	21	1	2279.24	1758	1778	2;3	6.7848e-33	172.24	By matching	By MS/MS	By MS/MS	By MS/MS	By MS/MS
AELLVHGGDKLDAENQVYR	Obscn	Obscurin	A2AAJ9;F6TJX7;A2AAJ9-3;H7BX05	A2AAJ9	no	no	AGGQVLCKAELLVHGG	DAENQVYRRKLHSFYD	K	A	E	Y	R	R	2	1	1	2	0	1	2	2	1	0	3	1	0	0	0	0	0	0	1	2	0	0	19	1	2126.08	7390	7408	3	3.3022e-06	104.38	By matching	By matching	By matching	By matching	By matching
AELNEFLTR	Rps3	40S ribosomal protein S3	Q5YLW3;P62908;D3YV43	Q5YLW3	yes	no	FVADGIFKAELNEFLT	ELNEFLTRELAEDGYS	K	A	E	T	R	E	1	1	1	0	0	0	2	0	0	0	2	0	0	1	0	0	1	0	0	0	0	0	9	0	1091.56	19	27	2	0.00042934	118.03	By matching	By MS/MS	By MS/MS	By MS/MS	By MS/MS
AELQEVQITEEK	Ndrg2	Protein NDRG2	Q9QYG0;Q9QYG0-2	Q9QYG0	no	no	________________	EVQITEEKPLLPGQTP	M	A	E	E	K	P	1	0	0	0	0	2	4	0	0	1	1	1	0	0	0	0	1	0	0	1	0	0	12	0	1415.71	2	13	2	0.0022613	56.139	By matching	By MS/MS	By matching	By matching	By matching
AELQEVQITEEKPLLPGQTPETAK	Ndrg2	Protein NDRG2	Q9QYG0;Q9QYG0-2	Q9QYG0	no	no	________________	GQTPETAKEAELAARI	M	A	E	A	K	E	2	0	0	0	0	3	5	1	0	1	3	2	0	0	3	0	3	0	0	1	0	0	24	1	2648.39	2	25	2;3	1.8824e-240	314.74	By MS/MS	By MS/MS	By MS/MS	By MS/MS	By MS/MS
AELQEVQITEEKPLLPGQTPETAKEAELAAR	Ndrg2	Protein NDRG2	Q9QYG0	Q9QYG0	yes	yes	________________	KEAELAARILLDQGQT	M	A	E	A	R	I	5	1	0	0	0	3	7	1	0	1	4	2	0	0	3	0	3	0	0	1	0	0	31	2	3388.77	2	32	3;4	5.4492e-84	199.8	By MS/MS	By matching	By matching	By matching	By matching
AELQTALAHTQQAAR	Golga2	Golgin subfamily A member 2	A2AN45;A2AN48;A2AN46;Z4YJU8;E9PUQ5;Q921M4-2;Q921M4	A2AN45	yes	no	IGILVSEKAELQTALA	AHTQQAARQKAGESED	K	A	E	A	R	Q	5	1	0	0	0	3	1	0	1	0	2	0	0	0	0	0	2	0	0	0	0	0	15	0	1607.84	219	233	3	0.00056658	59.68	By matching	By matching	By matching	By matching	By matching
AELRALVAVK	Etfb	Electron transfer flavoprotein subunit beta	Q9DCW4	Q9DCW4	yes	yes	________________	LRALVAVKRVIDFAVK	M	A	E	V	K	R	3	1	0	0	0	0	1	0	0	0	2	1	0	0	0	0	0	0	0	2	0	0	10	1	1068.67	2	11	2	0.00023235	89.9	By matching	By matching	By matching	By MS/MS	By MS/MS
AELRDDPIISTHLAK	Psmd11	26S proteasome non-ATPase regulatory subunit 11	Q5BKQ9;Q8BG32;G3UYH2;G3UXL5;G3UWW7;G3UZ28	Q5BKQ9	yes	no	EKALTDYRAELRDDPI	IISTHLAKLYDNLLEQ	R	A	E	A	K	L	2	1	0	2	0	0	1	0	1	2	2	1	0	0	1	1	1	0	0	0	0	0	15	1	1677.9	311	325	3;4	2.0808e-05	87.824	By MS/MS	By matching	By matching	By matching	By matching
AELRGAEIEYAMAYSK	Mydgf	Myeloid-derived growth factor	Q9CPT4	Q9CPT4	yes	yes	YLYFTQFKAELRGAEI	EYAMAYSKAAFERESD	K	A	E	S	K	A	4	1	0	0	0	0	3	1	0	1	1	1	1	0	0	1	0	0	2	0	0	0	16	1	1800.87	103	118	3	0.00067655	54.103	By matching	By matching	By matching	By matching	By matching
AELRQYFR	Ppp2r1a	Serine/threonine-protein phosphatase 2A 65 kDa regulatory subunit A alpha isoform	Q76MZ3	Q76MZ3	yes	yes	PRVSSAVKAELRQYFR	AELRQYFRNLCSDDTP	K	A	E	F	R	N	1	2	0	0	0	1	1	0	0	0	1	0	0	1	0	0	0	0	1	0	0	0	8	1	1081.57	164	171	3	0.00084946	97.798	By matching	By matching	By matching	By matching	By matching
AELSEEALLSVLPTIR	Usp5	Ubiquitin carboxyl-terminal hydrolase;Ubiquitin carboxyl-terminal hydrolase 5	Q3U4W8;P56399	Q3U4W8	no	no	________________	LSVLPTIRVPKAGDRV	M	A	E	I	R	V	2	1	0	0	0	0	3	0	0	1	4	0	0	0	1	2	1	0	0	1	0	0	16	0	1739.97	2	17	2	1.5284e-28	165.89	By matching	By matching	By matching	By matching	By matching
AELSEEALLSVLPTIRVPK	Usp5	Ubiquitin carboxyl-terminal hydrolase;Ubiquitin carboxyl-terminal hydrolase 5	Q3U4W8;P56399	Q3U4W8	no	no	________________	LPTIRVPKAGDRVHKD	M	A	E	P	K	A	2	1	0	0	0	0	3	0	0	1	4	1	0	0	2	2	1	0	0	2	0	0	19	1	2064.18	2	20	2;3	1.445e-11	136.49	By MS/MS	By matching	By matching	By MS/MS	By matching
AELSEGKCAELEEELK	Tpm1	Tropomyosin alpha-1 chain	G5E8R1;G5E8R0;E9Q455;B7ZNL3;Q8BSH3;E9Q452;E9Q454;P58771;P58771-2;F8WID5	P58771	no	no	DLERAEERAELSEGKC	AELEEELKTVTNNLKS	R	A	E	L	K	T	2	0	0	0	1	0	6	1	0	0	3	2	0	0	0	1	0	0	0	0	0	0	16	1	1833.87	183	198	2;3	1.1701e-05	93.427	By matching	By matching	By matching	By matching	By matching
AELSEGKCAELEEELKTVTNNLK	Tpm1	Tropomyosin alpha-1 chain	G5E8R1;G5E8R0;E9Q455;B7ZNL3;Q8BSH3;E9Q452;E9Q454;P58771;P58771-2;F8WID5	P58771	no	no	DLERAEERAELSEGKC	KTVTNNLKSLEAQAEK	R	A	E	L	K	S	2	0	2	0	1	0	6	1	0	0	4	3	0	0	0	1	2	0	0	1	0	0	23	2	2604.3	183	205	3;4	3.6304e-22	150.06	By matching	By matching	By matching	By matching	By matching
AELSQKIGELHACIEASHQEQRQVQAR	Numa1		E9Q7G0	E9Q7G0	yes	yes	VTQAQQEKAELSQKIG	EQRQVQARVTELEAQL	K	A	E	A	R	V	4	2	0	0	1	5	4	1	2	2	2	1	0	0	0	2	0	0	0	1	0	0	27	2	3115.56	640	666	4	0.074047	16.712	By matching	By matching	By matching	By matching	By matching
AELSVIFADKPEK	Acsl1	Long-chain-fatty-acid--CoA ligase 1	P41216;D3Z041	P41216	yes	no	AITYIVNKAELSVIFA	IFADKPEKAKLLLEGV	K	A	E	E	K	A	2	0	0	1	0	0	2	0	0	1	1	2	0	1	1	1	0	0	0	1	0	0	13	1	1445.78	194	206	2;3	8.6829e-09	126.1	By MS/MS	By MS/MS	By MS/MS	By MS/MS	By MS/MS
AELSVLSAQTAMEVEGVGEDEEHR	Speg	Striated muscle-specific serine/threonine-protein kinase	Q62407;E9QQ25;A0A087WSE3;Q62407-4;Q62407-3	Q62407	yes	no	LAGEVSCKAELSVLSA	VGEDEEHRGRRLSDYY	K	A	E	H	R	G	3	1	0	1	0	1	6	2	1	0	2	0	1	0	0	2	1	0	0	3	0	0	24	0	2585.19	1575	1598	3	1.9351e-05	56.562	By matching	By matching	By matching	By matching	By matching
AELSVLSAQTAMEVEGVGEDEEHRGR	Speg	Striated muscle-specific serine/threonine-protein kinase	Q62407;E9QQ25;A0A087WSE3;Q62407-4;Q62407-3	Q62407	yes	no	LAGEVSCKAELSVLSA	EDEEHRGRRLSDYYDI	K	A	E	G	R	R	3	2	0	1	0	1	6	3	1	0	2	0	1	0	0	2	1	0	0	3	0	0	26	1	2798.31	1575	1600	4	6.7089e-06	58.938	By matching	By matching	By matching	By matching	By matching
AELTALESLIEMGFPR	Ubxn1	UBX domain-containing protein 1	Q922Y1	Q922Y1	yes	yes	________________	LIEMGFPRGRAEKALA	M	A	E	P	R	G	2	1	0	0	0	0	3	1	0	1	3	0	1	1	1	1	1	0	0	0	0	0	16	0	1775.91	2	17	2;3	1.2712e-150	300.98	By MS/MS	By MS/MS	By MS/MS	By MS/MS	By MS/MS
AEMCCTALNSEHMNTLLGNILK	Ryr2	Ryanodine receptor 2	E9Q401;F6U7V1	E9Q401	yes	no	GPENHPERAEMCCTAL	TLLGNILKIIYNNLGI	R	A	E	L	K	I	2	0	3	0	2	0	2	1	1	1	4	1	2	0	0	1	2	0	0	0	0	0	22	0	2519.16	3260	3281	3	3.045e-13	128.01	By matching	By matching	By MS/MS	By matching	By MS/MS
AEMDAAVESCK	Aldh6a1	Methylmalonate-semialdehyde dehydrogenase [acylating], mitochondrial	Q9EQ20	Q9EQ20	yes	yes	GRVPQSTKAEMDAAVE	DAAVESCKRAFPAWAD	K	A	E	C	K	R	3	0	0	1	1	0	2	0	0	0	0	1	1	0	0	1	0	0	0	1	0	0	11	0	1209.5	77	87	2	2.8416e-10	137.01	By MS/MS	By MS/MS	By MS/MS	By MS/MS	By MS/MS
AEMDAAVESCKR	Aldh6a1	Methylmalonate-semialdehyde dehydrogenase [acylating], mitochondrial	Q9EQ20	Q9EQ20	yes	yes	GRVPQSTKAEMDAAVE	AAVESCKRAFPAWADT	K	A	E	K	R	A	3	1	0	1	1	0	2	0	0	0	0	1	1	0	0	1	0	0	0	1	0	0	12	1	1365.6	77	88	2;3	1.1579e-28	184.87	By MS/MS	By MS/MS	By MS/MS	By MS/MS	By MS/MS
AEMDEVER	Diap1;Diaph1	Protein diaphanous homolog 1	E9PXV7;E9PV41;O08808;Q6NS79;D3Z074	E9PXV7	yes	no	VLEAMTERAEMDEVER	AEMDEVERFQPLLDGL	R	A	E	E	R	F	1	1	0	1	0	0	3	0	0	0	0	0	1	0	0	0	0	0	0	1	0	0	8	0	977.412	278	285	2	0.0026617	93.143	By matching	By matching	By matching	By matching	By matching
AEMEDLVSSKDDVGK	Myh11	Myosin-11	E9QPE7;O08638-2;O08638	E9QPE7	yes	no	ERTNKMLKAEMEDLVS	SSKDDVGKNVHELEKS	K	A	E	G	K	N	1	0	0	3	0	0	2	1	0	0	1	2	1	0	0	2	0	0	0	2	0	0	15	1	1621.75	1511	1525	2	2.4214e-06	109.48	By matching	By matching	By matching	By matching	By MS/MS
AEMEVLLASK	Plec	Plectin	Q9QXS1-13;Q9QXS1-12;Q9QXS1-5;Q9QXS1-3;Q9QXS1-14;Q9QXS1-6;Q9QXS1-2;Q9QXS1-15;E9Q3W4;Q9QXS1-9;Q9QXS1-10;Q9QXS1-11;Q9QXS1-16;Q9QXS1-4;Q9QXS1-7;Q9QXS1;Q9QXS1-8	Q9QXS1-9	no	no	EAELAKVRAEMEVLLA	MEVLLASKARAEEESR	R	A	E	S	K	A	2	0	0	0	0	0	2	0	0	0	2	1	1	0	0	1	0	0	0	1	0	0	10	0	1089.57	1732	1741	2	0.0040174	65.241	By matching	By matching	By matching	By matching	By matching
AEMNDMRPK	Dmd	Dystrophin	P11531	P11531	yes	yes	EDILKRLKAEMNDMRP	EMNDMRPKVDSTRDQA	K	A	E	P	K	V	1	1	1	1	0	0	1	0	0	0	0	1	2	0	1	0	0	0	0	0	0	0	9	1	1090.49	1724	1732	3	0.0021283	64.711	By MS/MS	By matching	By matching	By matching	By MS/MS
AEMQQILQGLDK	Asl	Argininosuccinate lyase	Q91YI0;E0CXM2;E0CY49	Q91YI0	yes	no	EKAGLLTKAEMQQILQ	QILQGLDKVAEEWAQG	K	A	E	D	K	V	1	0	0	1	0	3	1	1	0	1	2	1	1	0	0	0	0	0	0	0	0	0	12	0	1372.7	58	69	2	6.0756e-11	136.24	By MS/MS	By matching	By matching	By matching	By matching
AENAAGIGEPSR	Ttn	Titin	A2ASS6;A2ASS6-2;E9Q8K5;E9Q8N1	A2ASS6	no	no	KEYQFRVRAENAAGIG	AGIGEPSRATPPTKAV	R	A	E	S	R	A	3	1	1	0	0	0	2	2	0	1	0	0	0	0	1	1	0	0	0	0	0	0	12	0	1170.56	16445	16456	2	9.3576e-15	139.78	By MS/MS	By matching	By matching	By matching	By matching
AENADDDLNSNLLHAPYLTGDPQLDTAIGQWLR	Pgm2l1	Glucose 1,6-bisphosphate synthase	Q8CAA7;E0CX81	Q8CAA7	yes	no	________________	TAIGQWLRWDKNPKTK	M	A	E	L	R	W	4	1	3	5	0	2	1	2	1	1	6	0	0	0	2	1	2	1	1	0	0	0	33	0	3635.75	2	34	3	1.7425e-06	44.955	By MS/MS	By matching	By matching	By matching	By matching
AENDVDNELLDYEDDEVETAAGADGTEAPAKK	Ddx39b	Spliceosome RNA helicase Ddx39b	Q9Z1N5	Q9Z1N5	yes	yes	________________	GTEAPAKKDVKGSYVS	M	A	E	K	K	D	6	0	2	6	0	0	6	2	0	0	2	2	0	0	1	0	2	0	1	2	0	0	32	1	3393.49	2	33	3	3.7603e-64	170.93	By matching	By matching	By matching	By MS/MS	By matching
AENEAGVGHPSEPTEILSIEDPTSPPSPPLDLHVTDAGR	Ttn	Titin	A2ASS6;A2ASS6-2;E9Q8K5;E9Q8N1	A2ASS6	no	no	TEVQFQVRAENEAGVG	LHVTDAGRKHIAIAWK	R	A	E	G	R	K	3	1	1	3	0	0	5	3	2	2	3	0	0	0	7	4	3	0	0	2	0	0	39	0	4030.94	16049	16087	4	2.3266e-50	128.65	By matching	By MS/MS	By MS/MS	By matching	By MS/MS
AENEAGVGHPSEPTEILSIEDPTSPPSPPLDLHVTDAGRK	Ttn	Titin	A2ASS6;A2ASS6-2;E9Q8K5;E9Q8N1	A2ASS6	no	no	TEVQFQVRAENEAGVG	HVTDAGRKHIAIAWKP	R	A	E	R	K	H	3	1	1	3	0	0	5	3	2	2	3	1	0	0	7	4	3	0	0	2	0	0	40	1	4159.03	16049	16088	4;5;6	2.3688e-62	141.07	By matching	By MS/MS	By MS/MS	By matching	By MS/MS
AENEALAMQK	Bcap31	B-cell receptor-associated protein 31	Q61335	Q61335	yes	yes	STKKKLEKAENEALAM	NEALAMQKQSEGLTKE	K	A	E	Q	K	Q	3	0	1	0	0	1	2	0	0	0	1	1	1	0	0	0	0	0	0	0	0	0	10	0	1103.53	204	213	2	1.1724e-06	125.74	By MS/MS	By MS/MS	By MS/MS	By MS/MS	By MS/MS
AENEVGIGEPSLPSRPVVAK	Ttn	Titin	A2ASS6;A2ASS6-2;E9Q8K5;E9Q8N1	A2ASS6	no	no	HEYQFRVKAENEVGIG	PSRPVVAKDPIEPPGP	K	A	E	A	K	D	2	1	1	0	0	0	3	2	0	1	1	1	0	0	3	2	0	0	0	3	0	0	20	1	2048.09	20261	20280	3	8.0281e-07	102.07	By matching	By MS/MS	By matching	By matching	By MS/MS
AENEVGIGEPSLPSRPVVAKDPIEPPGPPTNFK	Ttn	Titin	A2ASS6;A2ASS6-2;E9Q8K5;E9Q8N1	A2ASS6	no	no	HEYQFRVKAENEVGIG	PGPPTNFKVVDTTKSS	K	A	E	F	K	V	2	1	2	1	0	0	4	3	0	2	1	2	0	1	8	2	1	0	0	3	0	0	33	2	3437.78	20261	20293	3;4	1.2537e-51	155.25	By matching	By MS/MS	By MS/MS	By MS/MS	By MS/MS
AENFFILR	Arpc4	Actin-related protein 2/3 complex subunit 4	P59999;E9PWA7	P59999	yes	no	FMRFMMMRAENFFILR	AENFFILRRKPVEGYD	R	A	E	L	R	R	1	1	1	0	0	0	1	0	0	1	1	0	0	2	0	0	0	0	0	0	0	0	8	0	1008.54	98	105	2	0.00018052	141.39	By MS/MS	By MS/MS	By MS/MS	By MS/MS	By MS/MS
AENIIGLGLPDTTIPIECQEK	Ttn	Titin	A2ASS6;A2ASS6-2;E9Q8K5;E9Q8N1	A2ASS6	no	no	KTYRFRVKAENIIGLG	IPIECQEKLVPPSVEL	K	A	E	E	K	L	1	0	1	1	1	1	3	2	0	4	2	1	0	0	2	0	2	0	0	0	0	0	21	0	2310.18	19273	19293	2;3	2.6265e-24	161.51	By matching	By MS/MS	By MS/MS	By MS/MS	By MS/MS
AENNPWVTPIADQFQLGVSHVFEYIR	Rsu1	Ras suppressor protein 1	Q9D031;Q01730;A2AUR7	Q9D031	yes	no	TGQKQVFKAENNPWVT	SHVFEYIRSETYKYLY	K	A	E	I	R	S	2	1	2	1	0	2	2	1	1	2	1	0	0	2	2	1	1	1	1	3	0	0	26	0	3029.5	213	238	3;4	4.7992e-66	195.03	By matching	By matching	By MS/MS	By MS/MS	By MS/MS
AENPGLENHR	Kpna3	Importin subunit alpha;Importin subunit alpha-4	Q543M7;O35344	Q543M7	yes	no	________________	NPGLENHRIKSFKNKG	M	A	E	H	R	I	1	1	2	0	0	0	2	1	1	0	1	0	0	0	1	0	0	0	0	0	0	0	10	0	1135.54	2	11	2	3.5968e-05	107.11	By MS/MS	By MS/MS	By MS/MS	By matching	By MS/MS
AENPLGSASAAAALVVDSDAEVAGPPGTSTATLLAHLQQR	Obscn	Obscurin	E9QQ96;A2AAJ9;H7BX05	A2AAJ9	no	no	DGGTYEVRAENPLGSA	LLAHLQQRREAMRAEG	R	A	E	Q	R	R	10	1	1	2	0	2	2	3	1	0	5	0	0	0	3	4	3	0	0	3	0	0	40	0	3855.96	185	224	4	8.5053e-15	73.458	By MS/MS	By matching	By matching	By matching	By matching
AENPTNPGPGGSGYWR	Fga	Fibrinogen alpha chain;Fibrinopeptide A;Fibrinogen alpha chain	E9PV24-2;E9PV24	E9PV24-2	yes	no	ATRGPGSKAENPTNPG	PGGSGYWRPGNSGSGS	K	A	E	W	R	P	1	1	2	0	0	0	1	4	0	0	0	0	0	0	3	1	1	1	1	0	0	0	16	0	1658.74	296	311	2	0.00018597	79.837	By matching	By matching	By matching	By MS/MS	By MS/MS
AENRFGISEPLTSPK	Ttn	Titin	A2ASS6;A2ASS6-2;E9Q8K5;E9Q8N1	A2ASS6	no	no	QEYIFRVRAENRFGIS	SEPLTSPKMLAKFPFD	R	A	E	P	K	M	1	1	1	0	0	0	2	1	0	1	1	1	0	1	2	2	1	0	0	0	0	0	15	1	1644.85	20857	20871	3	0.00026044	64.114	By matching	By matching	By matching	By matching	By matching
AENRYGVSEPLASNIIVAK	Ttn	Titin	A2ASS6;A2ASS6-2;E9Q8K5;E9Q8N1	A2ASS6	no	no	SEYQFRVRAENRYGVS	ASNIIVAKHQFRIPGP	R	A	E	A	K	H	3	1	2	0	0	0	2	1	0	2	1	1	0	0	1	2	0	0	1	2	0	0	19	1	2030.08	29522	29540	3	0.00019319	56.017	By matching	By matching	By matching	By matching	By matching
AENSLSDGGPADSVEAAK	Nap1l4	Nucleosome assembly protein 1-like 4	A2RSB1;Q78ZA7	A2RSB1	yes	no	________________	ADSVEAAKNASNTEKL	M	A	E	A	K	N	4	0	1	2	0	0	2	2	0	0	1	1	0	0	1	3	0	0	0	1	0	0	18	0	1716.78	2	19	2	2.242e-11	137.45	By MS/MS	By matching	By matching	By MS/MS	By matching
AENSQLTER	Rrbp1	Ribosome-binding protein 1	A2AVJ7;Q99PL5	A2AVJ7	yes	no	HGQLKEARAENSQLTE	ENSQLTERIRSIEALL	R	A	E	E	R	I	1	1	1	0	0	1	2	0	0	0	1	0	0	0	0	1	1	0	0	0	0	0	9	0	1046.5	1010	1018	2	0.0055546	64.82	By matching	By matching	By matching	By matching	By matching
AENSSLNLIGK	Nsf	Vesicle-fusing ATPase	P46460;G3UX86	P46460	yes	no	NSQVAFEKAENSSLNL	SSLNLIGKAKTKENRQ	K	A	E	G	K	A	1	0	2	0	0	0	1	1	0	1	2	1	0	0	0	2	0	0	0	0	0	0	11	0	1144.61	188	198	2	0.0020926	68.536	By matching	By matching	By matching	By matching	By matching
AENSVGAVASSAVLVIK	Ttn	Titin	A2ASS6;E9Q8K5;E9Q8N1;A2AT70	A2ASS6	no	no	DVGEYTCKAENSVGAV	SSAVLVIKERKLPPSF	K	A	E	I	K	E	4	0	1	0	0	0	1	1	0	1	1	1	0	0	0	3	0	0	0	4	0	0	17	0	1613.9	7982	7998	2;3	2.5861e-05	97.095	By matching	By matching	By matching	By matching	By matching
AENSVGEVSSSTFLTVQEQK	Ttn	Titin	A2ASS6;E9Q8K5;E9Q8N1;A2AT70	A2ASS6	no	no	DSGEYICRAENSVGEV	FLTVQEQKLPPSFSRQ	R	A	E	Q	K	L	1	0	1	0	0	2	3	1	0	0	1	1	0	1	0	4	2	0	0	3	0	0	20	0	2139.03	8923	8942	2;3	5.9835e-81	225.08	By matching	By matching	By matching	By matching	By matching
AENYDISPADR	Uba1	Ubiquitin-like modifier-activating enzyme 1	B9EHN0;Q02053	B9EHN0	yes	no	IVAASNLRAENYDISP	YDISPADRHKSKLIAG	R	A	E	D	R	H	2	1	1	2	0	0	1	0	0	1	0	0	0	0	1	1	0	0	1	0	0	0	11	0	1249.56	870	880	2	4.0559e-09	125.54	By MS/MS	By MS/MS	By MS/MS	By MS/MS	By MS/MS
AENYDISPADRHK	Uba1	Ubiquitin-like modifier-activating enzyme 1	B9EHN0;Q02053	B9EHN0	yes	no	IVAASNLRAENYDISP	ISPADRHKSKLIAGKI	R	A	E	H	K	S	2	1	1	2	0	0	1	0	1	1	0	1	0	0	1	1	0	0	1	0	0	0	13	1	1514.71	870	882	2;3;4	1.3464e-26	175.88	By MS/MS	By MS/MS	By matching	By MS/MS	By matching
AEPAAPQAPAK	Myl6b	Myosin light chain 6B	Q8CI43	Q8CI43	yes	yes	GTPLAKAKAEPAAPQA	AAPQAPAKSQEPPVDL	K	A	E	A	K	S	5	0	0	0	0	1	1	0	0	0	0	1	0	0	3	0	0	0	0	0	0	0	11	0	1049.55	35	45	2	0.015908	49.777	By matching	By matching	By matching	By matching	By matching
AEPAKIDAFR	Pgk1	Phosphoglycerate kinase 1;Phosphoglycerate kinase	P09411;S4R2M7	P09411	yes	no	DASGNKVKAEPAKIDA	PAKIDAFRASLSKLGD	K	A	E	F	R	A	3	1	0	1	0	0	1	0	0	1	0	1	0	1	1	0	0	0	0	0	0	0	10	1	1116.59	142	151	2;3	0.00062039	73.887	By matching	By MS/MS	By MS/MS	By MS/MS	By matching
AEPAKIDAFRASLSK	Pgk1	Phosphoglycerate kinase 1;Phosphoglycerate kinase	P09411;S4R2M7	P09411	yes	no	DASGNKVKAEPAKIDA	AFRASLSKLGDVYVND	K	A	E	S	K	L	4	1	0	1	0	0	1	0	0	1	1	2	0	1	1	2	0	0	0	0	0	0	15	2	1602.87	142	156	3;4	6.5575e-05	71.98	By matching	By matching	By matching	By matching	By matching
AEPDPSDPLETQAGK	Sirt2	NAD-dependent protein deacetylase sirtuin-2	Q8VDQ8;Q8VDQ8-3	Q8VDQ8	yes	no	________________	PLETQAGKVQEAQDSD	M	A	E	G	K	V	2	0	0	2	0	1	2	1	0	0	1	1	0	0	3	1	1	0	0	0	0	0	15	0	1553.72	2	16	2	6.0546e-05	79.652	By matching	By matching	By matching	By matching	By matching
AEPEDHYFLLTEPPLNTPENR	Actr3	Actin-related protein 3	Q3ULF7;Q99JY9;A0A087WRA1;A0A087WQ14;A0A087WP86;A0A087WS98;A0A087WQ83	Q3ULF7	yes	no	QVIFKYLRAEPEDHYF	PLNTPENREYTAEIMF	R	A	E	N	R	E	1	1	2	1	0	0	4	0	1	0	3	0	0	1	4	0	2	0	1	0	0	0	21	0	2481.18	103	123	3	1.5114e-09	80.362	By matching	By MS/MS	By matching	By MS/MS	By matching
AEPHFLSILQHLLLVR	Diap1;Diaph1	Protein diaphanous homolog 1	E9PXV7;E9PV41;O08808;Q6NS79;D3Z074	E9PXV7	yes	no	LNTVKDSKAEPHFLSI	LQHLLLVRNDYEARPQ	K	A	E	V	R	N	1	1	0	0	0	1	1	0	2	1	5	0	0	1	1	1	0	0	0	1	0	0	16	0	1885.09	397	412	3;4	9.0074e-07	111.64	By matching	By MS/MS	By matching	By matching	By matching
AEPHPCHTCR	Creld1	Cysteine-rich with EGF-like domain protein 1	A8C1T7;Q91XD7	A8C1T7	yes	no	PPPHPSPRAEPHPCHT	PHPCHTCRALVDNFNK	R	A	E	C	R	A	1	1	0	0	2	0	1	0	2	0	0	0	0	0	2	0	1	0	0	0	0	0	10	0	1263.52	41	50	3	0.09289	20.834	By matching	By matching	By matching	By matching	By MS/MS
AEPMQWASLELPTTK	Chordc1	Cysteine and histidine-rich domain-containing protein 1	Q9D1P4	Q9D1P4	yes	yes	KIEITMRKAEPMQWAS	SLELPTTKKQEKQKDI	K	A	E	T	K	K	2	0	0	0	0	1	2	0	0	0	2	1	1	0	2	1	2	1	0	0	0	0	15	0	1700.84	307	321	2	0.0051993	53.565	By matching	By matching	By matching	By matching	By matching
AEPPQCTSLAWSADGQTLFAGYTDNLVR	Gnb2l1	Guanine nucleotide-binding protein subunit beta-2-like 1;Guanine nucleotide-binding protein subunit beta-2-like 1, N-terminally processed	P68040	P68040	yes	yes	EVISTSSKAEPPQCTS	GYTDNLVRVWQVTIGT	K	A	E	V	R	V	4	1	1	2	1	2	1	2	0	0	3	0	0	1	2	2	3	1	1	1	0	0	28	0	3067.43	281	308	3	1.1845e-05	53.469	By matching	By matching	By matching	By MS/MS	By MS/MS
AEPQPASSGLTDETAFSCCSDPDPSTK	Glo1	Lactoylglutathione lyase	A5GZX3;Q9CPU0	A5GZX3	yes	no	________________	SDPDPSTKDFLLQQTM	M	A	E	T	K	D	3	0	0	3	2	1	2	1	0	0	1	1	0	1	4	5	3	0	0	0	0	0	27	0	2854.19	2	28	3	2.7869e-06	62.57	By MS/MS	By matching	By matching	By matching	By MS/MS
AEPQPASSGLTDETAFSCCSDPDPSTKDFLLQQTMLR	Glo1	Lactoylglutathione lyase	A5GZX3;Q9CPU0	A5GZX3	yes	no	________________	LLQQTMLRIKDPKKSL	M	A	E	L	R	I	3	1	0	4	2	3	2	1	0	0	4	1	1	2	4	5	4	0	0	0	0	0	37	1	4099.84	2	38	3	1.44e-26	101.95	By matching	By matching	By matching	By matching	By matching
AEPSGAETRPQIR	Ubqln4	Ubiquilin-4	Q99NB8;A0A0A6YXU5	Q99NB8	yes	no	________________	AETRPQIRVTVKTPKD	M	A	E	I	R	V	2	2	0	0	0	1	2	1	0	1	0	0	0	0	2	1	1	0	0	0	0	0	13	1	1410.72	2	14	2	0.0076043	45.28	By matching	By matching	By matching	By MS/MS	By MS/MS
AEPTPSPQFPFADMPPPDTYK	Ttn	Titin	A2ASS6;A2ASS6-2;E9Q8K5;E9Q8N1;A2ASS6-3	A2ASS6	no	no	KPGETRVRAEPTPSPQ	MPPPDTYKSQAGIEVK	R	A	E	Y	K	S	2	0	0	2	0	1	1	0	0	0	0	1	1	2	7	1	2	0	1	0	0	0	21	0	2332.07	874	894	2	6.6971e-09	79.172	By matching	By matching	By matching	By matching	By matching
AEPTVIEK	Synm	Synemin	Q70IV5-2;Q70IV5	Q70IV5-2	yes	no	EEASGELRAEPTVIEK	AEPTVIEKEIKIPHEF	R	A	E	E	K	E	1	0	0	0	0	0	2	0	0	1	0	1	0	0	1	0	1	0	0	1	0	0	8	0	885.481	918	925	2	0.044765	44.719	By matching	By matching	By matching	By matching	By matching
AEPYCSVLPGFTFIQHLPLSER	Hnrnpul1	Heterogeneous nuclear ribonucleoprotein U-like protein 1	Q8VDM6;Q8VDM6-2	Q8VDM6	yes	no	VEFNFGQRAEPYCSVL	QHLPLSERIRGTIGPK	R	A	E	E	R	I	1	1	0	0	1	1	2	1	1	1	3	0	0	2	3	2	1	0	1	1	0	0	22	0	2560.28	388	409	3	1.0929e-05	58.964	By MS/MS	By matching	By matching	By matching	By MS/MS
AEQAEADKKAAEDR	Tpm1	Tropomyosin alpha-1 chain	B7ZNL3;E9Q448;Q8BSH3;E9Q452;E9Q454;S4R2U0;P58771;Q8BP43;P58771-2;E9Q450;F8WID5	P58771	no	no	DKENALDRAEQAEADK	DKKAAEDRSKQLEDEL	R	A	E	D	R	S	5	1	0	2	0	1	3	0	0	0	0	2	0	0	0	0	0	0	0	0	0	0	14	2	1530.73	22	35	2;3;4	1.599e-20	154.65	By matching	By matching	By matching	By matching	By matching
AEQAEAEQKQAEER	Tpm3	Tropomyosin alpha-3 chain	Q8K0Z5;E9Q5J9;P21107	P21107	no	no	DKENVLDRAEQAEAEQ	EQKQAEERSKQLEDEL	R	A	E	E	R	S	4	1	0	0	0	3	5	0	0	0	0	1	0	0	0	0	0	0	0	0	0	0	14	1	1615.74	23	36	2;3	4.7475e-22	164.2	By matching	By matching	By matching	By matching	By matching
AEQAKEEIAAASTKK	Trdn	Triadin	E9Q9K5	E9Q9K5	yes	yes	SEKLKKAKAEQAKEEI	IAAASTKKALHGKKEE	K	A	E	K	K	A	5	0	0	0	0	1	3	0	0	1	0	3	0	0	0	1	1	0	0	0	0	0	15	2	1573.83	420	434	3	0.02875	40.983	By matching	By matching	By matching	By matching	By matching
AEQDAFIHGPQLSYLR	Kera	Keratocan	A4FUJ3;O35367	A4FUJ3	yes	no	VICPTTLRAEQDAFIH	GPQLSYLRLDGNEIKP	R	A	E	L	R	L	2	1	0	1	0	2	1	1	1	1	2	0	0	1	1	1	0	0	1	0	0	0	16	0	1843.92	310	325	2;3	3.8137e-23	156.13	By MS/MS	By matching	By matching	By matching	By matching
AEQEAIHSSQEIIR	Xirp2	Xin actin-binding repeat-containing protein 2	Q4U4S6-2;Q4U4S6	Q4U4S6-2	yes	no	YQYRHESRAEQEAIHS	HSSQEIIRRNEQEVSK	R	A	E	I	R	R	2	1	0	0	0	2	3	0	1	3	0	0	0	0	0	2	0	0	0	0	0	0	14	0	1609.81	63	76	2	0.00013083	79.652	By matching	By matching	By matching	By matching	By matching
AEQEEMEVEER	Pip4k2b	Phosphatidylinositol 5-phosphate 4-kinase type-2 beta	Q3UJ95;Q80XI4	Q3UJ95	yes	no	VGIHDVDRAEQEEMEV	EEMEVEERAEEEECEN	R	A	E	E	R	A	1	1	0	0	0	1	6	0	0	0	0	0	1	0	0	0	0	0	0	1	0	0	11	0	1377.57	291	301	3	0.072334	24.254	By matching	By matching	By matching	By matching	By MS/MS
AEQEPTAEQLAQIAAENEEDEHSVNYKPPAQK	Arhgdia	Rho GDP-dissociation inhibitor 1	Q99PT1	Q99PT1	yes	yes	________________	NYKPPAQKSIQEIQEL	M	A	E	Q	K	S	6	0	2	1	0	4	7	0	1	1	1	2	0	0	3	1	1	0	1	1	0	0	32	1	3563.67	2	33	3;4	7.1981e-152	252.77	By MS/MS	By MS/MS	By MS/MS	By MS/MS	By MS/MS
AEQFYCGDTEGK	Ogdh	2-oxoglutarate dehydrogenase, mitochondrial	Q60597-3;Z4YJV4;Q60597-2;Q60597-4;Q60597	Q60597	no	no	PVVMGKTKAEQFYCGD	YCGDTEGKKVMSILLH	K	A	E	G	K	K	1	0	0	1	1	1	2	2	0	0	0	1	0	1	0	0	1	0	1	0	0	0	12	0	1403.57	390	401	2	2.3207e-10	131.69	By matching	By MS/MS	By MS/MS	By matching	By MS/MS
AEQFYCGDTEGKK	Ogdh	2-oxoglutarate dehydrogenase, mitochondrial	Q60597-3;Z4YJV4;Q60597-2;Q60597-4;Q60597	Q60597	no	no	PVVMGKTKAEQFYCGD	CGDTEGKKVMSILLHG	K	A	E	K	K	V	1	0	0	1	1	1	2	2	0	0	0	2	0	1	0	0	1	0	1	0	0	0	13	1	1531.66	390	402	2;3	9.1748e-22	164.64	By MS/MS	By MS/MS	By MS/MS	By MS/MS	By MS/MS
AEQGKFALEVAAK	Npepps	Puromycin-sensitive aminopeptidase	Q11011;F6QYF8;E9Q039;E9Q6F4;F7ANF4	Q11011	yes	no	RVYTPVGKAEQGKFAL	FALEVAAKTLPFYKDY	K	A	E	A	K	T	4	0	0	0	0	1	2	1	0	0	1	2	0	1	0	0	0	0	0	1	0	0	13	1	1360.74	276	288	2;3	0.0011413	76.073	By matching	By MS/MS	By MS/MS	By MS/MS	By MS/MS
AEQHLMCEEHEDEK	Trim54	Tripartite motif-containing protein 54	E9QAT9;Q9ERP3	E9QAT9	yes	no	SSRPLHAKAEQHLMCE	CEEHEDEKINIYCLSC	K	A	E	E	K	I	1	0	0	1	1	1	5	0	2	0	1	1	1	0	0	0	0	0	0	0	0	0	14	0	1783.71	120	133	2;3	6.639e-13	138.05	By matching	By matching	By MS/MS	By matching	By matching
AEQIHQNFVAETNQCISK	Cenpf		E9Q3P4;E9PY14	E9Q3P4	yes	no	EVEENLSKAEQIHQNF	ETNQCISKLQEDAAVH	K	A	E	S	K	L	2	0	2	0	1	3	2	0	1	2	0	1	0	1	0	1	1	0	0	1	0	0	18	0	2116	876	893	3	0.11208	12.632	By matching	By matching	By matching	By matching	By matching
AEQINQAAGEASAVLAK	Stoml2	Stomatin-like protein 2, mitochondrial	Q99JB2;A2AG39;F6WI02	Q99JB2	yes	no	ILASEAEKAEQINQAA	EASAVLAKAKAKAEAI	K	A	E	A	K	A	6	0	1	0	0	2	2	1	0	1	1	1	0	0	0	1	0	0	0	1	0	0	17	0	1669.86	234	250	2	1.5935e-14	144.68	By matching	By matching	By matching	By MS/MS	By MS/MS
AEQLLQDAHR	Lamb2	Laminin subunit beta-2	Q61292	Q61292	yes	yes	HTMGDVRRAEQLLQDA	QLLQDAHRARSRAEGE	R	A	E	H	R	A	2	1	0	1	0	2	1	0	1	0	2	0	0	0	0	0	0	0	0	0	0	0	10	0	1179.6	1584	1593	3	0.10521	25.296	By matching	By matching	By matching	By matching	By matching
AEQLRDEAR	Lamb2	Laminin subunit beta-2	Q61292	Q61292	yes	yes	GVLAAQARAEQLRDEA	EQLRDEARDLLQAAQD	R	A	E	A	R	D	2	2	0	1	0	1	2	0	0	0	1	0	0	0	0	0	0	0	0	0	0	0	9	1	1086.54	1732	1740	2;3	0.00052296	105.98	By matching	By MS/MS	By MS/MS	By MS/MS	By MS/MS
AEQLVVTFVAGYIAGVFCAIVSHPADSVVSVLNK	Slc25a3	Phosphate carrier protein, mitochondrial	G5E902;Q8VEM8	G5E902	no	no	KPRSECTKAEQLVVTF	SVVSVLNKEKGSTASQ	K	A	E	N	K	E	5	0	1	1	1	1	1	2	1	2	2	1	0	2	1	3	1	0	1	8	0	0	34	0	3559.87	256	289	3;4	9.1795e-41	136.61	By matching	By matching	By matching	By MS/MS	By matching
AEQPHQHAMYYLR	Ide	Insulin-degrading enzyme	F6RPJ9;Q9JHR7	F6RPJ9	yes	no	MRSLNNFRAEQPHQHA	QHAMYYLRLLMTEVAW	R	A	E	L	R	L	2	1	0	0	0	2	1	0	2	0	1	0	1	0	1	0	0	0	2	0	0	0	13	0	1642.77	643	655	2;3;4	1.5915e-05	96.135	By MS/MS	By matching	By matching	By matching	By MS/MS
AEQPHTFHPALLQFLVCPLSK	Pyurf	Protein preY, mitochondrial	Q9D1C3	Q9D1C3	yes	yes	LCSDQSERAEQPHTFH	FLVCPLSKKPLRYEAS	R	A	E	S	K	K	2	0	0	0	1	2	1	0	2	0	4	1	0	2	3	1	1	0	0	1	0	0	21	0	2432.27	42	62	3;4	1.6511e-05	62.589	By MS/MS	By matching	By MS/MS	By MS/MS	By MS/MS
AEQQRIRAEK	Tnnt3	Troponin T, fast skeletal muscle	A2A6J0;A2A6H6;Z4YKF8;Z4YKG3;Z4YKG8;Z4YJU0;Z4YNB2;Z4YKH8;Z4YKE7;J3QP61;Q9QZ47-6;Q9QZ47-5;Q9QZ47-4;Q9QZ47-3;Q9QZ47-2;Q9QZ47;F6RL36;A2A6J2;A2A6I8;Q9QZ47-12;A2A6J1;Q9QZ47-8;A2A6I0;Z4YKD9;Q9QZ47-9;Q9QZ47-14;A2A6I3;Q9QZ47-11;Q9QZ47-7	A2A6J1	no	no	IEKRRAERAEQQRIRA	QQRIRAEKERERQNRL	R	A	E	E	K	E	2	2	0	0	0	2	2	0	0	1	0	1	0	0	0	0	0	0	0	0	0	0	10	2	1227.67	90	99	3	0.053901	38.567	By matching	By matching	By matching	By matching	By matching
AEQQTADQLLAR	Lamc1	Laminin subunit gamma-1	F8VQJ3;F6SFQ3;P02468	P02468	no	no	KNLLEKGKAEQQTADQ	TADQLLARADAAKALA	K	A	E	A	R	A	3	1	0	1	0	3	1	0	0	0	2	0	0	0	0	0	1	0	0	0	0	0	12	0	1342.68	1328	1339	2	0.00014094	89.663	By matching	By matching	By matching	By matching	By matching
AEQSLHDLQER	Stim1	Stromal interaction molecule 1	P70302	P70302	yes	yes	KDLEGLHRAEQSLHDL	SLHDLQERLHKAQEEH	R	A	E	E	R	L	1	1	0	1	0	2	2	0	1	0	2	0	0	0	0	1	0	0	0	0	0	0	11	0	1324.64	254	264	2	1.5909e-13	150.49	By matching	By matching	By matching	By matching	By matching
AERDYHIFYQILSNK	Myh7	Myosin-7	B2RXX9;Q91Z83	B2RXX9	yes	no	SRVIFQLKAERDYHIF	FYQILSNKKPELLDML	K	A	E	N	K	K	1	1	1	1	0	1	1	0	1	2	1	1	0	1	0	1	0	0	2	0	0	0	15	1	1895.95	279	293	2;3;4	1.0928e-09	114.96	By matching	By MS/MS	By MS/MS	By MS/MS	By MS/MS
AERELKPAR	Atp5c1	ATP synthase subunit gamma;ATP synthase subunit gamma, mitochondrial	A2AKU9;Q8C2Q8;Q3UD06;Q91VR2;A2AKV3;A2AKV2;A2AKV1;A2AKV0	Q8C2Q8	no	no	VAAAKYARAERELKPA	ERELKPARVYGTGSLA	R	A	E	A	R	V	2	2	0	0	0	0	2	0	0	0	1	1	0	0	1	0	0	0	0	0	0	0	9	2	1068.6	35	43	2;3	0.0011559	91.636	By MS/MS	By MS/MS	By MS/MS	By MS/MS	By MS/MS
AERFPASSR	Ldb3	LIM domain-binding protein 3	Q9JKS4-4;Q9JKS4-2;E9PYJ9;Q9JKS4-3;Q9JKS4	Q9JKS4-3	no	no	LARGTFQRAERFPASS	ERFPASSRTPLCGHCN	R	A	E	S	R	T	2	2	0	0	0	0	1	0	0	0	0	0	0	1	1	2	0	0	0	0	0	0	9	1	1019.51	473	481	2	4.2731e-05	141.27	By MS/MS	By matching	By matching	By matching	By MS/MS
AERNYHIFYQILSNK	Myh6	Myosin-6	B2RQQ1;Q02566;B8JJH5	B2RQQ1	yes	no	SRVIFQLKAERNYHIF	FYQILSNKKPELLDML	K	A	E	N	K	K	1	1	2	0	0	1	1	0	1	2	1	1	0	1	0	1	0	0	2	0	0	0	15	1	1894.97	280	294	2;3;4	3.9035e-05	99.127	By matching	By MS/MS	By MS/MS	By MS/MS	By MS/MS
AERPDVDEK	Dync1h1	Cytoplasmic dynein 1 heavy chain 1	Q9JHU4	Q9JHU4	yes	yes	QCLNEVLKAERPDVDE	ERPDVDEKRSDLLKLQ	K	A	E	E	K	R	1	1	0	2	0	0	2	0	0	0	0	1	0	0	1	0	0	0	0	1	0	0	9	1	1057.5	3717	3725	2;3	0.0021089	87.568	By matching	By matching	By matching	By MS/MS	By MS/MS
AERREVENVAITALEGLK	Ckmt2	Creatine kinase S-type, mitochondrial	Q6P8J7	Q6P8J7	yes	yes	SLPPACSRAERREVEN	ITALEGLKGDLAGRYY	R	A	E	L	K	G	3	2	1	0	0	0	4	1	0	1	2	1	0	0	0	0	1	0	0	2	0	0	18	2	1997.09	183	200	2;3;4	5.7241e-07	118.54	By matching	By MS/MS	By matching	By MS/MS	By MS/MS
AERVGSHADAAQER	Prkcdbp	Protein kinase C delta-binding protein	Q91VJ2	Q91VJ2	yes	yes	TLTQLLAKAERVGSHA	HADAAQERAVRRAAQV	K	A	E	E	R	A	4	2	0	1	0	1	2	1	1	0	0	0	0	0	0	1	0	0	0	1	0	0	14	1	1495.71	85	98	3	0.033143	30.575	By matching	By matching	By matching	By matching	By matching
AESAESGGPPGAQDSAADGGPAEPK	Ubqln1	Ubiquilin-1	Q8R317;Q8R317-2	Q8R317	no	no	________________	DGGPAEPKIMKVTVKT	M	A	E	P	K	I	6	0	0	2	0	1	3	5	0	0	0	1	0	0	4	3	0	0	0	0	0	0	25	0	2251.98	2	26	2;3	8.6984e-15	86.946	By matching	By matching	By matching	By matching	By matching
AESCYLTWDAPLDNGGSEITHYIIDK	Ttn	Titin	A2ASS6;A2ASS6-2;E9Q8K5;E9Q8N1	A2ASS6	no	no	NLAVTDIKAESCYLTW	ITHYIIDKRDASRKKS	K	A	E	D	K	R	2	0	1	3	1	0	2	2	1	3	2	1	0	0	1	2	2	1	2	0	0	0	26	0	2967.36	17300	17325	3	8.589e-09	78.128	By matching	By matching	By matching	By matching	By MS/MS
AESCYLTWDAPLDNGGSEITHYIIDKR	Ttn	Titin	A2ASS6;A2ASS6-2;E9Q8K5;E9Q8N1	A2ASS6	no	no	NLAVTDIKAESCYLTW	THYIIDKRDASRKKSE	K	A	E	K	R	D	2	1	1	3	1	0	2	2	1	3	2	1	0	0	1	2	2	1	2	0	0	0	27	1	3123.46	17300	17326	3;4	7.9307e-55	189.39	By matching	By MS/MS	By MS/MS	By MS/MS	By MS/MS
AESEEMETSQAGSK	Hspa4	Heat shock 70 kDa protein 4	Q3U2G2;Q61316	Q3U2G2	yes	no	PQTPAENKAESEEMET	ETSQAGSKDKKTDQPP	K	A	E	S	K	D	2	0	0	0	0	1	4	1	0	0	0	1	1	0	0	3	1	0	0	0	0	0	14	0	1482.61	546	559	2	1.1401e-05	107.11	By MS/MS	By matching	By matching	By MS/MS	By MS/MS
AESEVAPGAPK	Mybpc3		E9Q9T8;Q3UIK0	E9Q9T8	yes	no	TEPAPPEKAESEVAPG	EVAPGAPKEVPAPATE	K	A	E	P	K	E	3	0	0	0	0	0	2	1	0	0	0	1	0	0	2	1	0	0	0	1	0	0	11	0	1054.53	111	121	2	0.00011854	93.561	By matching	By matching	By MS/MS	By MS/MS	By MS/MS
AESFFQTK	Apeh	Acylamino-acid-releasing enzyme	Q8R146;Q8R146-2	Q8R146	yes	no	VAEKKRPKAESFFQTK	AESFFQTKALDVSASD	K	A	E	T	K	A	1	0	0	0	0	1	1	0	0	0	0	1	0	2	0	1	1	0	0	0	0	0	8	0	956.46	173	180	2	0.0022223	114.2	By matching	By matching	By matching	By matching	By matching
AESGPDLR	Dsp	Desmoplakin	E9Q557;E9PZW0	E9Q557	yes	no	NTLGRMTRAESGPDLR	AESGPDLRYEMTYSGG	R	A	E	L	R	Y	1	1	0	1	0	0	1	1	0	0	1	0	0	0	1	1	0	0	0	0	0	0	8	0	843.409	20	27	2	0.0035506	76.679	By matching	By MS/MS	By MS/MS	By MS/MS	By MS/MS
AESIIIR	Nploc4	Nuclear protein localization protein 4 homolog	P60670-2;P60670	P60670-2	yes	no	________________	MAESIIIRVQSPDGVK	M	A	E	I	R	V	1	1	0	0	0	0	1	0	0	3	0	0	0	0	0	1	0	0	0	0	0	0	7	0	800.476	2	8	2	0.0069821	86.472	By MS/MS	By matching	By matching	By matching	By matching
AESLEEFIK	Lama2	Laminin subunit alpha-2	Q60675	Q60675	yes	yes	DAERTNSRAESLEEFI	ESLEEFIKGLVQDAEA	R	A	E	I	K	G	1	0	0	0	0	0	3	0	0	1	1	1	0	1	0	1	0	0	0	0	0	0	9	0	1064.54	1671	1679	2	0.0011114	89.08	By matching	By MS/MS	By matching	By MS/MS	By MS/MS
AESLIFR	Mtap	S-methyl-5-thioadenosine phosphorylase	Q9CQ65	Q9CQ65	yes	yes	EGPRFSSRAESLIFRT	RAESLIFRTWGADVVN	R	A	E	F	R	T	1	1	0	0	0	0	1	0	0	1	1	0	0	1	0	1	0	0	0	0	0	0	7	0	834.46	181	187	2	0.0075828	110.63	By matching	By matching	By matching	By matching	By matching
AESLQQEVEALK	Dctn1	Dynactin subunit 1	E9Q586;E9Q3M3;O08788;D3YX34	E9Q586	no	no	DKEMAEERAESLQQEV	QQEVEALKERVDELTT	R	A	E	L	K	E	2	0	0	0	0	2	3	0	0	0	2	1	0	0	0	1	0	0	0	1	0	0	12	0	1343.69	281	292	2	0.007113	54.343	By matching	By matching	By MS/MS	By matching	By matching
AESPAFLSAK	Armt1;1700052N19Rik	Protein-glutamate O-methyltransferase	A6H630;A6H630-2;A6H630-4;D6RG65	A6H630	yes	no	________________	SPAFLSAKDEGSFAYL	M	A	E	A	K	D	3	0	0	0	0	0	1	0	0	0	1	1	0	1	1	2	0	0	0	0	0	0	10	0	1019.53	2	11	2	0.013336	44.612	By matching	By matching	By matching	By matching	By matching
AESPAFLSAKDEGSFAYLTIK	Armt1;1700052N19Rik	Protein-glutamate O-methyltransferase	A6H630;A6H630-2;A6H630-4;D6RG65	A6H630	yes	no	________________	SFAYLTIKDRTPQILT	M	A	E	I	K	D	4	0	0	1	0	0	2	1	0	1	2	2	0	2	1	3	1	0	1	0	0	0	21	1	2244.13	2	22	2;3	3.3663e-73	185.61	By matching	By matching	By matching	By matching	By matching
AESPEMEVNLPK	Ahnak		E9Q616	E9Q616	yes	yes	KFGMPGFKAESPEMEV	EMEVNLPKSDIDVSGP	K	A	E	P	K	S	1	0	1	0	0	0	3	0	0	0	1	1	1	0	2	1	0	0	0	1	0	0	12	0	1342.64	891	902	2	0.00059199	76.326	By matching	By matching	By matching	By MS/MS	By matching
AESPVFVQTDKPIYKPGQIVK	A2m;Pzp	Alpha-2-macroglobulin;Alpha-2-macroglobulin 165 kDa subunit;Alpha-2-macroglobulin 35 kDa subunit	Q61838;D3YW52;D3YUI3	Q61838	yes	no	KKSIQIIKAESPVFVQ	YKPGQIVKFRVVSVDI	K	A	E	V	K	F	1	0	0	1	0	2	1	1	0	2	0	3	0	1	3	1	1	0	1	3	0	0	21	2	2343.28	123	143	2;3;4	4.3578e-35	147.35	By MS/MS	By MS/MS	By MS/MS	By MS/MS	By MS/MS
AESTPEIAEQR	Gps1	COP9 signalosome complex subunit 1	Q3MIA8;G3UXW9;Q99LD4;B1ATU4;Q99LD4-2	Q3MIA8	yes	no	HVLSYVSKAESTPEIA	TPEIAEQRGERDSQTQ	K	A	E	Q	R	G	2	1	0	0	0	1	3	0	0	1	0	0	0	0	1	1	1	0	0	0	0	0	11	0	1229.59	221	231	2	8.6461e-07	112.83	By matching	By matching	By MS/MS	By MS/MS	By MS/MS
AESTPEIAEQRGER	Gps1	COP9 signalosome complex subunit 1	Q3MIA8;G3UXW9;Q99LD4;B1ATU4;Q99LD4-2	Q3MIA8	yes	no	HVLSYVSKAESTPEIA	IAEQRGERDSQTQAIL	K	A	E	E	R	D	2	2	0	0	0	1	4	1	0	1	0	0	0	0	1	1	1	0	0	0	0	0	14	1	1571.75	221	234	2;3	6.2836e-06	105.03	By matching	By matching	By matching	By MS/MS	By MS/MS
AESTPEIAEQRGERDSQTQAILTK	Gps1	COP9 signalosome complex subunit 1	Q3MIA8;G3UXW9;Q99LD4;B1ATU4;Q99LD4-2	Q3MIA8	yes	no	HVLSYVSKAESTPEIA	QTQAILTKLKCAAGLA	K	A	E	T	K	L	3	2	0	1	0	3	4	1	0	2	1	1	0	0	1	2	3	0	0	0	0	0	24	2	2657.33	221	244	3	0.0076101	30.976	By matching	By matching	By matching	By matching	By matching
AESYPDSSTLVIDVAERDDSGVYNINLK	Mybpc1		D3YU50;F6RQD1;Q6P6L5	Q6P6L5	no	no	MEGSGRIRAESYPDSS	GVYNINLKNEAGEAHA	R	A	E	L	K	N	2	1	2	4	0	0	2	1	0	2	2	1	0	0	1	4	1	0	2	3	0	0	28	1	3069.48	576	603	3	4.1372e-09	76.161	By matching	By matching	By matching	By matching	By matching
AETAAKHGEEQVK	Pgam2	Phosphoglycerate mutase 2	Q5NCI4;O70250	Q5NCI4	yes	no	GGLTGLNKAETAAKHG	KHGEEQVKIWRRSFDT	K	A	E	V	K	I	3	0	0	0	0	1	3	1	1	0	0	2	0	0	0	0	1	0	0	1	0	0	13	1	1396.69	101	113	2;3;4	5.735e-06	105.95	By MS/MS	By MS/MS	By MS/MS	By matching	By matching
AETAPLPTSVDDTPEVLNR	Cds2	Phosphatidate cytidylyltransferase 2;Phosphatidate cytidylyltransferase	Q99L43;A2AMQ5;Q6PBC0	Q99L43	yes	no	TASDSESRAETAPLPT	DTPEVLNRALSNLSSR	R	A	E	N	R	A	2	1	1	2	0	0	2	0	0	0	2	0	0	0	3	1	3	0	0	2	0	0	19	0	2024.01	38	56	2	6.5696e-43	163.41	By matching	By matching	By matching	By matching	By matching
AETEEGPDVLR	Sec23a	Protein transport protein Sec23A	E9Q1S3;Q01405	E9Q1S3	yes	no	MARLAIYRAETEEGPD	EEGPDVLRWLDRQLIR	R	A	E	L	R	W	1	1	0	1	0	0	3	1	0	0	1	0	0	0	1	0	1	0	0	1	0	0	11	0	1214.58	505	515	2	0.0012978	87.184	By MS/MS	By matching	By matching	By matching	By matching
AETFTFHSDICTLPEK	Alb	Serum albumin	Q546G4;P07724	Q546G4	yes	no	TYVPKEFKAETFTFHS	DICTLPEKEKQIKKQT	K	A	E	E	K	E	1	0	0	1	1	0	2	0	1	1	1	1	0	2	1	1	3	0	0	0	0	0	16	0	1894.88	528	543	2;3	1.9339e-150	304.8	By MS/MS	By MS/MS	By MS/MS	By MS/MS	By MS/MS
AETFTFHSDICTLPEKEK	Alb	Serum albumin	Q546G4;P07724	Q546G4	yes	no	TYVPKEFKAETFTFHS	CTLPEKEKQIKKQTAL	K	A	E	E	K	Q	1	0	0	1	1	0	3	0	1	1	1	2	0	2	1	1	3	0	0	0	0	0	18	1	2152.01	528	545	2;3;4	8.5582e-231	352.05	By MS/MS	By matching	By matching	By matching	By matching
AETHYAPLSSAFPFVTSYQTGSSR	Irgm1	Immunity-related GTPase family M protein 1	Q60766-2;Q5NCB5	Q60766-2	yes	no	________________	SYQTGSSRLPEVSRST	M	A	E	S	R	L	3	1	0	0	0	1	1	1	1	0	1	0	0	2	2	5	3	0	2	1	0	0	24	0	2603.23	2	25	3	2.9971e-08	76.889	By matching	By matching	By matching	By matching	By matching
AETLAGATVDDTDGSSGTR	Fhod1	FH1/FH2 domain-containing protein 1	Q6P9Q4	Q6P9Q4	yes	yes	QAALAQGRAETLAGAT	TDGSSGTRELWDSPEP	R	A	E	T	R	E	3	1	0	3	0	0	1	3	0	0	1	0	0	0	0	2	4	0	0	1	0	0	19	0	1822.82	467	485	2	8.2964e-17	124.25	By matching	By matching	By matching	By matching	By matching
AETLEFNDIFQEVK	Ssrp1	FACT complex subunit SSRP1	A2AW05;Q08943;Q08943-2	A2AW05	yes	no	________________	NDIFQEVKGSMNDGRL	M	A	E	V	K	G	1	0	1	1	0	1	3	0	0	1	1	1	0	2	0	0	1	0	0	1	0	0	14	0	1681.82	2	15	2	0.00013382	70.889	By matching	By matching	By matching	By MS/MS	By matching
AETLMTVTDPVHDIAFAPNLGR	Seh1l	Nucleoporin SEH1	Q8R2U0-2;Q8R2U0	Q8R2U0-2	yes	no	ENTRKYAKAETLMTVT	AFAPNLGRSFHILAVA	K	A	E	G	R	S	3	1	1	2	0	0	1	1	1	1	2	0	1	1	2	0	3	0	0	2	0	0	22	0	2367.19	212	233	3	1.5576e-08	100.28	By matching	By matching	By matching	By MS/MS	By matching
AETLSGLGDASAAGAAAVSSAASETGTRR	Safb	Scaffold attachment factor B1	S4R1M2;D3YXK2	S4R1M2	yes	no	________________	ASETGTRRLSDLRVID	M	A	E	R	R	L	9	2	0	1	0	0	2	4	0	0	2	0	0	0	0	5	3	0	0	1	0	0	29	1	2634.28	2	30	3	1.5354e-09	73.072	By matching	By matching	By matching	By MS/MS	By matching
AETPGPQIK	Nudc	Nuclear migration protein nudC	O35685	O35685	yes	yes	ARLAKEAKAETPGPQI	ETPGPQIKELTDEEAE	K	A	E	I	K	E	1	0	0	0	0	1	1	1	0	1	0	1	0	0	2	0	1	0	0	0	0	0	9	0	939.503	97	105	2	0.0032118	69.812	By matching	By matching	By matching	By MS/MS	By MS/MS
AETSESSGSAPAVPEASASPK	Mecp2	Methyl-CpG-binding protein 2	Q9Z2D6-2;Q9Z2D6;D3Z7U4;D3YY81	Q9Z2D6-2	yes	no	AEPAEAGKAETSESSG	PEASASPKQRRSIIRD	K	A	E	P	K	Q	5	0	0	0	0	0	3	1	0	0	0	1	0	0	3	6	1	0	0	1	0	0	21	0	1958.91	79	99	2	0.0040266	44.441	By matching	By matching	By matching	By matching	By MS/MS
AETSPPPVAAKPVALPGSQGTSLNLK	Cobll1	Cordon-bleu protein-like 1	B1AZ15;B1AZ14;Q3UMF0-3;Q3UMF0-4;Q3UMF0-2;Q3UMF0	B1AZ15	yes	no	FPKPMTLRAETSPPPV	QGTSLNLKTLKTFGAP	R	A	E	L	K	T	4	0	1	0	0	1	1	2	0	0	3	2	0	0	5	3	2	0	0	2	0	0	26	1	2529.38	1056	1081	3	0.0026445	32.882	By matching	By matching	By matching	By matching	By matching
AETVAAPVTVR	Usp47	Ubiquitin carboxyl-terminal hydrolase 47	Q8BY87;Q8BY87-2	Q8BY87	yes	no	KVHVVDLKAETVAAPV	VAAPVTVRAYLNQTVT	K	A	E	V	R	A	3	1	0	0	0	0	1	0	0	0	0	0	0	0	1	0	2	0	0	3	0	0	11	0	1112.62	725	735	2	0.001189	73.632	By MS/MS	By matching	By matching	By matching	By matching
AETVADTRR	Snx3	Sorting nexin-3	Q78ZM0;O70492;D3Z789;D3Z6Z0	Q78ZM0	yes	no	________________	ETVADTRRLITKPQNL	M	A	E	R	R	L	2	2	0	1	0	0	1	0	0	0	0	0	0	0	0	0	2	0	0	1	0	0	9	1	1017.52	2	10	2	1.426e-07	157.99	By matching	By matching	By matching	By matching	By matching
AETVQAALEEAQR	Lamb2	Laminin subunit beta-2	Q61292	Q61292	yes	yes	RAEGERQKAETVQAAL	AALEEAQRAQGAAQGA	K	A	E	Q	R	A	4	1	0	0	0	2	3	0	0	0	1	0	0	0	0	0	1	0	0	1	0	0	13	0	1414.71	1605	1617	2	5.0186e-05	93.348	By matching	By matching	By matching	By matching	By MS/MS
AETVSPLK	Mfn1	Mitofusin-1	Q811U4;D3Z5P8;D3Z4L5	Q811U4	yes	no	________________	AETVSPLKHFVLAKKA	M	A	E	L	K	H	1	0	0	0	0	0	1	0	0	0	1	1	0	0	1	1	1	0	0	1	0	0	8	0	843.47	2	9	1	0.0015729	120.46	By matching	By matching	By matching	By matching	By MS/MS
AETYDFLFK	Rab4b	Ras-related protein Rab-4B	Q4V9W8;Q91ZR1	Q4V9W8	no	no	________________	ETYDFLFKFLVIGSAG	M	A	E	F	K	F	1	0	0	1	0	0	1	0	0	0	1	1	0	2	0	0	1	0	1	0	0	0	9	0	1132.54	2	10	2	0.013934	44.863	By matching	By matching	By matching	By matching	By matching
AEVAAEFLNDRVPNCNVVPHFNK	Uba3	NEDD8-activating enzyme E1 catalytic subunit	Q3TL72;Q8C878;Q8C878-2	Q3TL72	yes	no	PKDVGRPKAEVAAEFL	NVVPHFNKIQDFNDTF	K	A	E	N	K	I	3	1	4	1	1	0	2	0	1	0	1	1	0	2	2	0	0	0	0	4	0	0	23	1	2639.29	111	133	3;4	4.2453e-16	94.176	By matching	By matching	By matching	By matching	By matching
AEVAAGDHPTDAEMK	Fkbp4	Peptidyl-prolyl cis-trans isomerase FKBP4;Peptidyl-prolyl cis-trans isomerase FKBP4, N-terminally processed	P30416	P30416	yes	yes	AEEEHKVKAEVAAGDH	HPTDAEMKGERNNVAE	K	A	E	M	K	G	4	0	0	2	0	0	2	1	1	0	0	1	1	0	1	0	1	0	0	1	0	0	15	0	1540.68	427	441	3	0.001957	48.131	By matching	By matching	By matching	By matching	By MS/MS
AEVAAGDHPTDAEMKGER	Fkbp4	Peptidyl-prolyl cis-trans isomerase FKBP4;Peptidyl-prolyl cis-trans isomerase FKBP4, N-terminally processed	P30416	P30416	yes	yes	AEEEHKVKAEVAAGDH	DAEMKGERNNVAENQS	K	A	E	E	R	N	4	1	0	2	0	0	3	2	1	0	0	1	1	0	1	0	1	0	0	1	0	0	18	1	1882.85	427	444	3;4	5.2445e-06	103.88	By matching	By matching	By matching	By matching	By MS/MS
AEVAAIYEPPQIGTQNSLELLEDPKAEVVDEIAAK	Nploc4	Nuclear protein localization protein 4 homolog	P60670-2;P60670	P60670-2	yes	no	KDIPLGIRAEVAAIYE	VVDEIAAKLGLRKVGW	R	A	E	A	K	L	6	0	1	2	0	2	6	1	0	3	3	2	0	0	3	1	1	0	1	3	0	0	35	1	3749.93	268	302	3;4	2.0811e-14	75.186	By MS/MS	By matching	By matching	By matching	By MS/MS
AEVAESKCGDLEEELK	Tpm2	Tropomyosin beta chain	P58774	P58774	yes	yes	ELERSEERAEVAESKC	GDLEEELKIVTNNLKS	R	A	E	L	K	I	2	0	0	1	1	0	5	1	0	0	2	2	0	0	0	1	0	0	0	1	0	0	16	1	1805.84	183	198	3	0.047251	26.771	By matching	By matching	By matching	By matching	By matching
AEVDVADELLENLAK	Get4	Golgi to ER traffic protein 4 homolog	D3Z4J5;Q9D1H7;D3Z7S0;Q9D1H7-2	D3Z4J5	yes	no	LVLESLEKAEVDVADE	ELLENLAKVFSLMDPN	K	A	E	A	K	V	3	0	1	2	0	0	3	0	0	0	3	1	0	0	0	0	0	0	0	2	0	0	15	0	1627.83	95	109	2	0.00042722	67.646	By matching	By matching	By matching	By matching	By matching
AEVEDRMWAAIQSWDINSR	Zer1	Protein zer-1 homolog	Q80ZJ6-2;Q80ZJ6	Q80ZJ6-2	yes	no	WGVCEPQRAEVEDRMW	QSWDINSRRNINYRSF	R	A	E	S	R	R	3	2	1	2	0	1	2	0	0	2	0	0	1	0	0	2	0	2	0	1	0	0	19	1	2276.06	657	675	3	0.073009	22.051	By matching	By matching	By matching	By matching	By matching
AEVEETLK	Dynlrb1	Dynein light chain roadblock-type 1	P62627	P62627	yes	yes	________________	AEVEETLKRLQSQKGV	M	A	E	L	K	R	1	0	0	0	0	0	3	0	0	0	1	1	0	0	0	0	1	0	0	1	0	0	8	0	917.471	2	9	2	0.015189	49.418	By matching	By matching	By matching	By matching	By matching
AEVEETLKR	Dynlrb1	Dynein light chain roadblock-type 1	P62627	P62627	yes	yes	________________	EVEETLKRLQSQKGVQ	M	A	E	K	R	L	1	1	0	0	0	0	3	0	0	0	1	1	0	0	0	0	1	0	0	1	0	0	9	1	1073.57	2	10	2	0.00050278	108.57	By matching	By matching	By matching	By matching	By matching
AEVEEYDVVVSTVSPTFIR	Dhrs7c	Dehydrogenase/reductase SDR family member 7C	Q8CHS7;Z4YJK9	Q8CHS7	yes	no	MGFFDCLRAEVEEYDV	TVSPTFIRSYRASPEQ	R	A	E	I	R	S	1	1	0	1	0	0	3	0	0	1	0	0	0	1	1	2	2	0	1	5	0	0	19	0	2139.07	207	225	2;3	1.4481e-05	88.176	By matching	By matching	By matching	By matching	By matching
AEVGNSATLSCEVAQAQTEVTWFK	Obscn	Obscurin	E9QQ96;A2AAJ9;H7BX05	A2AAJ9	no	no	QQARSEVKAEVGNSAT	QTEVTWFKDGKKLSSS	K	A	E	F	K	D	4	0	1	0	1	2	3	1	0	0	1	1	0	1	0	2	3	1	0	3	0	0	24	0	2625.24	1151	1174	3	0.11156	18.825	By matching	By matching	By matching	By matching	By matching
AEVGQEGEAGQFDGEK	Akap12	A-kinase anchor protein 12	Q9WTQ5-2;Q9WTQ5	Q9WTQ5-2	yes	no	GAVPILAKAEVGQEGE	AGQFDGEKVKDGQCVK	K	A	E	E	K	V	2	0	0	1	0	2	4	4	0	0	0	1	0	1	0	0	0	0	0	1	0	0	16	0	1649.72	1122	1137	2	5.1827e-38	179.14	By matching	By MS/MS	By MS/MS	By MS/MS	By MS/MS
AEVITCDVLLVCIGR	Dld	Dihydrolipoyl dehydrogenase, mitochondrial	O08749	O08749	yes	yes	VEAASGGKAEVITCDV	VLLVCIGRRPFTQNLG	K	A	E	G	R	R	1	1	0	1	2	0	1	1	0	2	2	0	0	0	0	0	1	0	0	3	0	0	15	0	1716.89	301	315	2;3	2.7496e-14	143.93	By MS/MS	By MS/MS	By MS/MS	By MS/MS	By MS/MS
AEVLDSTK	Uqcrfs1	Cytochrome b-c1 complex subunit Rieske, mitochondrial;Cytochrome b-c1 complex subunit 11	Q9CR68	Q9CR68	yes	yes	PDFSDYRRAEVLDSTK	AEVLDSTKSSKESSEA	R	A	E	T	K	S	1	0	0	1	0	0	1	0	0	0	1	1	0	0	0	1	1	0	0	1	0	0	8	0	861.444	94	101	1;2	0.00093916	164.77	By MS/MS	By MS/MS	By MS/MS	By MS/MS	By MS/MS
AEVLIQNNADGTYHITYSPAFPGTYTITIK	Flnc	Filamin-C	D3YW87;D3Z576;Q8VHX6-2;Q8VHX6	D3YW87	yes	no	ILSDAGVKAEVLIQNN	GTYTITIKYGGHPIPK	K	A	E	I	K	Y	3	0	2	1	0	1	1	2	1	4	1	1	0	1	2	1	5	0	3	1	0	0	30	0	3297.66	1201	1230	3	6.765e-11	83.332	By matching	By matching	By matching	By matching	By matching
AEVLIQNNADGTYHITYSPAFPGTYTITIKYGGHPIPK	Flnc	Filamin-C	D3YW87;D3Z576;Q8VHX6-2;Q8VHX6	D3YW87	yes	no	ILSDAGVKAEVLIQNN	YGGHPIPKFPTRVHVQ	K	A	E	P	K	F	3	0	2	1	0	1	1	4	2	5	1	2	0	1	4	1	5	0	4	1	0	0	38	1	4147.11	1201	1238	6	0.1177	0.69926	By matching	By matching	By matching	By matching	By MS/MS
AEVLSEEPILK	Bzw1	Basic leucine zipper and W2 domain-containing protein 1	A0A087WQS2;Q9CQC6	A0A087WQS2	yes	no	KIVVLFYKAEVLSEEP	LSEEPILKWYKDAHVA	K	A	E	L	K	W	1	0	0	0	0	0	3	0	0	1	2	1	0	0	1	1	0	0	0	1	0	0	11	0	1226.68	401	411	2	0.00099667	75.819	By matching	By matching	By matching	By matching	By matching
AEVPVLLTSDK			A0A0G2JFH2	A0A0G2JFH2	yes	yes	GSGKSGAKAEVPVLLT	PVLLTSDKEGKAVPSP	K	A	E	D	K	E	1	0	0	1	0	0	1	0	0	0	2	1	0	0	1	1	1	0	0	2	0	0	11	0	1170.65	413	423	2	0.0028503	66.267	By MS/MS	By matching	By matching	By matching	By matching
AEVPVLLTSDKEGK			A0A0G2JFH2	A0A0G2JFH2	yes	yes	GSGKSGAKAEVPVLLT	LTSDKEGKAVPSPSEP	K	A	E	G	K	A	1	0	0	1	0	0	2	1	0	0	2	2	0	0	1	1	1	0	0	2	0	0	14	1	1484.81	413	426	2;3	5.3226e-10	130.2	By matching	By matching	By matching	By matching	By matching
AEVQQLR	Fam136a	Protein FAM136A	Q9CR98	Q9CR98	yes	yes	________________	MAEVQQLRVQEAVDAM	M	A	E	L	R	V	1	1	0	0	0	2	1	0	0	0	1	0	0	0	0	0	0	0	0	1	0	0	7	0	842.461	2	8	2	0.0076854	84.244	By matching	By MS/MS	By matching	By matching	By matching
AEVRPYENTNHK	Palmd	Palmdelphin	Q9JHU2;Q3UVT7	Q9JHU2	yes	no	PTPLPRKRAEVRPYEN	PYENTNHKSPHKNSIS	R	A	E	H	K	S	1	1	2	0	0	0	2	0	1	0	0	1	0	0	1	0	1	0	1	1	0	0	12	1	1456.71	486	497	3	0.051519	33.968	By matching	By matching	By matching	By matching	By matching
AEVSTIHLQSPGR	Synm	Synemin	Q70IV5-2;Q70IV5	Q70IV5-2	yes	no	LEVSRGSRAEVSTIHL	IHLQSPGRKDVSHSGG	R	A	E	G	R	K	1	1	0	0	0	1	1	1	1	1	1	0	0	0	1	2	1	0	0	1	0	0	13	0	1393.73	590	602	3	0.00088987	56.569	By matching	By matching	By matching	By matching	By matching
AEVSTIHLQSPGRK	Synm	Synemin	Q70IV5-2;Q70IV5	Q70IV5-2	yes	no	LEVSRGSRAEVSTIHL	HLQSPGRKDVSHSGGR	R	A	E	R	K	D	1	1	0	0	0	1	1	1	1	1	1	1	0	0	1	2	1	0	0	1	0	0	14	1	1521.83	590	603	3;4	0.00048322	57.267	By matching	By matching	By matching	By matching	By matching
AEVVECVSLVELTSLK	Aprt	Adenine phosphoribosyltransferase	P08030	P08030	yes	yes	CDLLHQLRAEVVECVS	LVELTSLKGRERLGPI	R	A	E	L	K	G	1	0	0	0	1	0	3	0	0	0	3	1	0	0	0	2	1	0	0	4	0	0	16	0	1774.94	148	163	2	0.00085194	65.949	By matching	By matching	By matching	By matching	By matching
AEVVGKPSPEFFK	Lhpp	Phospholysine phosphohistidine inorganic pyrophosphate phosphatase	Q9D7I5;Q9D7I5-2	Q9D7I5	yes	no	LEYACGIKAEVVGKPS	KPSPEFFKSALQAIGV	K	A	E	F	K	S	1	0	0	0	0	0	2	1	0	0	0	2	0	2	2	1	0	0	0	2	0	0	13	1	1433.76	184	196	2;3	0.00065903	80.507	By MS/MS	By matching	By matching	By MS/MS	By MS/MS
AEVWDQEFDPVMVILR	Ubr3	E3 ubiquitin-protein ligase UBR3	F6QC57;Q5U430;Q5U430-3	F6QC57	yes	no	QQGMYTPKAEVWDQEF	DPVMVILRTVYRRDVQ	K	A	E	L	R	T	1	1	0	2	0	1	2	0	0	1	1	0	1	1	1	0	0	1	0	3	0	0	16	0	1945.96	855	870	3	0.095046	21.314	By matching	By matching	By matching	By matching	By MS/MS
AEWADIDPVPQNDGPNPVVQIIYSEK	Fnta	Protein farnesyltransferase/geranylgeranyltransferase type-1 subunit alpha	Q541Z2;Q61239	Q541Z2	yes	no	TYVLYRDRAEWADIDP	VQIIYSEKFRDVYDYF	R	A	E	E	K	F	2	0	2	3	0	2	2	1	0	3	0	1	0	0	4	1	0	1	1	3	0	0	26	0	2893.41	70	95	3	8.8707e-09	77.939	By matching	By matching	By matching	By matching	By matching
AEWAPPESAAGPR	Pm20d2	Peptidase M20 domain-containing protein 2	A3KG59;A3KG59-2	A3KG59	yes	no	FGLPTAFRAEWAPPES	PESAAGPRALQVAFLC	R	A	E	P	R	A	4	1	0	0	0	0	2	1	0	0	0	0	0	0	3	1	0	1	0	0	0	0	13	0	1337.64	88	100	2	0.0011628	66.004	By MS/MS	By matching	By matching	By matching	By matching
AEWLLAMR	Aasdhppt	L-aminoadipate-semialdehyde dehydrogenase-phosphopantetheinyl transferase	Q9CQF6;Q9CQF6-2	Q9CQF6	yes	no	CGTWLPSRAEWLLAMR	AEWLLAMRSIQPEEKE	R	A	E	M	R	S	2	1	0	0	0	0	1	0	0	0	2	0	1	0	0	0	0	1	0	0	0	0	8	0	988.516	31	38	2	0.00099465	101.28	By matching	By matching	By matching	By matching	By matching
AEWMIAAQTCFK	Acsl4	Long-chain-fatty-acid--CoA ligase 4	Q9QUJ7-2;Q9QUJ7	Q9QUJ7-2	yes	no	IAIFCETRAEWMIAAQ	IAAQTCFKYNFPLVTL	R	A	E	F	K	Y	3	0	0	0	1	1	1	0	0	1	0	1	1	1	0	0	1	1	0	0	0	0	12	0	1454.67	120	131	2	0.053155	43.03	By matching	By matching	By matching	By matching	By matching
AEWSYLK	Ganc	Neutral alpha-glucosidase C	A2AQJ8;Q8BVW0	A2AQJ8	yes	no	AVWTGDNKAEWSYLKI	KAEWSYLKISIPMLLT	K	A	E	L	K	I	1	0	0	0	0	0	1	0	0	0	1	1	0	0	0	1	0	1	1	0	0	0	7	0	895.444	589	595	2	0.03294	75.189	By matching	By matching	By matching	By matching	By matching
AEWYRDDVLLK	Myom2		Q14BI5	Q14BI5	yes	yes	DLKRVQPRAEWYRDDV	YRDDVLLKESKWTKMF	R	A	E	L	K	E	1	1	0	2	0	0	1	0	0	0	2	1	0	0	0	0	0	1	1	1	0	0	11	1	1406.72	314	324	2;3	9.2628e-12	142.51	By MS/MS	By MS/MS	By MS/MS	By MS/MS	By MS/MS
AEWYRDDVLLKESK	Myom2		Q14BI5	Q14BI5	yes	yes	DLKRVQPRAEWYRDDV	DVLLKESKWTKMFFGE	R	A	E	S	K	W	1	1	0	2	0	0	2	0	0	0	2	2	0	0	0	1	0	1	1	1	0	0	14	2	1750.89	314	327	2;3;4	7.6531e-07	118.21	By matching	By matching	By matching	By matching	By matching
AEYEGDGIPTVFVSVAGR	Paics	Multifunctional protein ADE2;Phosphoribosylaminoimidazole-succinocarboxamide synthase;Phosphoribosylaminoimidazole carboxylase	Q9DCL9	Q9DCL9	yes	yes	PDETLRIKAEYEGDGI	VFVSVAGRSNGLGPVL	K	A	E	G	R	S	2	1	0	1	0	0	2	3	0	1	0	0	0	1	1	1	1	0	1	3	0	0	18	0	1865.92	314	331	2	1.499e-05	104.76	By matching	By MS/MS	By matching	By matching	By matching
AEYGTLLQDLTNNITLEDLEQLK	Pea15;Pea15a	Astrocytic phosphoprotein PEA-15	Q62048;D3Z375;Q62048-2	Q62048	yes	no	________________	LEDLEQLKSACKEDIP	M	A	E	L	K	S	1	0	2	2	0	2	3	1	0	1	6	1	0	0	0	0	3	0	1	0	0	0	23	0	2633.34	2	24	3	1.5611e-37	174.22	By matching	By matching	By matching	By matching	By matching
AEYLASIFGTEK	U2af1;U2af1l4	Splicing factor U2AF 35 kDa subunit;Splicing factor U2AF 26 kDa subunit	Q14C24;Q9D883;G3UW94;E9PWX6;E9PWM2;E9Q809;F8WH71;E9Q5Y2;E9PUZ3;E9Q1I7;E9Q5J3;Q8BGJ9-4;Q8BGJ9-2;Q8BGJ9;Q8BGJ9-3	Q14C24	yes	no	________________	ASIFGTEKDKVNCSFY	M	A	E	E	K	D	2	0	0	0	0	0	2	1	0	1	1	1	0	1	0	1	1	0	1	0	0	0	12	0	1327.67	2	13	2	1.0049e-07	120.53	By matching	By MS/MS	By MS/MS	By matching	By MS/MS
AEYLCQIGDK	Psmd6	26S proteasome non-ATPase regulatory subunit 6	Q99JI4	Q99JI4	yes	yes	IRDAMMAKAEYLCQIG	YLCQIGDKEGALTAFR	K	A	E	D	K	E	1	0	0	1	1	1	1	1	0	1	1	1	0	0	0	0	0	0	1	0	0	0	10	0	1195.55	108	117	2	0.0071698	64.82	By matching	By matching	By matching	By matching	By MS/MS
AEYLCQIGDKEGALTAFR	Psmd6	26S proteasome non-ATPase regulatory subunit 6	Q99JI4	Q99JI4	yes	yes	IRDAMMAKAEYLCQIG	EGALTAFRKTYDKTVA	K	A	E	F	R	K	3	1	0	1	1	1	2	2	0	1	2	1	0	1	0	0	1	0	1	0	0	0	18	1	2040.99	108	125	3	1.1977e-10	129.46	By MS/MS	By matching	By matching	By matching	By matching
AEYLCQIGDKEGALTAFRK	Psmd6	26S proteasome non-ATPase regulatory subunit 6	Q99JI4	Q99JI4	yes	yes	IRDAMMAKAEYLCQIG	GALTAFRKTYDKTVAL	K	A	E	R	K	T	3	1	0	1	1	1	2	2	0	1	2	2	0	1	0	0	1	0	1	0	0	0	19	2	2169.09	108	126	3;4	3.1823e-07	110.74	By matching	By matching	By matching	By matching	By matching
AEYVVTK	Ndufs7	NADH dehydrogenase [ubiquinone] iron-sulfur protein 7, mitochondrial	Q9DC70	Q9DC70	yes	yes	LSHLPRSRAEYVVTKL	RAEYVVTKLDDLINWA	R	A	E	T	K	L	1	0	0	0	0	0	1	0	0	0	0	1	0	0	0	0	1	0	1	2	0	0	7	0	808.433	71	77	2	0.020411	81.191	By matching	By MS/MS	By MS/MS	By MS/MS	By matching
AEYVVTKLDDLINWAR	Ndufs7	NADH dehydrogenase [ubiquinone] iron-sulfur protein 7, mitochondrial	Q9DC70	Q9DC70	yes	yes	LSHLPRSRAEYVVTKL	DDLINWARRSSLWPMT	R	A	E	A	R	R	2	1	1	2	0	0	1	0	0	1	2	1	0	0	0	0	1	1	1	2	0	0	16	1	1905	71	86	2;3	5.3325e-49	191.96	By MS/MS	By MS/MS	By MS/MS	By MS/MS	By MS/MS
AEYVVTKLDDLINWARR	Ndufs7	NADH dehydrogenase [ubiquinone] iron-sulfur protein 7, mitochondrial	Q9DC70	Q9DC70	yes	yes	LSHLPRSRAEYVVTKL	DLINWARRSSLWPMTF	R	A	E	R	R	S	2	2	1	2	0	0	1	0	0	1	2	1	0	0	0	0	1	1	1	2	0	0	17	2	2061.1	71	87	3;4	0.00011063	71.601	By matching	By MS/MS	By matching	By MS/MS	By matching
AFAAGADIK	Echs1	Enoyl-CoA hydratase, mitochondrial	Q8BH95;F6T930	Q8BH95	yes	no	IVLTGGDKAFAAGADI	FAAGADIKEMQNRTFQ	K	A	F	I	K	E	4	0	0	1	0	0	0	1	0	1	0	1	0	1	0	0	0	0	0	0	0	0	9	0	862.455	93	101	2	0.0014535	72.928	By MS/MS	By MS/MS	By MS/MS	By MS/MS	By MS/MS
AFAAGADIKEMQNR	Echs1	Enoyl-CoA hydratase, mitochondrial	Q8BH95;F6T930	Q8BH95	yes	no	IVLTGGDKAFAAGADI	DIKEMQNRTFQDCYSS	K	A	F	N	R	T	4	1	1	1	0	1	1	1	0	1	0	1	1	1	0	0	0	0	0	0	0	0	14	1	1520.74	93	106	2;3	9.3617e-15	146.43	By matching	By matching	By matching	By matching	By matching
AFAAIPTNTLLLEQK	Mlip		V9GWW6;V9GXX2;V9GXA0;V9GXP3	V9GWW6	no	no	YKTMSSYKAFAAIPTN	NTLLLEQKALDEPART	K	A	F	Q	K	A	3	0	1	0	0	1	1	0	0	1	3	1	0	1	1	0	2	0	0	0	0	0	15	0	1628.91	723	737	2	0.00011739	79.346	By matching	By matching	By matching	By matching	By MS/MS
AFAAQEDLEK	Rdx	Radixin	P26043	P26043	yes	yes	EATEWQHKAFAAQEDL	AAQEDLEKTKEELKTV	K	A	F	E	K	T	3	0	0	1	0	1	2	0	0	0	1	1	0	1	0	0	0	0	0	0	0	0	10	0	1120.54	449	458	2	4.9911e-06	122.96	By MS/MS	By MS/MS	By matching	By matching	By MS/MS
AFAAQEDLEKTKEELK	Rdx	Radixin	P26043	P26043	yes	yes	EATEWQHKAFAAQEDL	EKTKEELKTVMSAPPP	K	A	F	L	K	T	3	0	0	1	0	1	4	0	0	0	2	3	0	1	0	0	1	0	0	0	0	0	16	2	1848.95	449	464	2	2.9447e-13	127.3	By matching	By matching	By matching	By matching	By matching
AFADALEVIPMALSENSGMNPIQTMTEVR	Cct5	T-complex protein 1 subunit epsilon	P80316	P80316	yes	yes	TLEQYAMRAFADALEV	IQTMTEVRARQVKESN	R	A	F	V	R	A	4	1	2	1	0	1	3	1	0	2	2	0	3	1	2	2	2	0	0	2	0	0	29	0	3134.51	450	478	3	8.3406e-62	179.64	By matching	By matching	By MS/MS	By matching	By matching
AFADAMEVIPSTLAENAGLNPISTVTELR	Cct4	T-complex protein 1 subunit delta	Q564F4;P80315;G5E839	Q564F4	yes	no	GMESYCVRAFADAMEV	ISTVTELRNRHAQGEK	R	A	F	L	R	N	5	1	2	1	0	0	3	1	0	2	3	0	1	1	2	2	3	0	0	2	0	0	29	0	3029.54	453	481	3;4	4.265e-35	137.9	By MS/MS	By matching	By MS/MS	By MS/MS	By MS/MS
AFADEPPEPEASPSLWEIEFAK	Mrps31	28S ribosomal protein S31, mitochondrial	Q61733	Q61733	yes	yes	RLSIFADKAFADEPPE	LWEIEFAKQLASVADQ	K	A	F	A	K	Q	4	0	0	1	0	0	5	0	0	1	1	1	0	2	4	2	0	1	0	0	0	0	22	0	2459.15	252	273	2;3	9.6017e-07	62.099	By matching	By matching	By MS/MS	By matching	By matching
AFAFDGFK	Ryr2	Ryanodine receptor 2	E9Q401;F6U7V1	E9Q401	yes	no	LELGSDDRAFAFDGFK	AFAFDGFKAQRWHQGN	R	A	F	F	K	A	2	0	0	1	0	0	0	1	0	0	0	1	0	3	0	0	0	0	0	0	0	0	8	0	901.433	1134	1141	2	0.0097973	66.457	By matching	By MS/MS	By MS/MS	By MS/MS	By MS/MS
AFAFVTFADDKVAQSLCGEDLIIK	Tardbp	TAR DNA-binding protein 43	Q544R5;Q921F2;A0A087WRZ5;Q8R0B4;Q8BLD4;Q6VYI5;Q6VYI4;A0A087WQA5;A0A087WRP4;H3BJV1;A0A087WSH7;A0A087WQX8;A0A087WNY6;A0A087WS74;A0A087WS17	Q544R5	yes	no	VFIPKPFRAFAFVTFA	CGEDLIIKGISVHISN	R	A	F	I	K	G	4	0	0	3	1	1	1	1	0	2	2	2	0	3	0	1	1	0	0	2	0	0	24	1	2657.34	228	251	3	3.0521e-16	119.41	By matching	By matching	By matching	By matching	By matching
AFAGDIANQLATDAVQIFGGYGFNTEYPVEK	Acadm	Medium-chain specific acyl-CoA dehydrogenase, mitochondrial	P45952	P45952	yes	yes	TYYASIAKAFAGDIAN	NTEYPVEKLMRDAKIY	K	A	F	E	K	L	5	0	2	2	0	2	2	4	0	2	1	1	0	3	1	0	2	0	2	2	0	0	31	0	3305.59	359	389	3;4	3.1271e-196	282.1	By MS/MS	By MS/MS	By MS/MS	By MS/MS	By MS/MS
AFAHITGGGLLENIPR	Gart	Trifunctional purine biosynthetic protein adenosine-3;Phosphoribosylamine--glycine ligase;Phosphoribosylformylglycinamidine cyclo-ligase;Phosphoribosylglycinamide formyltransferase	Q64737	Q64737	yes	yes	IIRSGRVKAFAHITGG	GLLENIPRVLPQKFGV	K	A	F	P	R	V	2	1	1	0	0	0	1	3	1	2	2	0	0	1	1	0	1	0	0	0	0	0	16	0	1664.9	677	692	3	1.3812e-06	110.44	By MS/MS	By matching	By matching	By matching	By matching
AFALDVINSAHER	Ppa2	Inorganic pyrophosphatase 2, mitochondrial	Q91VM9;D3Z636;Q91VM9-2;G8JL76	Q91VM9	yes	no	FNGEFKNKAFALDVIN	VINSAHERWKEMVMKK	K	A	F	E	R	W	3	1	1	1	0	0	1	0	1	1	1	0	0	1	0	1	0	0	0	1	0	0	13	0	1441.73	257	269	2;3	8.2472e-15	149.69	By MS/MS	By MS/MS	By MS/MS	By MS/MS	By MS/MS
AFALYSEDEGVLR	Nid2	Nidogen-2	O88322	O88322	yes	yes	TQQLTVDRAFALYSED	SEDEGVLRFAVTNQIG	R	A	F	L	R	F	2	1	0	1	0	0	2	1	0	0	2	0	0	1	0	1	0	0	1	1	0	0	13	0	1468.72	752	764	2	0.0023631	58.32	By matching	By matching	By matching	By MS/MS	By matching
AFAMIIDKLEEDINSSMTNSTAASRPPVTLR	Pcbp1	Poly(rC)-binding protein 1	P60335	P60335	yes	yes	GPTNAIFKAFAMIIDK	SRPPVTLRLVVPATQC	K	A	F	L	R	L	4	2	2	2	0	0	2	0	0	3	2	1	2	1	2	4	3	0	0	1	0	0	31	2	3377.7	71	101	3;4;5	1.8363e-264	298.17	By MS/MS	By MS/MS	By MS/MS	By MS/MS	By MS/MS
AFAMIIDKLEEDISSSMTNSTAASRPPVTLR	Pcbp2	Poly(rC)-binding protein 2	Q61990-2;Q61990;Q61990-3	Q61990-2	no	no	GPTNAIFKAFAMIIDK	SRPPVTLRLVVPASQC	K	A	F	L	R	L	4	2	1	2	0	0	2	0	0	3	2	1	2	1	2	5	3	0	0	1	0	0	31	2	3350.68	71	101	3;4;5	3.3865e-44	139.52	By MS/MS	By MS/MS	By MS/MS	By MS/MS	By MS/MS
AFANLRK	Phgdh	D-3-phosphoglycerate dehydrogenase	Q61753	Q61753	yes	yes	________________	MAFANLRKVLISDSLD	M	A	F	R	K	V	2	1	1	0	0	0	0	0	0	0	1	1	0	1	0	0	0	0	0	0	0	0	7	1	818.476	2	8	2	0.10526	44.407	By matching	By matching	By matching	By matching	By matching
AFAPILPHLAEEVFQHIPYVTEPK	Iars2	Isoleucine--tRNA ligase, mitochondrial	Q8BIJ6	Q8BIJ6	yes	yes	EILDVLVRAFAPILPH	IPYVTEPKSVFRTGWI	R	A	F	P	K	S	3	0	0	0	0	1	3	0	2	2	2	1	0	2	4	0	1	0	1	2	0	0	24	0	2745.45	833	856	3;4	5.009e-26	121.5	By MS/MS	By MS/MS	By MS/MS	By MS/MS	By MS/MS
AFAQAQSHIFIEK	A2m;Pzp	Alpha-2-macroglobulin;Alpha-2-macroglobulin 165 kDa subunit;Alpha-2-macroglobulin 35 kDa subunit	Q61838;D3YW52	Q61838	yes	no	WLTAFVLKAFAQAQSH	QSHIFIEKTHITNAFN	K	A	F	E	K	T	3	0	0	0	0	2	1	0	1	2	0	1	0	2	0	1	0	0	0	0	0	0	13	0	1488.77	1061	1073	2;3	1.5103e-33	201.3	By MS/MS	By MS/MS	By MS/MS	By matching	By matching
AFASWWYK	Cast	Calpastatin	Q8CE80;P51125-6	Q8CE80	yes	no	________________	AFASWWYKTHVNEKNI	M	A	F	Y	K	T	2	0	0	0	0	0	0	0	0	0	0	1	0	1	0	1	0	2	1	0	0	0	8	0	1057.5	2	9	2	0.01125	62.546	By matching	By matching	By MS/MS	By matching	By matching
AFASWWYKTHVNEK	Cast	Calpastatin	Q8CE80;P51125-6	Q8CE80	yes	no	________________	YKTHVNEKNIGSSSKP	M	A	F	E	K	N	2	0	1	0	0	0	1	0	1	0	0	2	0	1	0	1	1	2	1	1	0	0	14	1	1765.86	2	15	3	0.10093	20.585	By matching	By matching	By matching	By matching	By matching
AFAVGVQQVLLK	Ipo7	Importin-7	Q9EPL8	Q9EPL8	yes	yes	EFAEVFLKAFAVGVQQ	GVQQVLLKVLYQYKEK	K	A	F	L	K	V	2	0	0	0	0	2	0	1	0	0	2	1	0	1	0	0	0	0	0	3	0	0	12	0	1271.76	295	306	2	2.5606e-05	102.53	By MS/MS	By matching	By MS/MS	By MS/MS	By MS/MS
AFAVVATGNQTWTSASGSRR	Fuom		F6SJM7	F6SJM7	yes	yes	EFYERAKKAFAVVATG	TSASGSRRWQILRDSA	K	A	F	R	R	W	4	2	1	0	0	1	0	2	0	0	0	0	0	1	0	3	3	1	0	2	0	0	20	1	2066.03	121	140	3	0.11003	11.892	By matching	By matching	By matching	By matching	By MS/MS
AFAYLQVPER	Hspg2	Basement membrane-specific heparan sulfate proteoglycan core protein;Endorepellin;LG3 peptide	E9PZ16;B1B0C7;Q05793	E9PZ16	yes	no	TNRQGKVKAFAYLQVP	AYLQVPERVIPYFTQT	K	A	F	E	R	V	2	1	0	0	0	1	1	0	0	0	1	0	0	1	1	0	0	0	1	1	0	0	10	0	1192.62	3648	3657	2;3	0.0028479	59.067	By matching	By matching	By matching	By matching	By matching
AFAYTWFNLQAR	Nfia;Nfic	Nuclear factor 1;Nuclear factor 1 C-type;Nuclear factor 1 A-type	B1AUB6;P70255-2;Q02780-3;B1AUB8;B1AUB9;B1AUC0;P70255-7;P70255-6;P70255-5;Q02780-6;P70255-4;P70255-3;P70255;Q02780-2;Q02780-5;Q02780-7;Q02780-4;Q02780	B1AUB6	yes	no	EALLPHVRAFAYTWFN	TWFNLQARKRKYFKKH	R	A	F	A	R	K	3	1	1	0	0	1	0	0	0	0	1	0	0	2	0	0	1	1	1	0	0	0	12	0	1486.74	17	28	2	0.00044463	79.286	By matching	By matching	By matching	By matching	By matching
AFCAGGDIK	Hibch	3-hydroxyisobutyryl-CoA hydrolase, mitochondrial	Q8QZS1;E0CX19	Q8QZS1	yes	no	IIKGAGGKAFCAGGDI	FCAGGDIKALSEAKKA	K	A	F	I	K	A	2	0	0	1	1	0	0	2	0	1	0	1	0	1	0	0	0	0	0	0	0	0	9	0	937.433	92	100	1;2	0.0013717	88.819	By matching	By MS/MS	By MS/MS	By MS/MS	By MS/MS
AFCAPPAYLTHQQK	Ndufb9	NADH dehydrogenase [ubiquinone] 1 beta subcomplex subunit 9	Q9CQJ8	Q9CQJ8	yes	yes	________________	AYLTHQQKVLRLYKRA	M	A	F	Q	K	V	3	0	0	0	1	2	0	0	1	0	1	1	0	1	2	0	1	0	1	0	0	0	14	0	1630.79	2	15	2;3	7.7297e-21	156.02	By MS/MS	By MS/MS	By MS/MS	By MS/MS	By MS/MS
AFCGFEDPR	Plec	Plectin	Q9QXS1-13;Q9QXS1-12;Q9QXS1-5;Q9QXS1-3;Q9QXS1-14;Q9QXS1-6;Q9QXS1-2;Q9QXS1-15;E9Q3W4;Q9QXS1-9;Q9QXS1-10;Q9QXS1-11;Q9QXS1-16;Q9QXS1-4;Q9QXS1-7;Q9QXS1;Q9QXS1-8	Q9QXS1-9	no	no	DRINLAQKAFCGFEDP	FCGFEDPRTKTKMSAA	K	A	F	P	R	T	1	1	0	1	1	0	1	1	0	0	0	0	0	2	1	0	0	0	0	0	0	0	9	0	1097.46	4324	4332	2	0.021905	55.064	By matching	By matching	By matching	By matching	By matching
AFDFLSEETEASLASR	Spag9	C-Jun-amino-terminal kinase-interacting protein 4	Q58A65-2;Q58A65;Q58A65-5	Q58A65-2	no	no	QLPGDKSKAFDFLSEE	TEASLASRREQKREQY	K	A	F	S	R	R	3	1	0	1	0	0	3	0	0	0	2	0	0	2	0	3	1	0	0	0	0	0	16	0	1771.83	592	607	2	1.049e-13	123.02	By matching	By matching	By matching	By matching	By matching
AFDFLSEETEASLASRR	Spag9	C-Jun-amino-terminal kinase-interacting protein 4	Q58A65-2;Q58A65;Q58A65-5	Q58A65-2	no	no	QLPGDKSKAFDFLSEE	EASLASRREQKREQYR	K	A	F	R	R	E	3	2	0	1	0	0	3	0	0	0	2	0	0	2	0	3	1	0	0	0	0	0	17	1	1927.93	592	608	3	0.001233	46.892	By matching	By matching	By matching	By matching	By matching
AFDITYVR	Lamc1	Laminin subunit gamma-1	F8VQJ3;P02468	P02468	no	no	NLTLHLGKAFDITYVR	AFDITYVRLKFHTSRP	K	A	F	V	R	L	1	1	0	1	0	0	0	0	0	1	0	0	0	1	0	0	1	0	1	1	0	0	8	0	983.508	140	147	2	0.001874	116.73	By matching	By MS/MS	By MS/MS	By MS/MS	By MS/MS
AFDLFNPNFK	Mrps23	28S ribosomal protein S23, mitochondrial	Q8VE22;Q3TI14;A7M7Q8;Q5SXC9;F7ARZ1	Q8VE22	yes	no	ATYGSGQKAFDLFNPN	DLFNPNFKSTCQRFVE	K	A	F	F	K	S	1	0	2	1	0	0	0	0	0	0	1	1	0	3	1	0	0	0	0	0	0	0	10	0	1211.6	84	93	2	1.6183e-05	118.71	By matching	By matching	By MS/MS	By MS/MS	By MS/MS
AFDLGATGVMTDYPTK	Gdpd1	Glycerophosphodiester phosphodiesterase domain-containing protein 1	Q9CRY7	Q9CRY7	yes	yes	NEEYEYKRAFDLGATG	VMTDYPTKLKDFLNNF	R	A	F	T	K	L	2	0	0	2	0	0	0	2	0	0	1	1	1	1	1	0	3	0	1	1	0	0	16	0	1685.8	289	304	2	0.0057564	45.618	By matching	By matching	By matching	By matching	By matching
AFDMVHDPMAALETLLTLGFER	Cutc	Copper homeostasis protein cutC homolog	Q9D8X1;D3YY50	Q9D8X1	yes	no	PLPVTFHRAFDMVHDP	LLTLGFERVLTSGCDS	R	A	F	E	R	V	3	1	0	2	0	0	2	1	1	0	4	0	2	2	1	0	2	0	0	1	0	0	22	0	2476.21	146	167	3	1.0663e-18	148.38	By matching	By matching	By matching	By matching	By matching
AFDNDVDALCNLR	Pccb	Propionyl-CoA carboxylase beta chain, mitochondrial	Q99MN9;E9Q1J7;D3YZC1	Q99MN9	yes	no	TVSGVAHRAFDNDVDA	VDALCNLREFFNFLPL	R	A	F	L	R	E	2	1	2	3	1	0	0	0	0	0	2	0	0	1	0	0	0	0	0	1	0	0	13	0	1521.69	262	274	2;3	4.3495e-15	145.31	By MS/MS	By MS/MS	By MS/MS	By MS/MS	By MS/MS
AFDQGADAIYEHINEGK	Uqcr10	Cytochrome b-c1 complex subunit 9	Q5NCJ9;Q8R1I1	Q5NCJ9	yes	no	VGALFFERAFDQGADA	YEHINEGKLWKHIKHK	R	A	F	G	K	L	3	0	1	2	0	1	2	2	1	2	0	1	0	1	0	0	0	0	1	0	0	0	17	0	1876.86	35	51	2;3	1.6379e-146	287.01	By MS/MS	By MS/MS	By MS/MS	By MS/MS	By MS/MS
AFDSGIIPMEFVNK	Acly	ATP-citrate synthase	Q91V92;Q3V117	Q91V92	no	no	AAAKMFSKAFDSGIIP	IPMEFVNKMKKEGKLI	K	A	F	N	K	M	1	0	1	1	0	0	1	1	0	2	0	1	1	2	1	1	0	0	0	1	0	0	14	0	1566.78	939	952	2	2.4844e-20	151.99	By MS/MS	By matching	By matching	By matching	By matching
AFDTDIHAVRPHR	Hal	Histidine ammonia-lyase	B2RXW1;P35492	B2RXW1	yes	no	EVLKGTTKAFDTDIHA	IHAVRPHRGQIEVAFR	K	A	F	H	R	G	2	2	0	2	0	0	0	0	2	1	0	0	0	1	1	0	1	0	0	1	0	0	13	1	1533.78	347	359	3;4	1.594e-06	110.08	By MS/MS	By matching	By matching	By matching	By matching
AFDTFLDSLQEFPWVR	Cradd	Death domain-containing protein CRADD	Q549T4;O88843	Q549T4	yes	no	ILPSRGPKAFDTFLDS	LQEFPWVREKLEKARE	K	A	F	V	R	E	1	1	0	2	0	1	1	0	0	0	2	0	0	3	1	1	1	1	0	1	0	0	16	0	1969.96	68	83	2	0.034609	36.597	By matching	By matching	By matching	By matching	By matching
AFEDELRGLDAHLK	Sptb	Spectrin beta chain, erythrocytic	Q3UGX2;E9Q397;P15508	Q3UGX2	yes	no	LILQRKHKAFEDELRG	RGLDAHLKQIFQEADD	K	A	F	L	K	Q	2	1	0	2	0	0	2	1	1	0	3	1	0	1	0	0	0	0	0	0	0	0	14	1	1612.82	681	694	3;4	0.02418	32.152	By matching	By MS/MS	By matching	By matching	By matching
AFEDEMKK	Bzw2	Basic leucine zipper and W2 domain-containing protein 2	Q91VK1	Q91VK1	yes	yes	RRYKYLEKAFEDEMKK	AFEDEMKKLLLFLKAF	K	A	F	K	K	L	1	0	0	1	0	0	2	0	0	0	0	2	1	1	0	0	0	0	0	0	0	0	8	1	996.459	128	135	2	0.0703	47.869	By matching	By matching	By matching	By matching	By matching
AFEDEMSGR	Sptbn1	Spectrin beta chain, non-erythrocytic 1	Q62261;A0A0A0MQG2	Q62261	no	no	MRLLSKHRAFEDEMSG	FEDEMSGRSGHFEQAI	R	A	F	G	R	S	1	1	0	1	0	0	2	1	0	0	0	0	1	1	0	1	0	0	0	0	0	0	9	0	1040.42	682	690	2	0.001141	88.495	By matching	By matching	By matching	By matching	By matching
AFEEAEK	Vcp	Transitional endoplasmic reticulum ATPase	Q01853	Q01853	yes	yes	ESESNLRKAFEEAEKN	KAFEEAEKNAPAIIFI	K	A	F	E	K	N	2	0	0	0	0	0	3	0	0	0	0	1	0	1	0	0	0	0	0	0	0	0	7	0	822.376	289	295	1;2	0.011816	139.28	By matching	By matching	By matching	By MS/MS	By MS/MS
AFEEAEKNAPAIIFIDELDAIAPK	Vcp	Transitional endoplasmic reticulum ATPase	Q01853	Q01853	yes	yes	ESESNLRKAFEEAEKN	ELDAIAPKREKTHGEV	K	A	F	P	K	R	6	0	1	2	0	0	4	0	0	4	1	2	0	2	2	0	0	0	0	0	0	0	24	1	2614.35	289	312	3	3.4966e-12	106.35	By matching	By matching	By matching	By matching	By matching
AFEEAEKNAPAIIFIDELDAIAPKR	Vcp	Transitional endoplasmic reticulum ATPase	Q01853	Q01853	yes	yes	ESESNLRKAFEEAEKN	LDAIAPKREKTHGEVE	K	A	F	K	R	E	6	1	1	2	0	0	4	0	0	4	1	2	0	2	2	0	0	0	0	0	0	0	25	2	2770.45	289	313	4	0.00084923	40.208	By matching	By matching	By matching	By matching	By matching
AFEHALSHIQHNQFQAR	Plin4	Perilipin-4	O88492;O88492-2	O88492	yes	no	LAPSFRQRAFEHALSH	QHNQFQARAALAQLQE	R	A	F	A	R	A	3	1	1	0	0	3	1	0	3	1	1	0	0	2	0	1	0	0	0	0	0	0	17	0	2033	1239	1255	2;3;4;5	9.1848e-51	201.57	By MS/MS	By MS/MS	By MS/MS	By MS/MS	By MS/MS
AFEIAQGR	Acad12		D3Z7X0;F6RGT6	D3Z7X0	yes	no	NIILGPGRAFEIAQGR	AFEIAQGRLGRARIHN	R	A	F	G	R	L	2	1	0	0	0	1	1	1	0	1	0	0	0	1	0	0	0	0	0	0	0	0	8	0	890.461	397	404	2	0.0027906	91.9	By matching	By MS/MS	By matching	By matching	By MS/MS
AFEILHLHLDLR	Rnpep	Aminopeptidase B	Q8VCT3;E9PYF1	Q8VCT3	yes	no	VASASSFRAFEILHLH	LHLHLDLRAEFGPPGP	R	A	F	L	R	A	1	1	0	1	0	0	1	0	2	1	4	0	0	1	0	0	0	0	0	0	0	0	12	0	1475.82	33	44	3;4	0.00029171	70.089	By matching	By matching	By matching	By matching	By matching
AFELELSWVGELTK	Psma3	Proteasome subunit alpha type;Proteasome subunit alpha type-3	Q58EV4;O70435;E0CX62	Q58EV4	yes	no	VHDEVKDKAFELELSW	SWVGELTKGRHEIVPK	K	A	F	T	K	G	1	0	0	0	0	0	3	1	0	0	3	1	0	1	0	1	1	1	0	1	0	0	14	0	1620.84	209	222	2	1.7636e-09	128.22	By MS/MS	By matching	By matching	By MS/MS	By MS/MS
AFEPATGR	Aldh9a1	4-trimethylaminobutyraldehyde dehydrogenase	Q9JLJ2;Q3U367	Q9JLJ2	yes	no	VDASGTEKAFEPATGR	AFEPATGRVIATFACS	K	A	F	G	R	V	2	1	0	0	0	0	1	1	0	0	0	0	0	1	1	0	1	0	0	0	0	0	8	0	847.419	31	38	2	0.073817	46.129	By matching	By matching	By matching	By matching	By matching
AFEPWEDIQENFLYYEEK	Apobec2	Probable C->U-editing enzyme APOBEC-2	Q9WV35	Q9WV35	yes	yes	EQEEGESKAFEPWEDI	NFLYYEEKLADILK__	K	A	F	E	K	L	1	0	1	1	0	1	5	0	0	1	1	1	0	2	1	0	0	1	2	0	0	0	18	0	2349.05	201	218	2;3	9.2382e-47	189.77	By MS/MS	By MS/MS	By MS/MS	By MS/MS	By MS/MS
AFEVWHER	Obscn	Obscurin	E9QQ96;A2AAJ9;F6TJX7;H7BX05	A2AAJ9	no	no	DQVEGDDRAFEVWHER	AFEVWHEREDSVRKYL	R	A	F	E	R	E	1	1	0	0	0	0	2	0	1	0	0	0	0	1	0	0	0	1	0	1	0	0	8	0	1072.51	6908	6915	3	0.010776	48.794	By matching	By matching	By matching	By matching	By matching
AFEVWHEREDSVR	Obscn	Obscurin	E9QQ96;A2AAJ9;F6TJX7;H7BX05	A2AAJ9	no	no	DQVEGDDRAFEVWHER	HEREDSVRKYLLQART	R	A	F	V	R	K	1	2	0	1	0	0	3	0	1	0	0	0	0	1	0	1	0	1	0	2	0	0	13	1	1658.78	6908	6920	4	0.00052866	62.528	By matching	By matching	By matching	By matching	By matching
AFEYNMQIFSELDQAGSMLAR	Hmox2	Heme oxygenase 2	Q544R7;O70252	Q544R7	yes	no	RIVEEANKAFEYNMQI	QAGSMLARETLEDGLP	K	A	F	A	R	E	3	1	1	1	0	2	2	1	0	1	2	0	2	2	0	2	0	0	1	0	0	0	21	0	2420.11	225	245	3	2.6189e-05	57.985	By matching	By matching	By matching	By matching	By matching
AFFALVTNGVR	Prkag1	5-AMP-activated protein kinase subunit gamma-1	Q3TWR3;O54950	Q3TWR3	yes	no	DTSLQVKKAFFALVTN	ALVTNGVRAAPLWDSK	K	A	F	V	R	A	2	1	1	0	0	0	0	1	0	0	1	0	0	2	0	0	1	0	0	2	0	0	11	0	1193.66	59	69	2	0.038296	39.58	By matching	By matching	By matching	By matching	By matching
AFFAMVANGVR	Prkag3	5-AMP-activated protein kinase subunit gamma-3	Q8BGM7-2;Q8BGM7;E0CXJ7	Q8BGM7-2	yes	no	DTTLEIKKAFFAMVAN	AMVANGVRAAPLWDSK	K	A	F	V	R	A	3	1	1	0	0	0	0	1	0	0	0	0	1	2	0	0	0	0	0	2	0	0	11	0	1181.6	190	200	2	0.0020521	68.657	By matching	By matching	By matching	By matching	By matching
AFFDPSLLHLLYFPDDQK	Pigs	GPI transamidase component PIG-S	Q3V307;Q6PD26	Q3V307	yes	no	EAVTSSERAFFDPSLL	LYFPDDQKFAIYIPLF	R	A	F	Q	K	F	1	0	0	3	0	1	0	0	1	0	4	1	0	3	2	1	0	0	1	0	0	0	18	0	2165.08	501	518	3	0.0011681	43.794	By matching	By matching	By matching	By matching	By MS/MS
AFFESHPAPSAER	Npepps	Puromycin-sensitive aminopeptidase	Q11011;F6QYF8	Q11011	yes	no	DKMAGEVKAFFESHPA	HPAPSAERTIQQCCEN	K	A	F	E	R	T	3	1	0	0	0	0	2	0	1	0	0	0	0	2	2	2	0	0	0	0	0	0	13	0	1444.67	871	883	2;3	8.8648e-15	149.57	By MS/MS	By matching	By matching	By MS/MS	By MS/MS
AFFHGGDSDSTAAIAGCWWGVMYGFK	Adprh	[Protein ADP-ribosylarginine] hydrolase	Q3U5N4;P54923	Q3U5N4	yes	no	SWKELAHRAFFHGGDS	WGVMYGFKGVNPANYE	R	A	F	F	K	G	4	0	0	2	1	0	0	5	1	1	0	1	1	3	0	2	1	2	1	1	0	0	26	0	2837.24	301	326	3	1.0824e-13	95.996	By MS/MS	By matching	By matching	By matching	By matching
AFFPCFDTPAVK	Rnpep	Aminopeptidase B	Q8VCT3;E9PYF1	Q8VCT3	yes	no	QGQAVLNRAFFPCFDT	CFDTPAVKCTYSALIE	R	A	F	V	K	C	2	0	0	1	1	0	0	0	0	0	0	1	0	3	2	0	1	0	0	1	0	0	12	0	1398.66	177	188	2	0.00044013	86.114	By MS/MS	By matching	By matching	By MS/MS	By MS/MS
AFFPNMVNMIVLDK	Padi2	Protein-arginine deiminase type-2	Q08642	Q08642	yes	yes	MDENHQARAFFPNMVN	VNMIVLDKDLGIPKPF	R	A	F	D	K	D	1	0	2	1	0	0	0	0	0	1	1	1	2	2	1	0	0	0	0	2	0	0	14	0	1637.83	591	604	2;3	2.5787e-05	101.3	By MS/MS	By matching	By matching	By matching	By matching
AFFSEVER	Pa2g4	Proliferation-associated protein 2G4	P50580;P50580-2;D3YVH7	P50580	yes	no	GLKMKTSRAFFSEVER	AFFSEVERRFDAMPFT	R	A	F	E	R	R	1	1	0	0	0	0	2	0	0	0	0	0	0	2	0	1	0	0	0	1	0	0	8	0	983.471	264	271	2	0.02308	53.775	By matching	By MS/MS	By matching	By matching	By matching
AFFSGSQR	Ganab	Neutral alpha-glucosidase AB	Q8BHN3;Q8BHN3-2;Q8BHN3-3	Q8BHN3	yes	no	ERPFVLSRAFFSGSQR	AFFSGSQRFGAVWTGD	R	A	F	Q	R	F	1	1	0	0	0	1	0	1	0	0	0	0	0	2	0	2	0	0	0	0	0	0	8	0	898.43	603	610	2	0.025386	61.962	By matching	By matching	By matching	By matching	By matching
AFGAGADFVMLGGMFSGHTECAGEVIER	Gmpr	GMP reductase 1	Q9DCZ1;F6VY18	Q9DCZ1	yes	no	TCPGDVAKAFGAGADF	CAGEVIERNGQKLKLF	K	A	F	E	R	N	4	1	0	1	1	0	3	6	1	1	1	0	2	3	0	1	1	0	0	2	0	0	28	0	2915.3	231	258	3	5.812e-26	114.68	By matching	By matching	By matching	By matching	By MS/MS
AFGAPNVVEDEIDQYLSK	Nploc4	Nuclear protein localization protein 4 homolog	P60670-2;P60670	P60670-2	yes	no	TSTSVGLKAFGAPNVV	EIDQYLSKQDGKIYRS	K	A	F	S	K	Q	2	0	1	2	0	1	2	1	0	1	1	1	0	1	1	1	0	0	1	2	0	0	18	0	1993.96	99	116	2;3	1.9266e-22	153.72	By MS/MS	By MS/MS	By matching	By MS/MS	By MS/MS
AFGENAVVQLISLQK	Vwa5a	von Willebrand factor A domain-containing protein 5A	Q99KC8;F6TIL5	Q99KC8	yes	no	SNLKKEHKAFGENAVV	VQLISLQKANGSWELD	K	A	F	Q	K	A	2	0	1	0	0	2	1	1	0	1	2	1	0	1	0	1	0	0	0	2	0	0	15	0	1615.89	682	696	2;3	1.4785e-14	147.36	By MS/MS	By MS/MS	By matching	By matching	By matching
AFGERFGGGSVELLK	Hadha	Trifunctional enzyme subunit alpha, mitochondrial;Long-chain enoyl-CoA hydratase;Long chain 3-hydroxyacyl-CoA dehydrogenase	Q8BMS1	Q8BMS1	yes	yes	HVAEDLGKAFGERFGG	GGSVELLKQMVSKGFL	K	A	F	L	K	Q	1	1	0	0	0	0	2	4	0	0	2	1	0	2	0	1	0	0	0	1	0	0	15	1	1565.82	606	620	3	0.0015266	52.112	By matching	By MS/MS	By MS/MS	By matching	By matching
AFGFNVLFYDPYLSDGIER	Ctbp1	C-terminal-binding protein 1	A0A0J9YU62;O88712-2;O88712;A0A0J9YUM4;O88712-3;A0A0J9YTW3	A0A0J9YU62	yes	no	QAVALRAKAFGFNVLF	YLSDGIERALGLQRVS	K	A	F	E	R	A	1	1	1	2	0	0	1	2	0	1	2	0	0	3	1	1	0	0	2	1	0	0	19	0	2222.07	184	202	2;3	9.6175e-15	141.13	By matching	By matching	By MS/MS	By MS/MS	By MS/MS
AFGFSHLEALLDDSK	Otub1	Ubiquitin thioesterase OTUB1	Q7TQI3;D3YWF6;D3Z7K0	Q7TQI3	yes	no	PDGNCFYRAFGFSHLE	EALLDDSKELQRFKAV	R	A	F	S	K	E	2	0	0	2	0	0	1	1	1	0	3	1	0	2	0	2	0	0	0	0	0	0	15	0	1648.81	95	109	2;3	7.6626e-116	281.54	By MS/MS	By MS/MS	By MS/MS	By MS/MS	By MS/MS
AFGFSHLEALLDDSKELQR	Otub1	Ubiquitin thioesterase OTUB1	Q7TQI3;D3YWF6;D3Z7K0	Q7TQI3	yes	no	PDGNCFYRAFGFSHLE	DDSKELQRFKAVSAKS	R	A	F	Q	R	F	2	1	0	2	0	1	2	1	1	0	4	1	0	2	0	2	0	0	0	0	0	0	19	1	2175.1	95	113	4	2.1521e-10	125.73	By matching	By matching	By matching	By matching	By matching
AFGGQSLK	Sdha	Succinate dehydrogenase [ubiquinone] flavoprotein subunit, mitochondrial	Q8K2B3	Q8K2B3	yes	yes	EDGKIYQRAFGGQSLK	AFGGQSLKFGKGGQAH	R	A	F	L	K	F	1	0	0	0	0	1	0	2	0	0	1	1	0	1	0	1	0	0	0	0	0	0	8	0	806.429	172	179	2	0.0066836	72.968	By matching	By MS/MS	By MS/MS	By matching	By matching
AFGGQSLKFGKGGQAHR	Sdha	Succinate dehydrogenase [ubiquinone] flavoprotein subunit, mitochondrial	Q8K2B3	Q8K2B3	yes	yes	EDGKIYQRAFGGQSLK	GKGGQAHRCCCVADRT	R	A	F	H	R	C	2	1	0	0	0	2	0	5	1	0	1	2	0	2	0	1	0	0	0	0	0	0	17	2	1744.91	172	188	4	0.0099067	35.473	By matching	By matching	By matching	By matching	By matching
AFGHHSVSLLDGGFR	Mpst	Sulfurtransferase;3-mercaptopyruvate sulfurtransferase	Q3UW66;Q99J99	Q3UW66	yes	no	PRVWWMFRAFGHHSVS	SLLDGGFRHWLNQNLP	R	A	F	F	R	H	1	1	0	1	0	0	0	3	2	0	2	0	0	2	0	2	0	0	0	1	0	0	15	0	1598.8	119	133	3;4	4.987e-07	113.59	By MS/MS	By matching	By matching	By MS/MS	By MS/MS
AFGHHSVSLLDGGFRHWLNQNLPISSGK	Mpst	Sulfurtransferase;3-mercaptopyruvate sulfurtransferase	Q3UW66;Q99J99	Q3UW66	yes	no	PRVWWMFRAFGHHSVS	NLPISSGKSHSEPAEF	R	A	F	G	K	S	1	1	2	1	0	1	0	4	3	1	4	1	0	2	1	4	0	1	0	1	0	0	28	1	3073.56	119	146	4;5	1.0797e-19	102.39	By matching	By matching	By matching	By matching	By matching
AFGIPVR	Cdk5	Cyclin-dependent-like kinase 5	Q543F6;P49615;A0A0G2JDL3	Q543F6	yes	no	LADFGLARAFGIPVRC	RAFGIPVRCYSAEVVT	R	A	F	V	R	C	1	1	0	0	0	0	0	1	0	1	0	0	0	1	1	0	0	0	0	1	0	0	7	0	758.444	150	156	2	0.024506	77.748	By matching	By matching	By matching	By matching	By matching
AFGLQAIDLVYIDFRDEDGLLR	Clybl	Citrate lyase subunit beta-like protein, mitochondrial	Q8R4N0	Q8R4N0	yes	yes	QKVVVTAKAFGLQAID	RDEDGLLRQSREAAAM	K	A	F	L	R	Q	2	2	0	4	0	1	1	2	0	2	4	0	0	2	0	0	0	0	1	1	0	0	22	1	2538.31	233	254	3	3.7557e-13	128.01	By MS/MS	By matching	By matching	By matching	By matching
AFGLQPK	Dysf	Dysferlin	E9PXU9;Q9ESD7-3;Q9ESD7-2	E9PXU9	no	no	LVRIYIVRAFGLQPKD	RAFGLQPKDPNGKCDP	R	A	F	P	K	D	1	0	0	0	0	1	0	1	0	0	1	1	0	1	1	0	0	0	0	0	0	0	7	0	759.428	1590	1596	2	0.10014	47.75	By matching	By matching	By matching	By matching	By matching
AFGPGLEGGLVNK	Flnc	Filamin-C	D3YW87;D3Z576;Q8VHX6-2;Q8VHX6	D3YW87	yes	no	GCDPTRVRAFGPGLEG	LEGGLVNKANRFTVET	R	A	F	N	K	A	1	0	1	0	0	0	1	4	0	0	2	1	0	1	1	0	0	0	0	1	0	0	13	0	1257.67	1356	1368	2	5.3324e-14	140.63	By MS/MS	By MS/MS	By MS/MS	By MS/MS	By MS/MS
AFGPGLEGGLVNKANR	Flnc	Filamin-C	D3YW87;D3Z576;Q8VHX6-2;Q8VHX6	D3YW87	yes	no	GCDPTRVRAFGPGLEG	GLVNKANRFTVETRGA	R	A	F	N	R	F	2	1	2	0	0	0	1	4	0	0	2	1	0	1	1	0	0	0	0	1	0	0	16	1	1598.85	1356	1371	3	0.061912	24.832	By matching	By matching	By matching	By matching	By matching
AFGPGLEPTGCIVDRPAEFTIDAR	Flnc	Filamin-C	D3YW87;D3Z576;Q8VHX6-2;Q8VHX6	D3YW87	yes	no	DCFPDKVKAFGPGLEP	AEFTIDARAAGKGDLK	K	A	F	A	R	A	3	2	0	2	1	0	2	3	0	2	1	0	0	2	3	0	2	0	0	1	0	0	24	1	2588.27	673	696	2;3	2.2841e-13	111.11	By MS/MS	By MS/MS	By MS/MS	By MS/MS	By MS/MS
AFGPGLQGGNAGSPAR	Flna	Filamin-A	B7FAU9;Q8BTM8;B7FAV1	B7FAU9	yes	no	PTKPSKVKAFGPGLQG	GNAGSPARFTIDTKGA	K	A	F	A	R	F	3	1	1	0	0	1	0	5	0	0	1	0	0	1	2	1	0	0	0	0	0	0	16	0	1455.72	1072	1087	2	9.9905e-05	95.751	By MS/MS	By MS/MS	By matching	By matching	By matching
AFGRPILLSSTFR	Abcc9	ATP-binding cassette sub-family C member 9	E9PUE8;P70170;P70170-2;P70170-3	E9PUE8	yes	no	SIWLAMYRAFGRPILL	ILLSSTFRYLADLLGF	R	A	F	F	R	Y	1	2	0	0	0	0	0	1	0	1	2	0	0	2	1	2	1	0	0	0	0	0	13	1	1463.82	292	304	3	0.021979	36.928	By matching	By matching	By matching	By matching	By matching
AFGWYPHLGR	Mfge8	Lactadherin	P21956-2;P21956	P21956-2	yes	no	SYKTWNLRAFGWYPHL	GWYPHLGRLDNQGKIN	R	A	F	G	R	L	1	1	0	0	0	0	0	2	1	0	1	0	0	1	1	0	0	1	1	0	0	0	10	0	1202.6	300	309	2;3	0.0014812	72.607	By matching	By MS/MS	By matching	By MS/MS	By MS/MS
AFGYVEIPCVSK	Ppcdc	Phosphopantothenoylcysteine decarboxylase	Q8BZB2	Q8BZB2	yes	yes	AQQVAQLKAFGYVEIP	VEIPCVSKKLVCGDQG	K	A	F	S	K	K	1	0	0	0	1	0	1	1	0	1	0	1	0	1	1	1	0	0	1	2	0	0	12	0	1368.67	158	169	2	0.0072001	51.135	By matching	By matching	By matching	By matching	By matching
AFGYYGPLR	Srsf3	Serine/arginine-rich splicing factor 3	P84104-2;P84104	P84104-2	yes	no	GNKTELERAFGYYGPL	FGYYGPLRSVWVARNP	R	A	F	L	R	S	1	1	0	0	0	0	0	2	0	0	1	0	0	1	1	0	0	0	2	0	0	0	9	0	1042.52	29	37	2	0.00061067	103.83	By matching	By MS/MS	By MS/MS	By matching	By MS/MS
AFHEDKKPSK	Akap2;Pakap	A-kinase anchor protein 2	A2API8;F7AA26;O54931-3;O54931-2;O54931;O54931-5;O54931-4	A2API8	yes	no	KEAKFELRAFHEDKKP	HEDKKPSKLFEEDERE	R	A	F	S	K	L	1	0	0	1	0	0	1	0	1	0	0	3	0	1	1	1	0	0	0	0	0	0	10	2	1185.61	224	233	3	7.7722e-07	128.03	By matching	By MS/MS	By MS/MS	By MS/MS	By MS/MS
AFHFYLVR	Art3	Ecto-ADP-ribosyltransferase 3	Q8R2G4;F6RER8;Q8R2G4-8;E9QNU1;E9Q7Q8;Q8R2G4-7;E9Q1U7;E9Q9Q8;E9Q8Z0;E9Q7Z7;E9Q984	Q8R2G4	yes	no	YIYNFPFKAFHFYLVR	AFHFYLVRALQLLRRP	K	A	F	V	R	A	1	1	0	0	0	0	0	0	1	0	1	0	0	2	0	0	0	0	1	1	0	0	8	0	1051.56	137	144	2;3	0.00063068	115.46	By MS/MS	By MS/MS	By MS/MS	By MS/MS	By MS/MS
AFHITNDEPIPFWTFLSR	Nsdhl	Sterol-4-alpha-carboxylate 3-dehydrogenase, decarboxylating	Q3US15;Q9R1J0	Q3US15	yes	no	QDAALGGKAFHITNDE	PFWTFLSRILTGLNYE	K	A	F	S	R	I	1	1	1	1	0	0	1	0	1	2	1	0	0	3	2	1	2	1	0	0	0	0	18	0	2190.09	253	270	3	1.3293e-05	89.913	By MS/MS	By matching	By matching	By matching	By matching
AFHITQGLLK	Pfas	Phosphoribosylformylglycinamidine synthase	Q5SUR0	Q5SUR0	yes	yes	DLPENLVRAFHITQGL	HITQGLLKECRLCSGH	R	A	F	L	K	E	1	0	0	0	0	1	0	1	1	1	2	1	0	1	0	0	1	0	0	0	0	0	10	0	1126.65	890	899	3	0.00022177	82.645	By matching	By matching	By matching	By matching	By matching
AFHNEAQVNPER	Tcp1	T-complex protein 1 subunit alpha	P11983;P11983-2	P11983	yes	no	TDLVAKLRAFHNEAQV	EAQVNPERKNLKWIGL	R	A	F	E	R	K	2	1	2	0	0	1	2	0	1	0	0	0	0	1	1	0	0	0	0	1	0	0	12	0	1410.66	469	480	3	0.0043036	48.532	By matching	By MS/MS	By MS/MS	By matching	By matching
AFHNEAQVNPERK	Tcp1	T-complex protein 1 subunit alpha	P11983;P11983-2	P11983	yes	no	TDLVAKLRAFHNEAQV	AQVNPERKNLKWIGLD	R	A	F	R	K	N	2	1	2	0	0	1	2	0	1	0	0	1	0	1	1	0	0	0	0	1	0	0	13	1	1538.76	469	481	2;3;4	2.9395e-20	158.31	By MS/MS	By MS/MS	By MS/MS	By matching	By MS/MS
AFHPFIAGPYNR	Hdlbp	Vigilin	Q3U4Z7;Q8VDJ3;A0A087WP83	Q3U4Z7	yes	no	VERLEVEKAFHPFIAG	FIAGPYNRLVGEIMQE	K	A	F	N	R	L	2	1	1	0	0	0	0	1	1	1	0	0	0	2	2	0	0	0	1	0	0	0	12	0	1388.7	232	243	3	0.00068094	64.82	By matching	By matching	By matching	By matching	By MS/MS
AFHPTYEEK	Acbd3	Golgi resident protein GCP60	Q8BMP6	Q8BMP6	yes	yes	FYKIKDGKAFHPTYEE	FHPTYEEKLKFVALHK	K	A	F	E	K	L	1	0	0	0	0	0	2	0	1	0	0	1	0	1	1	0	1	0	1	0	0	0	9	0	1120.52	98	106	2	0.012087	49.16	By matching	By matching	By matching	By matching	By matching
AFIDCCNHITK	C3	Complement C3;Complement C3 beta chain;C3-beta-c;Complement C3 alpha chain;C3a anaphylatoxin;Acylation stimulating protein;Complement C3b alpha chain;Complement C3c alpha chain fragment 1;Complement C3dg fragment;Complement C3g fragment;Complement C3d fragment;Complement C3f fragment;Complement C3c alpha chain fragment 2	P01027	P01027	yes	yes	TQGENCIKAFIDCCNH	DCCNHITKLREQHRRD	K	A	F	T	K	L	1	0	1	1	2	0	0	0	1	2	0	1	0	1	0	0	1	0	0	0	0	0	11	0	1377.62	723	733	2;3	4.1786e-05	100.04	By MS/MS	By matching	By matching	By MS/MS	By MS/MS
AFIFIDESHITHAFTWLSQK	Mug1	Murinoglobulin-1	P28665	P28665	yes	yes	LKSFAQARAFIFIDES	AFTWLSQKQKDNGCFR	R	A	F	Q	K	Q	2	0	0	1	0	1	1	0	2	3	1	1	0	3	0	2	2	1	0	0	0	0	20	0	2390.21	1056	1075	3;4	2.153e-16	147.06	By MS/MS	By MS/MS	By MS/MS	By MS/MS	By MS/MS
AFIGDIK	Itih1	Inter-alpha-trypsin inhibitor heavy chain H1	Q61702;F8WJ05	Q61702	yes	no	FAITSDGKAFIGDIKD	KAFIGDIKDKVTAWKQ	K	A	F	I	K	D	1	0	0	1	0	0	0	1	0	2	0	1	0	1	0	0	0	0	0	0	0	0	7	0	762.428	105	111	2	0.039387	67.032	By matching	By matching	By matching	By MS/MS	By MS/MS
AFIGDIKDKVTAWK	Itih1	Inter-alpha-trypsin inhibitor heavy chain H1	Q61702;F8WJ05	Q61702	yes	no	FAITSDGKAFIGDIKD	KDKVTAWKQYRKAAVL	K	A	F	W	K	Q	2	0	0	2	0	0	0	1	0	2	0	3	0	1	0	0	1	1	0	1	0	0	14	2	1590.88	105	118	4	4.1525e-05	79.639	By matching	By matching	By matching	By matching	By matching
AFIGFEGVK	Dsp	Desmoplakin	E9Q557;E9PZW0	E9Q557	yes	no	TRLKPAQKAFIGFEGV	FIGFEGVKGKKKMSAA	K	A	F	V	K	G	1	0	0	0	0	0	1	2	0	1	0	1	0	2	0	0	0	0	0	1	0	0	9	0	966.517	2706	2714	2	0.0063733	63.076	By matching	By MS/MS	By MS/MS	By matching	By matching
AFIHHELLAYLYSSADQSSLMEESAEQAQR	Dnm2	Dynamin-2	Q3T9X3;F8WIV5;P39054-2;P39054;G3UZZ3	Q3T9X3	no	no	HLMINNTKAFIHHELL	ESAEQAQRRDDMLRMY	K	A	F	Q	R	R	5	1	0	1	0	3	4	0	2	1	4	0	1	1	0	5	0	0	2	0	0	0	30	0	3423.6	689	718	4	0.00047319	34.759	By matching	By matching	By matching	By matching	By MS/MS
AFIHWVSQPLVCEIR	Qars		Q8BML9;D3Z158;Q8R1V9	Q8BML9	yes	no	ADAGEKPKAFIHWVSQ	QPLVCEIRLYECLFQH	K	A	F	I	R	L	1	1	0	0	1	1	1	0	1	2	1	0	0	1	1	1	0	1	0	2	0	0	15	0	1853.96	676	690	3	0.031583	30.328	By matching	By matching	By matching	By matching	By matching
AFIITGQTYTR	Adsl	Adenylosuccinate lyase	P54822;E9Q242;E9Q3T7	P54822	yes	no	TEKAGFKRAFIITGQT	ITGQTYTRKVDIEVLS	R	A	F	T	R	K	1	1	0	0	0	1	0	1	0	2	0	0	0	1	0	0	3	0	1	0	0	0	11	0	1269.67	235	245	2	2.9424e-05	117.14	By matching	By matching	By matching	By matching	By matching
AFILPSGGK	Mmab	Cob(I)yrinic acid a,c-diamide adenosyltransferase, mitochondrial	Q9D273;Q9D273-2	Q9D273	yes	no	SSQLPPLKAFILPSGG	FILPSGGKSSSALHFC	K	A	F	G	K	S	1	0	0	0	0	0	0	2	0	1	1	1	0	1	1	1	0	0	0	0	0	0	9	0	888.507	163	171	2	0.012541	55.064	By matching	By matching	By matching	By MS/MS	By MS/MS
AFIPQLLSR	Ide	Insulin-degrading enzyme	F6RPJ9;Q9JHR7	F6RPJ9	yes	no	DVTLPRLKAFIPQLLS	FIPQLLSRLHIEALLH	K	A	F	S	R	L	1	1	0	0	0	1	0	0	0	1	2	0	0	1	1	1	0	0	0	0	0	0	9	0	1043.61	682	690	2	0.00087964	93.649	By MS/MS	By MS/MS	By MS/MS	By MS/MS	By MS/MS
AFITHSGSHGIYEGICNGVPMVMMPLFGDQMDNAK	Ugt1a6b;Ugt1a6;Ugt1a6a;Ugt1a10;Ugt1a7c;Ugt1a5;Ugt1a8;Ugt1a9;Ugt1a2;Ugt1a1	UDP-glucuronosyltransferase 1-6;UDP-glucuronosyltransferase 1-9;UDP-glucuronosyltransferase 1-7C;UDP-glucuronosyltransferase 1-2;UDP-glucuronosyltransferase 1-1	K9J7B2;Q64435;D3YZE6;D3Z7G0;D3YZ96;G3UZC9;B2RT14;E9PXN7;D3Z748;Q62452;Q6ZQM8;P70691;Q63886	K9J7B2	yes	no	LLGHPKTRAFITHSGS	GDQMDNAKRMETRGAG	R	A	F	A	K	R	2	0	2	2	1	1	1	5	2	3	1	1	4	2	2	2	1	0	1	2	0	0	35	0	3823.73	366	400	4	2.9964e-20	94.949	By matching	By matching	By matching	By matching	By matching
AFITNIPFDVK	Hnrnpm	Heterogeneous nuclear ribonucleoprotein M	Q9D0E1;Q9D0E1-2;B8JK32;B8JK33	Q9D0E1	yes	no	SNPTKRYRAFITNIPF	TNIPFDVKWQSLKDLV	R	A	F	V	K	W	1	0	1	1	0	0	0	0	0	2	0	1	0	2	1	0	1	0	0	1	0	0	11	0	1263.69	72	82	2	4.0431e-13	149.94	By matching	By MS/MS	By MS/MS	By MS/MS	By MS/MS
AFITNIPFDVKWQSLK	Hnrnpm	Heterogeneous nuclear ribonucleoprotein M	Q9D0E1;Q9D0E1-2;B8JK32;B8JK33	Q9D0E1	yes	no	SNPTKRYRAFITNIPF	DVKWQSLKDLVKEKVG	R	A	F	L	K	D	1	0	1	1	0	1	0	0	0	2	1	2	0	2	1	1	1	1	0	1	0	0	16	1	1906.04	72	87	3	0.01489	35.473	By matching	By matching	By matching	By matching	By matching
AFITVLEMTPVLGTEIINYR	Gphn		A0JNY3	A0JNY3	no	no	FPLTSMDKAFITVLEM	GTEIINYRDGMGRVLA	K	A	F	Y	R	D	1	1	1	0	0	0	2	1	0	3	2	0	1	1	1	0	3	0	1	2	0	0	20	0	2279.22	365	384	2;3	2.6505e-46	189.87	By MS/MS	By MS/MS	By matching	By MS/MS	By MS/MS
AFKDDYVVSLVR	Mrpl39	39S ribosomal protein L39, mitochondrial	Q9JKF7	Q9JKF7	yes	yes	MLGCVIERAFKDDYVV	DYVVSLVRAPEVPVIA	R	A	F	V	R	A	1	1	0	2	0	0	0	0	0	0	1	1	0	1	0	1	0	0	1	3	0	0	12	1	1410.75	154	165	2;3	0.011126	61.409	By matching	By MS/MS	By MS/MS	By matching	By matching
AFKDIDIEDLEELDPDFIMAK	Eif3a	Eukaryotic translation initiation factor 3 subunit A	P23116	P23116	yes	yes	KKTELGAKAFKDIDIE	DPDFIMAKQVEQLEKE	K	A	F	A	K	Q	2	0	0	5	0	0	3	0	0	3	2	2	1	2	1	0	0	0	0	0	0	0	21	1	2466.19	652	672	3	5.6193e-07	75.064	By matching	By matching	By matching	By matching	By matching
AFLADPSAFAAAAPAAAATTAAPAAAAAPAK	Rplp0;Gm8730	60S acidic ribosomal protein P0	Q5M8R8;P14869;E9Q070	E9Q070	no	no	FPLAEKVKAFLADPSA	AAAAAPAKAEAKEESE	K	A	F	A	K	A	19	0	0	1	0	0	0	0	0	0	1	1	0	2	4	1	2	0	0	0	0	0	31	0	2695.4	267	297	2;3	2.4662e-38	124.82	By matching	By MS/MS	By MS/MS	By MS/MS	By MS/MS
AFLDFHSLPYQVVEVNPVR	Ptges2	Prostaglandin E synthase 2;Prostaglandin E synthase 2 truncated form	Q8BWM0	Q8BWM0	yes	yes	CPFCSKVRAFLDFHSL	VVEVNPVRRTEIKFSS	R	A	F	V	R	R	1	1	1	1	0	1	1	0	1	0	2	0	0	2	2	1	0	0	1	4	0	0	19	0	2229.16	117	135	2;3	1.5115e-24	160.43	By matching	By MS/MS	By MS/MS	By MS/MS	By MS/MS
AFLDFHSLPYQVVEVNPVRR	Ptges2	Prostaglandin E synthase 2;Prostaglandin E synthase 2 truncated form	Q8BWM0	Q8BWM0	yes	yes	CPFCSKVRAFLDFHSL	VEVNPVRRTEIKFSSY	R	A	F	R	R	T	1	2	1	1	0	1	1	0	1	0	2	0	0	2	2	1	0	0	1	4	0	0	20	1	2385.26	117	136	3;4	3.9573e-41	186.98	By MS/MS	By MS/MS	By MS/MS	By MS/MS	By MS/MS
AFLDFYHSFLEK	Arhgef1	Rho guanine nucleotide exchange factor 1	E9PUF7;Q61210-3;Q61210-4;Q61210-2;Q61210;Q61210-5	E9PUF7	yes	no	LGPKEAKKAFLDFYHS	FYHSFLEKTAVLRVPV	K	A	F	E	K	T	1	0	0	1	0	0	1	0	1	0	2	1	0	3	0	1	0	0	1	0	0	0	12	0	1515.74	93	104	3	0.00031427	74.237	By MS/MS	By matching	By MS/MS	By MS/MS	By MS/MS
AFLDNAAEDLEK	Ryr2	Ryanodine receptor 2	E9Q401;F6U7V1	E9Q401	yes	no	DSVKSALRAFLDNAAE	NAAEDLEKTMENLKQG	R	A	F	E	K	T	3	0	1	2	0	0	2	0	0	0	2	1	0	1	0	0	0	0	0	0	0	0	12	0	1334.64	3058	3069	2	6.9454e-15	142.76	By matching	By matching	By MS/MS	By matching	By matching
AFLDSLPDVK	Ogt	UDP-N-acetylglucosamine--peptide N-acetylglucosaminyltransferase 110 kDa subunit	Q8CGY8;Q8CGY8-2	Q8CGY8	yes	no	VLNGIDLKAFLDSLPD	LDSLPDVKIVKMKCPD	K	A	F	V	K	I	1	0	0	2	0	0	0	0	0	0	2	1	0	1	1	1	0	0	0	1	0	0	10	0	1103.59	743	752	2	0.0041826	64.82	By matching	By matching	By matching	By matching	By matching
AFLEALQNQAETSSK	Trap1	Heat shock protein 75 kDa, mitochondrial	Q9CQN1	Q9CQN1	yes	yes	TIARSGSKAFLEALQN	NQAETSSKIIGQFGVG	K	A	F	S	K	I	3	0	1	0	0	2	2	0	0	0	2	1	0	1	0	2	1	0	0	0	0	0	15	0	1635.81	184	198	2	2.111e-38	182.52	By MS/MS	By matching	By MS/MS	By matching	By MS/MS
AFLEEGFKK	Gbp6;Gbp10		L7N1X8;Q000W5	L7N1X8	yes	no	KKLMKDQKAFLEEGFK	FLEEGFKKKAEEMNKE	K	A	F	K	K	K	1	0	0	0	0	0	2	1	0	0	1	2	0	2	0	0	0	0	0	0	0	0	9	1	1067.57	554	562	3	0.020079	39.622	By matching	By matching	By matching	By matching	By matching
AFLEEGFTNK	Gbp9		Q8BTS3	Q8BTS3	yes	yes	EKQLKDQKAFLEEGFT	LEEGFTNKAEEINAEI	K	A	F	N	K	A	1	0	1	0	0	0	2	1	0	0	1	1	0	2	0	0	1	0	0	0	0	0	10	0	1154.56	554	563	2	0.10815	33.378	By matching	By matching	By matching	By matching	By matching
AFLEEGFTNKAEEINAEIERLEHNIK	Gbp9		Q8BTS3	Q8BTS3	yes	yes	EKQLKDQKAFLEEGFT	ERLEHNIKDKKENIGP	K	A	F	I	K	D	3	1	3	0	0	0	7	1	1	3	2	2	0	2	0	0	1	0	0	0	0	0	26	2	3043.53	554	579	5	4.5117e-07	69.639	By matching	By matching	By matching	By matching	By matching
AFLEENQLDYIIR	Ppp5c	Serine/threonine-protein phosphatase 5	Q60676	Q60676	no	no	QFGPDVTKAFLEENQL	NQLDYIIRSHEVKAEG	K	A	F	I	R	S	1	1	1	1	0	1	2	0	0	2	2	0	0	1	0	0	0	0	1	0	0	0	13	0	1622.83	413	425	2;3	6.1778e-31	191.48	By matching	By matching	By matching	By MS/MS	By matching
AFLFDVVSK	Rragc;Rragd	Ras-related GTP-binding protein C;Ras-related GTP-binding protein D	Q99K70;B1AWT2;B1AWT3;Q7TT45;B1AWT4	Q99K70	no	no	ISNSGIEKAFLFDVVS	FLFDVVSKIYIATDSS	K	A	F	S	K	I	1	0	0	1	0	0	0	0	0	0	1	1	0	2	0	1	0	0	0	2	0	0	9	0	1024.56	258	266	2	0.0010705	89.886	By MS/MS	By matching	By matching	By MS/MS	By MS/MS
AFLGESISALDIK	Col6a6	Collagen alpha-6(VI) chain	E9Q6A6;Q8C6K9;Q8C6K9-2	E9Q6A6	yes	no	QEDLDHLKAFLGESIS	SISALDIKENCMRVGL	K	A	F	I	K	E	2	0	0	1	0	0	1	1	0	2	2	1	0	1	0	2	0	0	0	0	0	0	13	0	1362.74	249	261	2	0.0004341	71.879	By matching	By matching	By matching	By matching	By MS/MS
AFLHIPAK	Nid1	Nidogen-1	P10493	P10493	yes	yes	TMKKTEAKAFLHIPAK	AFLHIPAKVIIGLAFD	K	A	F	A	K	V	2	0	0	0	0	0	0	0	1	1	1	1	0	1	1	0	0	0	0	0	0	0	8	0	895.528	969	976	2	0.0048599	79.469	By matching	By matching	By matching	By matching	By matching
AFLIEEQK	Rpl34	60S ribosomal protein L34	Q9D1R9	Q9D1R9	yes	yes	CVRDRIKRAFLIEEQK	AFLIEEQKIVVKVLKA	R	A	F	Q	K	I	1	0	0	0	0	1	2	0	0	1	1	1	0	1	0	0	0	0	0	0	0	0	8	0	976.523	94	101	2	0.00072817	102	By matching	By MS/MS	By matching	By matching	By matching
[truncated: 59,951 more rows]
[truncated: 89 more columns]
